# Supplementary material for: Nd─Nd Bond in Ih and D5h Cage Isomers of Nd2@C80 Stabilized by Electrophilic CF3 Addition
Source: Adv Sci (Weinh). 2023 Nov 9;11(1):2305190. doi: 10.1002/advs.202305190 (PMC10767449; doi:10.1002/advs.202305190)
Supplement: Supplementary file 2 — Supporting Information [file ADVS-11-2305190-s002.zip]

Archive with 5 entries (4 files):
- advs202305190-sup-0002-cif/
- advs202305190-sup-0002-cif/nd2@c80-cf3-ii_submission.cif
- advs202305190-sup-0002-cif/nd2@c80-cf3-ii_submission_checkcif.pdf
- advs202305190-sup-0002-cif/nd2@c80-cf3-i_submission.cif
- advs202305190-sup-0002-cif/nd2@c80-cf3-i_submission_checkcif.pdf
