# Supplementary material for: Nd─Nd Bond in Ih and D5h Cage Isomers of Nd2@C80 Stabilized by Electrophilic CF3 Addition
Source: Adv Sci (Weinh). 2023 Nov 9;11(1):2305190. doi: 10.1002/advs.202305190 (PMC10767449; doi:10.1002/advs.202305190)
Supplement: Supplementary file 2 — Supporting Information [file ADVS-11-2305190-s002.zip › advs202305190-sup-0002-cif/nd2@c80-cf3-ii_submission.cif]

 
data_nd2@c80-cf3-ii
 
_audit_creation_method            'SHELXL-2018/3'
_shelx_SHELXL_version_number      '2018/3'
_chemical_name_systematic         ?
_chemical_name_common             ;Nd2@D5h(6)-C80-CF3/NiOEP/Benzene;
_chemical_melting_point           ?
_chemical_formula_moiety          ;Nd2@D5h(6)-C80-CF3/2NiOEP/Benzene;
_chemical_formula_sum
 'C159 H94 F3 N8 Nd2 Ni2' 
_chemical_formula_weight          2579.32

loop_
 _atom_type_symbol
 _atom_type_description
 _atom_type_scat_dispersion_real
 _atom_type_scat_dispersion_imag
 _atom_type_scat_source
 'C'  'C'   0.0031   0.0020
 'International Tables Vol C Tables 4.2.6.8 and 6.1.1.4'
 'H'  'H'   0.0000   0.0000
 'International Tables Vol C Tables 4.2.6.8 and 6.1.1.4'
 'F'  'F'   0.0175   0.0126
 'International Tables Vol C Tables 4.2.6.8 and 6.1.1.4'
 'N'  'N'   0.0058   0.0041
 'International Tables Vol C Tables 4.2.6.8 and 6.1.1.4'
 'Nd'  'Nd'  -0.4524   3.5469
 'International Tables Vol C Tables 4.2.6.8 and 6.1.1.4'
 'Ni'  'Ni'   0.2631   1.3158
 'International Tables Vol C Tables 4.2.6.8 and 6.1.1.4'
 
_space_group_crystal_system       monoclinic
_space_group_IT_number            15
_space_group_name_H-M_alt         'C 2/c'
_space_group_name_Hall            '-C 2yc'
 
_shelx_space_group_comment
;
The symmetry employed for this shelxl refinement is uniquely defined
by the following loop, which should always be used as a source of
symmetry information in preference to the above space-group names.
They are only intended as comments.
;
 
loop_
 _space_group_symop_operation_xyz
 'x, y, z'
 '-x, y, -z+1/2'
 'x+1/2, y+1/2, z'
 '-x+1/2, y+1/2, -z+1/2'
 '-x, -y, -z'
 'x, -y, z-1/2'
 '-x+1/2, -y+1/2, -z'
 'x+1/2, -y+1/2, z-1/2'
 
_cell_length_a                    21.050(4)
_cell_length_b                    20.580(4)
_cell_length_c                    23.840(5)
_cell_angle_alpha                 90
_cell_angle_beta                  96.63(3)
_cell_angle_gamma                 90
_cell_volume                      10259(4)
_cell_formula_units_Z             4
_cell_measurement_temperature     100(2)
_cell_measurement_reflns_used     102064
_cell_measurement_theta_min       1.523
_cell_measurement_theta_max       36.830
 
_exptl_crystal_description        block
_exptl_crystal_colour             black
_exptl_crystal_density_meas       ?
_exptl_crystal_density_method     ?
_exptl_crystal_density_diffrn     1.670          
_exptl_crystal_F_000              5228
_exptl_transmission_factor_min    ?
_exptl_transmission_factor_max    ?
_exptl_crystal_size_max           0.090
_exptl_crystal_size_mid           0.080
_exptl_crystal_size_min           0.070
_exptl_absorpt_coefficient_mu     1.830
_shelx_estimated_absorpt_T_min    0.853
_shelx_estimated_absorpt_T_max    0.883
_exptl_absorpt_correction_type    ?
_exptl_absorpt_correction_T_min   ?
_exptl_absorpt_correction_T_max   ?
_exptl_absorpt_process_details    ?
_exptl_absorpt_special_details    ?
_diffrn_ambient_temperature       100(2)
_diffrn_radiation_wavelength      0.77977
_diffrn_radiation_type            synchrotron
_diffrn_source                    'BESSY BL MX-14.2'
_diffrn_measurement_device_type   PILATUS
_diffrn_measurement_method         'phi scan'
_diffrn_detector_area_resol_mean  ?
_diffrn_reflns_number             102064
_diffrn_reflns_av_unetI/netI      0.0433
_diffrn_reflns_av_R_equivalents   0.0682
_diffrn_reflns_limit_h_min        -28
_diffrn_reflns_limit_h_max        27
_diffrn_reflns_limit_k_min        -29
_diffrn_reflns_limit_k_max        30
_diffrn_reflns_limit_l_min        -34
_diffrn_reflns_limit_l_max        35
_diffrn_reflns_theta_min          1.523
_diffrn_reflns_theta_max          36.830
_diffrn_reflns_theta_full         27.896
_diffrn_measured_fraction_theta_max   0.865
_diffrn_measured_fraction_theta_full  0.976
_diffrn_reflns_Laue_measured_fraction_max    0.865
_diffrn_reflns_Laue_measured_fraction_full   0.976
_diffrn_reflns_point_group_measured_fraction_max   0.865
_diffrn_reflns_point_group_measured_fraction_full  0.976
_reflns_number_total              16888
_reflns_number_gt                 15642
_reflns_threshold_expression      'I > 2\s(I)'
_reflns_Friedel_coverage          0.000
_reflns_Friedel_fraction_max      .
_reflns_Friedel_fraction_full     .
 
_reflns_special_details
;
 Reflections were merged by SHELXL according to the crystal
 class for the calculation of statistics and refinement.
 
 _reflns_Friedel_fraction is defined as the number of unique
 Friedel pairs measured divided by the number that would be
 possible theoretically, ignoring centric projections and
 systematic absences.
;
 
_computing_data_collection        XDS
_computing_cell_refinement        XDS
_computing_data_reduction         XDS
_computing_structure_solution     'SHELXT 2018/2 (Sheldrick, 2018)'
_computing_structure_refinement 'SHELXL-2018/3 (Sheldrick, 2018)'
_computing_molecular_graphics     ?
_computing_publication_material   ?
_refine_special_details           ?
_refine_ls_structure_factor_coef  Fsqd
_refine_ls_matrix_type            full
_refine_ls_weighting_scheme       calc
_refine_ls_weighting_details
'w=1/[\s^2^(Fo^2^)+(0.1052P)^2^+37.8400P] where P=(Fo^2^+2Fc^2^)/3'
_atom_sites_solution_primary      ?
_atom_sites_solution_secondary    ?
_atom_sites_solution_hydrogens    geom
_refine_ls_hydrogen_treatment     constr
_refine_ls_extinction_method      none
_refine_ls_extinction_coef        .
_refine_ls_number_reflns          16888
_refine_ls_number_parameters      1614
_refine_ls_number_restraints      1957
_refine_ls_R_factor_all           0.0720
_refine_ls_R_factor_gt            0.0692
_refine_ls_wR_factor_ref          0.1961
_refine_ls_wR_factor_gt           0.1936
_refine_ls_goodness_of_fit_ref    1.061
_refine_ls_restrained_S_all       1.174
_refine_ls_shift/su_max           0.066
_refine_ls_shift/su_mean          0.001
 
loop_
 _atom_site_label
 _atom_site_type_symbol
 _atom_site_fract_x
 _atom_site_fract_y
 _atom_site_fract_z
 _atom_site_U_iso_or_equiv
 _atom_site_adp_type
 _atom_site_occupancy
 _atom_site_site_symmetry_order  
 _atom_site_calc_flag
 _atom_site_refinement_flags_posn
 _atom_site_refinement_flags_adp
 _atom_site_refinement_flags_occupancy
 _atom_site_disorder_assembly
 _atom_site_disorder_group
C1 C 0.4921(6) 0.0907(2) 0.2449(6) 0.0292(16) Uani 0.5 1 d . U P A .
C2 C 0.4764(3) 0.1182(2) 0.1868(3) 0.0400(13) Uani 0.5 1 d D U P . .
C3 C 0.4142(3) 0.1432(3) 0.1763(3) 0.0395(15) Uani 0.5 1 d D U P A .
C4 C 0.3865(3) 0.1445(3) 0.2277(3) 0.0525(18) Uani 0.5 1 d D U P . .
C5 C 0.4318(4) 0.1202(3) 0.2717(3) 0.0432(14) Uani 0.5 1 d D U P A .
C6 C 0.4317(4) 0.1446(3) 0.3273(3) 0.0329(13) Uani 0.5 1 d D U P . .
C7 C 0.3871(3) 0.1950(3) 0.3403(3) 0.0373(13) Uani 0.5 1 d D U P A .
C8 C 0.3367(4) 0.2174(4) 0.2905(3) 0.0467(19) Uani 0.5 1 d D U P . .
C9 C 0.3388(5) 0.1904(4) 0.2370(3) 0.049(2) Uani 0.5 1 d D U P A .
C10 C 0.3214(3) 0.2388(3) 0.1948(3) 0.0485(16) Uani 0.5 1 d D U P . .
C11 C 0.3053(5) 0.2965(4) 0.2229(3) 0.0467(19) Uani 0.5 1 d D U P A .
C12 C 0.3157(6) 0.2820(4) 0.2818(4) 0.066(2) Uani 0.5 1 d D U P A .
C13 C 0.3417(5) 0.3325(4) 0.3207(4) 0.068(3) Uani 0.5 1 d D U P . .
C14 C 0.3489(5) 0.3967(5) 0.2994(4) 0.063(3) Uani 0.5 1 d D U P A .
C15 C 0.3340(5) 0.4114(4) 0.2403(4) 0.042(2) Uani 0.5 1 d D U P . .
C16 C 0.3183(4) 0.3587(4) 0.2004(3) 0.0390(17) Uani 0.5 1 d D U P A .
C17 C 0.3414(5) 0.3631(4) 0.1469(4) 0.052(2) Uani 0.5 1 d D U P . .
C18 C 0.3871(5) 0.4106(5) 0.1369(5) 0.062(3) Uani 0.5 1 d D U P A .
C19 C 0.4095(5) 0.4577(6) 0.1761(5) 0.057(3) Uani 0.5 1 d D U P . .
C20 C 0.3778(4) 0.4611(5) 0.2294(4) 0.047(2) Uani 0.5 1 d D U P A .
C21 C 0.4148(3) 0.4794(4) 0.2805(3) 0.0437(19) Uani 0.5 1 d D U P . .
C22 C 0.4823(4) 0.4969(5) 0.2814(3) 0.0354(18) Uani 0.5 1 d D U P A .
C23 C 0.5138(6) 0.4971(6) 0.2316(5) 0.055(2) Uani 0.5 1 d D U P . .
C24 C 0.4730(5) 0.4834(5) 0.1754(5) 0.056(2) Uani 0.5 1 d D U P A .
C25 C 0.5119(4) 0.4616(3) 0.1378(4) 0.0571(18) Uani 0.5 1 d D U P . .
C26 C 0.5755(4) 0.4665(4) 0.1647(3) 0.0580(17) Uani 0.5 1 d D U P A .
C27 C 0.5662(6) 0.4862(5) 0.2176(5) 0.061(2) Uani 0.5 1 d D U P A .
C28 C 0.6106(7) 0.4646(6) 0.2691(4) 0.065(3) Uani 0.5 1 d D U P . .
C29 C 0.6583(6) 0.4173(5) 0.2618(4) 0.065(3) Uani 0.5 1 d D U P A .
C30 C 0.6640(5) 0.3955(4) 0.2015(3) 0.052(2) Uani 0.5 1 d D U P . .
C31 C 0.6239(3) 0.4179(3) 0.1545(2) 0.0400(13) Uani 0.5 1 d D U P A .
C32 C 0.6037(3) 0.3641(3) 0.1175(3) 0.0442(13) Uani 0.5 1 d D U P . .
C33 C 0.6370(3) 0.3100(3) 0.1413(3) 0.0264(11) Uani 0.5 1 d D U P A .
C34 C 0.6741(5) 0.3308(4) 0.1903(3) 0.053(2) Uani 0.5 1 d D U P A .
C35 C 0.6905(5) 0.2845(4) 0.2367(3) 0.0493(18) Uani 0.5 1 d D U P . .
C36 C 0.6707(5) 0.2176(5) 0.2241(3) 0.055(2) Uani 0.5 1 d D U P A .
C37 C 0.6340(3) 0.1988(3) 0.1732(3) 0.0473(16) Uani 0.5 1 d D U P . .
C38 C 0.6151(4) 0.2455(4) 0.1325(4) 0.054(2) Uani 0.5 1 d D U P A .
C39 C 0.5513(4) 0.2362(4) 0.0987(4) 0.057(2) Uani 0.5 1 d D U P . .
C40 C 0.5086(3) 0.1875(3) 0.1104(3) 0.0455(18) Uani 0.5 1 d D U P A .
C41 C 0.5260(3) 0.1413(3) 0.1554(3) 0.0405(14) Uani 0.5 1 d D U P A .
C42 C 0.5918(3) 0.1463(3) 0.1867(3) 0.0325(13) Uani 0.5 1 d D U P A .
C43 C 0.6032(3) 0.1360(2) 0.2423(3) 0.0358(12) Uani 0.5 1 d D U P . .
C44 C 0.5560(3) 0.1151(2) 0.2746(3) 0.0376(12) Uani 0.5 1 d D U P A .
C45 C 0.5570(4) 0.1361(3) 0.3308(3) 0.0476(17) Uani 0.5 1 d D U P . .
C46 C 0.6065(4) 0.1791(3) 0.3542(3) 0.049(2) Uani 0.5 1 d D U P A .
C47 C 0.6527(3) 0.2027(3) 0.3230(2) 0.0466(15) Uani 0.5 1 d D U P . .
C48 C 0.6520(4) 0.1789(4) 0.2655(3) 0.0420(19) Uani 0.5 1 d D U P A .
C49 C 0.6948(6) 0.3061(5) 0.2927(4) 0.054(2) Uani 0.5 1 d D U P A .
C50 C 0.6765(3) 0.2687(4) 0.3360(2) 0.0471(15) Uani 0.5 1 d D U P A .
C51 C 0.6492(7) 0.3040(5) 0.3792(6) 0.042(2) Uani 0.5 1 d D U P . .
C52 C 0.6525(7) 0.3756(6) 0.3569(6) 0.058(2) Uani 0.5 1 d . U P A .
C53 C 0.6786(7) 0.3745(6) 0.3058(5) 0.066(3) Uani 0.5 1 d D U P . .
C54 C 0.5896(5) 0.4659(5) 0.3260(4) 0.0413(19) Uani 0.5 1 d D U P A .
C55 C 0.6136(5) 0.4174(5) 0.3673(5) 0.0395(19) Uani 0.5 1 d D U P . .
C56 C 0.5564(3) 0.3975(4) 0.3972(3) 0.0451(17) Uani 0.5 1 d D U P A .
C57 C 0.5054(3) 0.4383(3) 0.3745(3) 0.0524(18) Uani 0.5 1 d D U P . .
C58 C 0.5245(4) 0.4785(4) 0.3312(3) 0.051(2) Uani 0.5 1 d D U P A .
C59 C 0.3953(3) 0.4392(3) 0.3247(3) 0.0501(16) Uani 0.5 1 d D U P A .
C60 C 0.4390(3) 0.4144(3) 0.3721(3) 0.0525(16) Uani 0.5 1 d D U P A .
C61 C 0.4288(3) 0.3510(4) 0.3929(2) 0.0552(17) Uani 0.5 1 d D U P . .
C62 C 0.4819(3) 0.3121(3) 0.4179(4) 0.0446(17) Uani 0.5 1 d D U P A .
C63 C 0.5462(3) 0.3347(3) 0.41713(18) 0.0374(12) Uani 0.5 1 d D U P . .
C64 C 0.5961(3) 0.2822(3) 0.4053(2) 0.0372(12) Uani 0.5 1 d D U P A .
C65 C 0.5777(3) 0.2179(3) 0.3964(3) 0.0446(17) Uani 0.5 1 d D U P . .
C66 C 0.5134(3) 0.1950(3) 0.3995(3) 0.0423(16) Uani 0.5 1 d D U P A .
C67 C 0.4643(4) 0.2462(4) 0.4119(4) 0.052(2) Uani 0.5 1 d D U P . .
C68 C 0.4020(4) 0.2435(4) 0.3801(4) 0.0484(19) Uani 0.5 1 d D U P A .
C69 C 0.5003(3) 0.1461(3) 0.3581(3) 0.0481(17) Uani 0.5 1 d D U P A .
C70 C 0.3810(4) 0.3109(4) 0.3701(4) 0.058(2) Uani 0.5 1 d D U P A .
C71 C 0.3505(3) 0.2413(3) 0.1439(3) 0.0480(16) Uani 0.5 1 d D U P A .
C72 C 0.3978(4) 0.1936(4) 0.1343(4) 0.050(2) Uani 0.5 1 d D U P . .
C73 C 0.4470(4) 0.2120(3) 0.0977(3) 0.0464(18) Uani 0.5 1 d D U P A .
C74 C 0.4539(3) 0.2759(3) 0.0772(3) 0.0617(19) Uani 0.5 1 d D U P . .
C75 C 0.4074(4) 0.3225(4) 0.0874(3) 0.071(2) Uani 0.5 1 d D U P A .
C76 C 0.3574(6) 0.3056(4) 0.1187(5) 0.045(3) Uani 0.5 1 d D U P A .
C77 C 0.4264(4) 0.3868(4) 0.0978(4) 0.069(3) Uani 0.5 1 d D U P . .
C78 C 0.4925(3) 0.4067(3) 0.0996(2) 0.0392(13) Uani 0.5 1 d D U P A .
C79 C 0.5408(3) 0.3585(3) 0.0891(3) 0.0448(14) Uani 0.5 1 d D U P A .
C80 C 0.5172(4) 0.2898(4) 0.0797(4) 0.060(2) Uani 0.5 1 d D U P A .
C81 C 0.4901(7) 0.0156(2) 0.2462(11) 0.037(2) Uani 0.5 1 d . . P . .
F1 F 0.4338(2) -0.00724(18) 0.2236(3) 0.0656(16) Uani 0.5 1 d . . P . .
F2 F 0.5344(3) -0.0096(2) 0.2181(3) 0.0512(14) Uani 0.5 1 d . . P . .
F3 F 0.4995(4) -0.0084(3) 0.2988(3) 0.068(2) Uani 0.5 1 d . . P . .
Nd1 Nd 0.45730(10) 0.36692(3) 0.29905(8) 0.0127(3) Uani 0.214(3) 1 d . . P A 1
Nd2 Nd 0.50873(2) 0.26351(2) 0.18084(2) 0.01868(15) Uani 0.2566(7) 1 d . . P A 1
Nd3 Nd 0.42206(4) 0.26267(4) 0.25732(3) 0.0202(2) Uani 0.1535(7) 1 d . U P A 1
Nd4 Nd 0.56168(13) 0.36223(6) 0.21900(12) 0.0219(4) Uani 0.168(2) 1 d . U P A 1
Nd5 Nd 0.5175(2) 0.36440(7) 0.18763(13) 0.0240(7) Uani 0.113(2) 1 d . U P A 1
Nd6 Nd 0.44749(6) 0.26248(6) 0.29782(5) 0.0175(4) Uani 0.0945(7) 1 d . U P A 1
C37P C 0.18161(11) 0.28226(7) 0.35671(9) 0.021(3) Uani 0.1497(18) 1 d D U P B 4
C38P C 0.13674(10) 0.25847(7) 0.31075(8) 0.026(3) Uani 0.1497(18) 1 d D U P B 4
C39P C 0.14867(10) 0.19368(7) 0.30625(8) 0.023(3) Uani 0.1497(18) 1 d D U P B 4
C40P C 0.19944(10) 0.17832(7) 0.35007(8) 0.020(3) Uani 0.1497(18) 1 d D U P B 4
C41P C 0.22533(10) 0.11734(8) 0.35840(10) 0.022(3) Uani 0.1497(18) 1 d D U P B 4
H41P H 0.206323 0.082872 0.335846 0.026 Uiso 0.1497(18) 1 calc R U P B 4
C42P C 0.27691(9) 0.10280(7) 0.39716(9) 0.022(3) Uani 0.1497(18) 1 d D U P B 4
C43P C 0.30618(10) 0.03955(7) 0.40248(8) 0.024(3) Uani 0.1497(18) 1 d D U P B 4
C44P C 0.35607(8) 0.04425(7) 0.44393(9) 0.023(3) Uani 0.1497(18) 1 d D U P B 4
C45P C 0.35595(10) 0.11034(7) 0.46392(9) 0.023(3) Uani 0.1497(18) 1 d D U P B 4
C46P C 0.40045(12) 0.13419(7) 0.50591(10) 0.023(3) Uani 0.1497(18) 1 d D U P B 4
H46P H 0.431118 0.104777 0.523866 0.027 Uiso 0.1497(18) 1 calc R U P B 4
C47P C 0.40315(10) 0.19802(7) 0.52341(9) 0.027(3) Uani 0.1497(18) 1 d D U P B 4
C48P C 0.45191(8) 0.22260(7) 0.56604(9) 0.030(3) Uani 0.1497(18) 1 d D U P B 4
C49P C 0.43931(9) 0.28721(7) 0.57140(9) 0.028(3) Uani 0.1497(18) 1 d D U P B 4
C50P C 0.38382(9) 0.30130(7) 0.53183(9) 0.027(3) Uani 0.1497(18) 1 d D U P B 4
C51P C 0.35764(11) 0.36199(8) 0.52378(11) 0.025(3) Uani 0.1497(18) 1 d D U P B 4
H51P H 0.376252 0.396327 0.546719 0.030 Uiso 0.1497(18) 1 calc R U P B 4
C52P C 0.30639(10) 0.37666(7) 0.48486(10) 0.025(3) Uani 0.1497(18) 1 d D U P B 4
C53P C 0.28060(9) 0.44132(6) 0.47621(9) 0.025(3) Uani 0.1497(18) 1 d D U P B 4
C54P C 0.23091(10) 0.43678(6) 0.43441(8) 0.027(3) Uani 0.1497(18) 1 d D U P B 4
C55P C 0.22747(10) 0.36947(6) 0.41744(9) 0.021(3) Uani 0.1497(18) 1 d D U P B 4
C56P C 0.18436(13) 0.34615(7) 0.37415(11) 0.023(3) Uani 0.1497(18) 1 d D U P B 4
H56P H 0.154771 0.375930 0.355216 0.028 Uiso 0.1497(18) 1 calc R U P B 4
C57P C 0.09009(12) 0.29931(10) 0.27419(10) 0.035(4) Uani 0.1497(18) 1 d D U P B 4
H57A H 0.069542 0.330296 0.298252 0.042 Uiso 0.1497(18) 1 calc R U P B 4
H57B H 0.056218 0.270957 0.255145 0.042 Uiso 0.1497(18) 1 calc R U P B 4
C58P C 0.1212(3) 0.33711(19) 0.22969(13) 0.047(6) Uani 0.1497(18) 1 d D U P B 4
H58A H 0.138461 0.306628 0.203749 0.071 Uiso 0.1497(18) 1 calc R U P B 4
H58B H 0.155884 0.364011 0.248173 0.071 Uiso 0.1497(18) 1 calc R U P B 4
H58C H 0.089157 0.365017 0.208502 0.071 Uiso 0.1497(18) 1 calc R U P B 4
C59P C 0.11815(13) 0.14635(10) 0.26318(9) 0.025(3) Uani 0.1497(18) 1 d D U P B 4
H59A H 0.074737 0.161937 0.249097 0.031 Uiso 0.1497(18) 1 calc R U P B 4
H59B H 0.113672 0.103727 0.281576 0.031 Uiso 0.1497(18) 1 calc R U P B 4
C60P C 0.1566(2) 0.1375(3) 0.21335(12) 0.030(5) Uani 0.1497(18) 1 d D U P B 4
H60A H 0.136827 0.103518 0.188367 0.046 Uiso 0.1497(18) 1 calc R U P B 4
H60B H 0.200473 0.124956 0.227222 0.046 Uiso 0.1497(18) 1 calc R U P B 4
H60C H 0.157080 0.178473 0.192410 0.046 Uiso 0.1497(18) 1 calc R U P B 4
C61P C 0.28589(15) -0.01724(9) 0.36553(10) 0.024(3) Uani 0.1497(18) 1 d D U P B 4
H61A H 0.238739 -0.021338 0.362166 0.029 Uiso 0.1497(18) 1 calc R U P B 4
H61B H 0.304537 -0.057475 0.383264 0.029 Uiso 0.1497(18) 1 calc R U P B 4
C62P C 0.3071(4) -0.0101(3) 0.30656(11) 0.036(7) Uani 0.1497(18) 1 d D U P B 4
H62A H 0.353891 -0.011022 0.309340 0.055 Uiso 0.1497(18) 1 calc R U P B 4
H62B H 0.291438 0.031351 0.290021 0.055 Uiso 0.1497(18) 1 calc R U P B 4
H62C H 0.289505 -0.045927 0.282546 0.055 Uiso 0.1497(18) 1 calc R U P B 4
C63P C 0.40441(11) -0.00708(9) 0.46340(13) 0.028(4) Uani 0.1497(18) 1 d D U P B 4
H63A H 0.383860 -0.050327 0.458915 0.034 Uiso 0.1497(18) 1 calc R U P B 4
H63B H 0.418715 -0.000625 0.504054 0.034 Uiso 0.1497(18) 1 calc R U P B 4
C64P C 0.46252(13) -0.0058(3) 0.4307(2) 0.031(4) Uani 0.1497(18) 1 d D U P B 4
H64A H 0.448845 -0.013655 0.390592 0.046 Uiso 0.1497(18) 1 calc R U P B 4
H64B H 0.492752 -0.039677 0.445254 0.046 Uiso 0.1497(18) 1 calc R U P B 4
H64C H 0.483330 0.036784 0.435283 0.046 Uiso 0.1497(18) 1 calc R U P B 4
C65P C 0.50658(10) 0.18368(11) 0.59417(11) 0.035(4) Uani 0.1497(18) 1 d D U P B 4
H65A H 0.491025 0.139889 0.603022 0.042 Uiso 0.1497(18) 1 calc R U P B 4
H65B H 0.522971 0.204859 0.630241 0.042 Uiso 0.1497(18) 1 calc R U P B 4
C66P C 0.56112(13) 0.1768(3) 0.55764(19) 0.039(5) Uani 0.1497(18) 1 d D U P B 4
H66A H 0.544221 0.160674 0.520201 0.059 Uiso 0.1497(18) 1 calc R U P B 4
H66B H 0.592883 0.146146 0.575434 0.059 Uiso 0.1497(18) 1 calc R U P B 4
H66C H 0.581286 0.219274 0.553818 0.059 Uiso 0.1497(18) 1 calc R U P B 4
C67P C 0.47685(12) 0.33656(9) 0.60790(11) 0.030(4) Uani 0.1497(18) 1 d D U P B 4
H67A H 0.501471 0.314193 0.640162 0.036 Uiso 0.1497(18) 1 calc R U P B 4
H67B H 0.446900 0.367138 0.623231 0.036 Uiso 0.1497(18) 1 calc R U P B 4
C68P C 0.52275(16) 0.37468(17) 0.5753(2) 0.027(5) Uani 0.1497(18) 1 d D U P B 4
H68A H 0.503135 0.381616 0.536498 0.041 Uiso 0.1497(18) 1 calc R U P B 4
H68B H 0.562593 0.350133 0.574933 0.041 Uiso 0.1497(18) 1 calc R U P B 4
H68C H 0.532042 0.416780 0.593684 0.041 Uiso 0.1497(18) 1 calc R U P B 4
C69P C 0.30763(12) 0.50121(8) 0.50583(12) 0.026(3) Uani 0.1497(18) 1 d D U P B 4
H69A H 0.320724 0.490843 0.546054 0.031 Uiso 0.1497(18) 1 calc R U P B 4
H69B H 0.273929 0.534932 0.504242 0.031 Uiso 0.1497(18) 1 calc R U P B 4
C70P C 0.36535(15) 0.52838(18) 0.4797(3) 0.030(5) Uani 0.1497(18) 1 d D U P B 4
H70A H 0.352586 0.539136 0.439968 0.045 Uiso 0.1497(18) 1 calc R U P B 4
H70B H 0.399457 0.495730 0.482326 0.045 Uiso 0.1497(18) 1 calc R U P B 4
H70C H 0.380900 0.567625 0.500167 0.045 Uiso 0.1497(18) 1 calc R U P B 4
C71P C 0.19077(13) 0.49058(9) 0.40712(11) 0.029(3) Uani 0.1497(18) 1 d D U P B 4
H71A H 0.189794 0.526988 0.434151 0.034 Uiso 0.1497(18) 1 calc R U P B 4
H71B H 0.146395 0.474896 0.397466 0.034 Uiso 0.1497(18) 1 calc R U P B 4
C72P C 0.2163(3) 0.5147(2) 0.35428(12) 0.040(5) Uani 0.1497(18) 1 d D U P B 4
H72A H 0.203759 0.484565 0.323141 0.060 Uiso 0.1497(18) 1 calc R U P B 4
H72B H 0.263036 0.517387 0.360814 0.060 Uiso 0.1497(18) 1 calc R U P B 4
H72C H 0.198621 0.557863 0.344575 0.060 Uiso 0.1497(18) 1 calc R U P B 4
N5P N 0.22008(8) 0.23282(6) 0.38077(7) 0.028(4) Uani 0.1497(18) 1 d D . P B 4
N6P N 0.27296(9) 0.33248(6) 0.44887(8) 0.020(3) Uani 0.1497(18) 1 d D . P B 4
N7P N 0.36114(8) 0.24633(6) 0.50259(7) 0.014(3) Uani 0.1497(18) 1 d D . P B 4
N8P N 0.30806(9) 0.14650(6) 0.43508(8) 0.023(4) Uani 0.1497(18) 1 d D . P B 4
Ni2P Ni 0.28958(5) 0.23917(3) 0.44279(5) 0.0192(7) Uani 0.1497(18) 1 d D U P B 4
C1P C 0.17517(9) 0.29834(6) 0.34559(7) 0.0181(5) Uani 0.8503(18) 1 d D U P B 3
C2P C 0.13243(9) 0.27472(7) 0.29808(7) 0.0197(5) Uani 0.8503(18) 1 d D U P B 3
C3P C 0.14186(9) 0.20926(7) 0.29599(7) 0.0195(5) Uani 0.8503(18) 1 d D U P B 3
C4P C 0.19063(8) 0.19375(7) 0.34150(7) 0.0174(5) Uani 0.8503(18) 1 d D U P B 3
C5P C 0.21495(9) 0.13238(7) 0.35155(8) 0.0185(5) Uani 0.8503(18) 1 d D U P B 3
H5P H 0.196271 0.097887 0.328840 0.022 Uiso 0.8503(18) 1 calc R U P B 3
C6P C 0.26451(8) 0.11749(6) 0.39227(7) 0.0177(5) Uani 0.8503(18) 1 d D U P B 3
C7P C 0.29270(9) 0.05384(7) 0.39918(7) 0.0194(5) Uani 0.8503(18) 1 d D U P B 3
C8P C 0.33995(8) 0.05796(7) 0.44302(8) 0.0203(5) Uani 0.8503(18) 1 d D U P B 3
C9P C 0.34048(9) 0.12456(6) 0.46180(7) 0.0174(5) Uani 0.8503(18) 1 d D U P B 3
C10P C 0.38350(10) 0.14824(7) 0.50503(8) 0.0191(5) Uani 0.8503(18) 1 d D U P B 3
H10P H 0.412663 0.118477 0.524540 0.023 Uiso 0.8503(18) 1 calc R U P B 3
C11P C 0.38677(8) 0.21238(6) 0.52162(7) 0.0174(5) Uani 0.8503(18) 1 d D U P B 3
C12P C 0.43419(8) 0.23674(7) 0.56550(8) 0.0188(5) Uani 0.8503(18) 1 d D U P B 3
C13P C 0.42314(8) 0.30187(6) 0.56903(8) 0.0183(5) Uani 0.8503(18) 1 d D U P B 3
C14P C 0.36939(8) 0.31632(7) 0.52765(7) 0.0172(5) Uani 0.8503(18) 1 d D U P B 3
C15P C 0.34461(9) 0.37737(7) 0.51801(8) 0.0182(5) Uani 0.8503(18) 1 d D U P B 3
H15P H 0.362953 0.411773 0.541030 0.022 Uiso 0.8503(18) 1 calc R U P B 3
C16P C 0.29511(8) 0.39233(6) 0.47740(7) 0.0167(5) Uani 0.8503(18) 1 d D U P B 3
C17P C 0.27082(8) 0.45733(6) 0.46714(8) 0.0194(5) Uani 0.8503(18) 1 d D U P B 3
C18P C 0.22414(9) 0.45334(6) 0.42267(7) 0.0200(5) Uani 0.8503(18) 1 d D U P B 3
C19P C 0.22019(9) 0.38579(6) 0.40648(7) 0.0182(5) Uani 0.8503(18) 1 d D U P B 3
C20P C 0.17905(11) 0.36266(7) 0.36170(8) 0.0195(5) Uani 0.8503(18) 1 d D U P B 3
H20P H 0.151736 0.392910 0.340688 0.023 Uiso 0.8503(18) 1 calc R U P B 3
C21P C 0.09012(11) 0.31613(10) 0.25808(8) 0.0256(6) Uani 0.8503(18) 1 d D U P B 3
H21A H 0.072101 0.351527 0.279504 0.031 Uiso 0.8503(18) 1 calc R U P B 3
H21B H 0.054043 0.289472 0.240474 0.031 Uiso 0.8503(18) 1 calc R U P B 3
C22P C 0.12515(18) 0.34569(16) 0.21180(11) 0.0391(9) Uani 0.8503(18) 1 d D U P B 3
H22A H 0.096388 0.375268 0.188833 0.059 Uiso 0.8503(18) 1 calc R U P B 3
H22B H 0.139038 0.310996 0.187833 0.059 Uiso 0.8503(18) 1 calc R U P B 3
H22C H 0.162575 0.369836 0.228963 0.059 Uiso 0.8503(18) 1 calc R U P B 3
C23P C 0.11073(11) 0.16128(10) 0.25382(8) 0.0255(6) Uani 0.8503(18) 1 d D U P B 3
H23A H 0.068664 0.178524 0.237621 0.031 Uiso 0.8503(18) 1 calc R U P B 3
H23B H 0.103154 0.120126 0.273503 0.031 Uiso 0.8503(18) 1 calc R U P B 3
C24P C 0.15101(17) 0.14729(19) 0.20610(11) 0.0384(10) Uani 0.8503(18) 1 d D U P B 3
H24A H 0.129186 0.115079 0.180417 0.058 Uiso 0.8503(18) 1 calc R U P B 3
H24B H 0.192783 0.130299 0.221862 0.058 Uiso 0.8503(18) 1 calc R U P B 3
H24C H 0.156984 0.187492 0.185307 0.058 Uiso 0.8503(18) 1 calc R U P B 3
C25P C 0.27421(13) -0.00275(9) 0.36141(8) 0.0243(6) Uani 0.8503(18) 1 d D U P B 3
H25A H 0.227006 -0.006194 0.355412 0.029 Uiso 0.8503(18) 1 calc R U P B 3
H25B H 0.291139 -0.043196 0.380017 0.029 Uiso 0.8503(18) 1 calc R U P B 3
C26P C 0.29989(18) 0.0040(2) 0.30419(9) 0.0294(7) Uani 0.8503(18) 1 d D U P B 3
H26A H 0.286344 -0.033541 0.280482 0.044 Uiso 0.8503(18) 1 calc R U P B 3
H26B H 0.346713 0.005951 0.309885 0.044 Uiso 0.8503(18) 1 calc R U P B 3
H26C H 0.283072 0.043895 0.285572 0.044 Uiso 0.8503(18) 1 calc R U P B 3
C27P C 0.38542(10) 0.00553(9) 0.46592(10) 0.0255(6) Uani 0.8503(18) 1 d D U P B 3
H27A H 0.363241 -0.036930 0.462106 0.031 Uiso 0.8503(18) 1 calc R U P B 3
H27B H 0.398120 0.013438 0.506629 0.031 Uiso 0.8503(18) 1 calc R U P B 3
C28P C 0.44531(12) 0.00245(17) 0.43563(15) 0.0341(8) Uani 0.8503(18) 1 d D U P B 3
H28A H 0.433100 -0.006178 0.395399 0.051 Uiso 0.8503(18) 1 calc R U P B 3
H28B H 0.473234 -0.032462 0.451953 0.051 Uiso 0.8503(18) 1 calc R U P B 3
H28C H 0.468074 0.043997 0.440063 0.051 Uiso 0.8503(18) 1 calc R U P B 3
C29P C 0.48644(9) 0.19700(10) 0.59651(9) 0.0245(6) Uani 0.8503(18) 1 d D U P B 3
H29A H 0.468824 0.154429 0.606345 0.029 Uiso 0.8503(18) 1 calc R U P B 3
H29B H 0.502337 0.219333 0.632160 0.029 Uiso 0.8503(18) 1 calc R U P B 3
C30P C 0.54222(12) 0.18584(18) 0.56209(14) 0.0329(8) Uani 0.8503(18) 1 d D U P B 3
H30A H 0.526890 0.163206 0.526953 0.049 Uiso 0.8503(18) 1 calc R U P B 3
H30B H 0.574899 0.159355 0.584021 0.049 Uiso 0.8503(18) 1 calc R U P B 3
H30C H 0.560710 0.227773 0.553197 0.049 Uiso 0.8503(18) 1 calc R U P B 3
C31P C 0.46072(10) 0.35127(9) 0.60545(9) 0.0220(6) Uani 0.8503(18) 1 d D U P B 3
H31A H 0.481863 0.329604 0.639718 0.026 Uiso 0.8503(18) 1 calc R U P B 3
H31B H 0.431131 0.384456 0.617600 0.026 Uiso 0.8503(18) 1 calc R U P B 3
C32P C 0.51125(14) 0.38456(15) 0.57455(14) 0.0326(8) Uani 0.8503(18) 1 d D U P B 3
H32A H 0.490364 0.407668 0.541495 0.049 Uiso 0.8503(18) 1 calc R U P B 3
H32B H 0.540553 0.351844 0.562305 0.049 Uiso 0.8503(18) 1 calc R U P B 3
H32C H 0.535322 0.415563 0.599976 0.049 Uiso 0.8503(18) 1 calc R U P B 3
C33P C 0.29650(11) 0.51696(8) 0.49804(10) 0.0239(6) Uani 0.8503(18) 1 d D U P B 3
H33A H 0.307544 0.506244 0.538476 0.029 Uiso 0.8503(18) 1 calc R U P B 3
H33B H 0.262785 0.550718 0.495312 0.029 Uiso 0.8503(18) 1 calc R U P B 3
C34P C 0.35586(13) 0.54428(15) 0.47461(15) 0.0347(8) Uani 0.8503(18) 1 d D U P B 3
H34A H 0.346636 0.550390 0.433711 0.052 Uiso 0.8503(18) 1 calc R U P B 3
H34B H 0.391528 0.513786 0.482531 0.052 Uiso 0.8503(18) 1 calc R U P B 3
H34C H 0.367364 0.586127 0.492604 0.052 Uiso 0.8503(18) 1 calc R U P B 3
C35P C 0.18747(11) 0.50769(9) 0.39250(9) 0.0274(6) Uani 0.8503(18) 1 d D U P B 3
H35A H 0.182480 0.543398 0.419476 0.033 Uiso 0.8503(18) 1 calc R U P B 3
H35B H 0.144242 0.492112 0.377801 0.033 Uiso 0.8503(18) 1 calc R U P B 3
C36P C 0.2207(2) 0.53326(16) 0.34418(11) 0.0549(14) Uani 0.8503(18) 1 d D U P B 3
H36A H 0.231360 0.496936 0.320389 0.082 Uiso 0.8503(18) 1 calc R U P B 3
H36B H 0.259948 0.555918 0.359150 0.082 Uiso 0.8503(18) 1 calc R U P B 3
H36C H 0.192257 0.563509 0.321615 0.082 Uiso 0.8503(18) 1 calc R U P B 3
N1P N 0.21115(8) 0.24845(6) 0.37197(6) 0.0164(5) Uani 0.8503(18) 1 d D . P B 3
N2P N 0.26287(8) 0.34829(5) 0.44049(7) 0.0157(5) Uani 0.8503(18) 1 d D . P B 3
N3P N 0.34679(7) 0.26124(6) 0.49854(6) 0.0154(5) Uani 0.8503(18) 1 d D . P B 3
N4P N 0.29472(8) 0.16123(6) 0.43069(7) 0.0166(5) Uani 0.8503(18) 1 d D . P B 3
Ni1P Ni 0.27782(2) 0.25448(2) 0.43636(2) 0.01391(11) Uani 0.8503(18) 1 d D U P B 3
C1S C 0.2105(7) 0.2505(9) 0.0393(8) 0.050(4) Uani 0.5 1 d G . P C -1
H1S H 0.182769 0.248748 0.067981 0.061 Uiso 0.5 1 calc R U P C -1
C2S C 0.2114(8) 0.3055(9) 0.0055(8) 0.065(6) Uani 0.5 1 d G . P C -1
H2S H 0.184373 0.341304 0.011151 0.078 Uiso 0.5 1 calc R U P C -1
C3S C 0.2519(9) 0.3081(9) -0.0365(8) 0.061(5) Uani 0.5 1 d G . P C -1
H3S H 0.252597 0.345710 -0.059606 0.073 Uiso 0.5 1 calc R U P C -1
C4S C 0.2915(8) 0.2558(10) -0.0448(8) 0.063(5) Uani 0.5 1 d G . P C -1
H4S H 0.319219 0.257559 -0.073534 0.076 Uiso 0.5 1 calc R U P C -1
C5S C 0.2906(7) 0.2008(9) -0.0110(8) 0.049(4) Uani 0.5 1 d G . P C -1
H5S H 0.317616 0.165002 -0.016704 0.058 Uiso 0.5 1 calc R U P C -1
C6S C 0.2500(6) 0.1982(9) 0.0310(7) 0.052(4) Uani 0.5 1 d G . P C -1
H6S H 0.249392 0.160595 0.054053 0.062 Uiso 0.5 1 calc R U P C -1
 
loop_
 _atom_site_aniso_label
 _atom_site_aniso_U_11
 _atom_site_aniso_U_22
 _atom_site_aniso_U_33
 _atom_site_aniso_U_23
 _atom_site_aniso_U_13
 _atom_site_aniso_U_12
C1 0.040(5) 0.0140(13) 0.033(4) 0.001(2) 0.001(3) -0.008(2)
C2 0.043(3) 0.0153(18) 0.057(3) -0.013(2) -0.017(3) 0.0013(18)
C3 0.028(3) 0.020(2) 0.064(4) -0.007(2) -0.019(3) -0.004(2)
C4 0.046(3) 0.024(2) 0.077(4) 0.014(3) -0.036(3) -0.012(2)
C5 0.055(4) 0.027(2) 0.047(3) 0.005(2) 0.002(3) -0.014(2)
C6 0.044(4) 0.026(2) 0.029(3) 0.006(2) 0.006(3) -0.013(3)
C7 0.040(2) 0.0358(19) 0.040(2) 0.0010(15) 0.0205(16) -0.0123(16)
C8 0.043(4) 0.050(3) 0.053(4) -0.012(3) 0.032(3) -0.029(3)
C9 0.043(4) 0.043(4) 0.064(4) -0.017(3) 0.018(3) -0.031(3)
C10 0.032(3) 0.059(3) 0.051(3) 0.007(3) -0.010(3) -0.027(3)
C11 0.026(3) 0.046(3) 0.068(5) -0.015(3) 0.004(4) -0.005(3)
C12 0.040(4) 0.082(5) 0.081(5) -0.014(4) 0.031(4) -0.010(4)
C13 0.038(5) 0.094(5) 0.075(5) -0.011(5) 0.027(4) -0.003(4)
C14 0.044(4) 0.072(5) 0.079(5) -0.015(4) 0.031(4) 0.030(3)
C15 0.019(3) 0.040(3) 0.068(5) 0.000(3) 0.011(3) 0.006(3)
C16 0.009(2) 0.054(4) 0.053(4) -0.012(3) -0.003(2) -0.002(3)
C17 0.039(4) 0.044(4) 0.066(4) 0.022(3) -0.033(3) -0.008(3)
C18 0.058(5) 0.056(5) 0.064(5) 0.041(4) -0.020(4) 0.009(4)
C19 0.057(4) 0.032(4) 0.079(5) 0.030(3) -0.004(4) 0.018(3)
C20 0.037(3) 0.029(3) 0.066(4) -0.018(3) -0.030(3) 0.019(3)
C21 0.039(4) 0.032(3) 0.055(4) -0.014(3) -0.013(3) 0.019(3)
C22 0.047(4) 0.022(3) 0.035(3) -0.014(2) -0.004(3) 0.013(3)
C23 0.085(5) 0.018(3) 0.067(5) 0.000(3) 0.031(4) -0.006(3)
C24 0.083(5) 0.025(3) 0.062(5) 0.000(3) 0.016(4) 0.017(3)
C25 0.080(5) 0.029(3) 0.064(4) 0.022(3) 0.016(4) 0.013(3)
C26 0.074(4) 0.045(3) 0.060(4) 0.006(3) 0.030(3) -0.010(3)
C27 0.084(5) 0.031(3) 0.077(5) 0.000(3) 0.050(4) -0.013(4)
C28 0.091(6) 0.038(4) 0.064(5) -0.006(4) 0.006(4) -0.047(4)
C29 0.069(5) 0.074(5) 0.057(4) -0.030(4) 0.028(4) -0.062(4)
C30 0.052(4) 0.050(4) 0.060(4) -0.021(3) 0.026(3) -0.033(3)
C31 0.046(3) 0.039(3) 0.040(3) -0.007(2) 0.029(2) -0.012(2)
C32 0.054(4) 0.042(3) 0.040(3) 0.000(2) 0.022(3) -0.006(3)
C33 0.020(3) 0.031(2) 0.030(3) 0.0001(19) 0.014(2) -0.0011(18)
C34 0.034(4) 0.065(4) 0.062(4) -0.004(3) 0.019(3) -0.027(3)
C35 0.023(3) 0.085(5) 0.043(3) 0.002(3) 0.017(3) -0.002(3)
C36 0.039(4) 0.068(4) 0.056(4) -0.015(4) -0.001(3) 0.024(3)
C37 0.044(4) 0.051(3) 0.048(4) -0.006(3) 0.010(3) 0.016(3)
C38 0.050(4) 0.058(4) 0.058(5) -0.012(4) 0.028(4) 0.007(3)
C39 0.055(4) 0.085(5) 0.032(4) -0.035(3) 0.011(3) 0.009(4)
C40 0.065(4) 0.047(3) 0.020(2) -0.013(2) -0.013(3) 0.034(3)
C41 0.054(4) 0.027(2) 0.038(3) -0.014(2) -0.005(3) 0.014(3)
C42 0.023(3) 0.022(2) 0.054(4) -0.006(2) 0.010(2) 0.007(2)
C43 0.022(2) 0.0146(18) 0.067(4) -0.002(2) -0.012(2) 0.0033(16)
C44 0.055(3) 0.0127(17) 0.040(3) 0.0055(17) -0.014(2) -0.0031(18)
C45 0.074(4) 0.021(2) 0.039(3) 0.009(2) -0.030(3) -0.008(3)
C46 0.070(4) 0.017(3) 0.049(3) 0.005(2) -0.041(3) 0.005(3)
C47 0.044(3) 0.036(3) 0.052(3) 0.007(2) -0.029(3) 0.012(2)
C48 0.026(3) 0.034(3) 0.061(4) -0.004(3) -0.014(3) 0.006(2)
C49 0.024(3) 0.085(5) 0.050(4) -0.005(4) -0.002(3) -0.017(3)
C50 0.026(3) 0.079(4) 0.033(3) 0.014(3) -0.009(2) -0.005(3)
C51 0.041(4) 0.049(4) 0.033(4) -0.011(4) -0.014(3) 0.009(3)
C52 0.061(5) 0.058(4) 0.052(4) 0.005(4) -0.008(4) -0.029(4)
C53 0.046(5) 0.076(5) 0.074(5) -0.020(4) 0.002(4) -0.042(4)
C54 0.066(5) 0.016(3) 0.042(3) -0.016(2) 0.005(3) -0.012(3)
C55 0.052(4) 0.029(3) 0.035(3) -0.006(3) -0.006(3) -0.022(3)
C56 0.053(4) 0.054(4) 0.026(3) -0.022(3) -0.006(3) 0.012(3)
C57 0.068(4) 0.048(3) 0.037(3) -0.032(3) -0.011(3) 0.026(3)
C58 0.066(4) 0.041(4) 0.039(3) -0.032(3) -0.018(3) 0.020(3)
C59 0.041(3) 0.049(3) 0.066(4) -0.028(3) 0.029(3) 0.007(3)
C60 0.046(3) 0.063(3) 0.049(3) -0.040(2) 0.012(2) 0.013(2)
C61 0.038(3) 0.110(4) 0.019(2) -0.011(3) 0.009(2) 0.038(3)
C62 0.057(4) 0.057(4) 0.023(3) -0.002(3) 0.016(2) 0.013(3)
C63 0.037(3) 0.067(3) 0.0073(15) -0.0114(18) -0.0012(16) 0.019(2)
C64 0.053(3) 0.040(3) 0.0147(18) -0.0072(18) -0.0121(19) 0.009(2)
C65 0.069(4) 0.027(3) 0.032(3) 0.013(2) -0.019(3) 0.001(3)
C66 0.037(3) 0.045(3) 0.042(3) 0.031(3) -0.007(3) -0.011(3)
C67 0.061(5) 0.067(4) 0.031(4) 0.009(3) 0.015(3) -0.005(4)
C68 0.071(5) 0.047(4) 0.030(3) 0.001(3) 0.021(3) -0.010(3)
C69 0.056(4) 0.037(3) 0.048(3) 0.029(3) -0.012(3) -0.021(3)
C70 0.059(5) 0.074(5) 0.048(4) 0.009(3) 0.042(4) 0.026(4)
C71 0.038(3) 0.048(3) 0.053(3) -0.007(3) -0.016(3) 0.002(2)
C72 0.054(4) 0.024(3) 0.062(4) -0.011(3) -0.030(3) 0.012(3)
C73 0.056(4) 0.046(3) 0.034(3) -0.017(3) -0.010(3) 0.002(3)
C74 0.094(5) 0.067(4) 0.021(2) -0.001(3) -0.007(3) 0.022(4)
C75 0.094(5) 0.073(5) 0.037(3) 0.006(3) -0.027(3) 0.004(4)
C76 0.038(4) 0.053(5) 0.038(4) 0.008(4) -0.020(4) 0.009(4)
C77 0.099(5) 0.055(4) 0.045(4) 0.006(3) -0.028(4) 0.013(4)
C78 0.061(4) 0.032(2) 0.026(2) 0.0095(19) 0.010(2) 0.014(2)
C79 0.069(4) 0.035(3) 0.032(3) 0.001(2) 0.013(3) 0.000(3)
C80 0.098(5) 0.056(4) 0.030(3) -0.018(4) 0.024(3) -0.023(4)
C81 0.040(10) 0.0179(16) 0.052(7) -0.002(3) 0.001(7) -0.004(2)
F1 0.051(3) 0.0174(15) 0.125(5) -0.005(2) -0.005(3) -0.0100(15)
F2 0.064(4) 0.0177(16) 0.077(4) -0.001(2) 0.031(3) 0.006(2)
F3 0.124(7) 0.0226(19) 0.061(4) 0.004(2) 0.027(4) -0.020(3)
Nd1 0.0119(7) 0.0129(2) 0.0129(6) -0.0026(2) -0.0006(5) 0.0011(3)
Nd2 0.0233(3) 0.0176(2) 0.0158(2) -0.00304(13) 0.00482(16) 0.00125(14)
Nd3 0.0152(4) 0.0210(4) 0.0251(4) -0.0007(2) 0.0052(3) -0.0020(2)
Nd4 0.0226(8) 0.0190(4) 0.0256(8) 0.0009(4) 0.0087(7) -0.0048(3)
Nd5 0.0367(18) 0.0163(5) 0.0207(8) 0.0040(4) 0.0106(10) -0.0005(6)
Nd6 0.0178(7) 0.0169(5) 0.0185(6) 0.0023(4) 0.0054(4) -0.0009(4)
C37P 0.014(5) 0.018(6) 0.032(6) -0.005(5) 0.005(5) -0.002(5)
C38P 0.018(5) 0.025(6) 0.037(6) 0.002(5) 0.006(5) -0.003(4)
C39P 0.022(5) 0.015(5) 0.033(6) -0.002(5) 0.006(5) -0.003(4)
C40P 0.017(6) 0.024(6) 0.021(5) -0.001(5) 0.003(5) -0.009(5)
C41P 0.021(6) 0.014(5) 0.031(6) -0.004(5) 0.009(5) -0.006(5)
C42P 0.018(6) 0.022(6) 0.026(6) -0.001(5) 0.006(5) -0.011(5)
C43P 0.022(6) 0.018(5) 0.033(6) 0.002(4) 0.006(5) -0.002(5)
C44P 0.021(6) 0.017(5) 0.030(5) 0.001(4) 0.002(5) -0.008(5)
C45P 0.021(6) 0.024(6) 0.023(5) 0.009(5) 0.004(5) -0.001(5)
C46P 0.027(7) 0.020(6) 0.020(5) 0.008(4) -0.001(5) -0.007(5)
C47P 0.032(7) 0.030(6) 0.020(5) 0.015(5) 0.003(5) -0.004(6)
C48P 0.033(7) 0.030(6) 0.027(5) 0.001(5) 0.002(5) -0.008(5)
C49P 0.029(6) 0.031(6) 0.022(5) 0.005(5) 0.001(5) -0.008(5)
C50P 0.036(7) 0.022(6) 0.024(6) 0.003(5) 0.009(5) -0.013(6)
C51P 0.033(7) 0.021(6) 0.021(6) 0.001(5) 0.008(5) -0.016(5)
C52P 0.037(7) 0.014(5) 0.027(6) -0.001(5) 0.018(5) -0.014(5)
C53P 0.033(6) 0.020(5) 0.024(5) -0.003(5) 0.011(5) -0.016(5)
C54P 0.029(6) 0.023(5) 0.031(6) 0.003(5) 0.014(5) -0.003(5)
C55P 0.023(6) 0.015(5) 0.026(6) -0.006(5) 0.013(5) -0.006(5)
C56P 0.013(5) 0.023(6) 0.035(7) 0.000(5) 0.011(5) 0.006(4)
C57P 0.032(7) 0.028(7) 0.044(9) -0.007(7) 0.000(7) -0.002(6)
C58P 0.052(13) 0.032(10) 0.051(13) -0.001(10) -0.022(11) 0.021(9)
C59P 0.021(7) 0.017(6) 0.036(7) -0.005(6) -0.005(6) -0.002(5)
C60P 0.027(10) 0.027(9) 0.034(10) -0.007(7) -0.008(8) -0.006(7)
C61P 0.022(7) 0.014(6) 0.035(7) -0.003(5) -0.001(5) -0.005(5)
C62P 0.028(11) 0.031(11) 0.050(13) 0.001(8) 0.001(9) -0.010(8)
C63P 0.026(7) 0.019(6) 0.038(7) 0.004(5) -0.003(6) 0.001(6)
C64P 0.021(9) 0.035(9) 0.038(9) 0.004(7) 0.008(7) 0.004(7)
C65P 0.040(9) 0.033(7) 0.028(7) 0.000(6) -0.010(6) 0.001(7)
C66P 0.048(13) 0.035(10) 0.035(9) -0.003(8) 0.005(9) -0.010(10)
C67P 0.033(8) 0.027(7) 0.028(7) -0.005(6) -0.002(6) -0.006(6)
C68P 0.019(8) 0.024(8) 0.038(10) 0.002(7) -0.001(7) -0.012(6)
C69P 0.038(8) 0.018(6) 0.023(6) -0.004(5) 0.011(6) -0.012(6)
C70P 0.044(11) 0.017(7) 0.028(9) 0.001(6) 0.003(7) -0.015(7)
C71P 0.038(7) 0.021(6) 0.029(7) -0.006(6) 0.011(6) -0.007(6)
C72P 0.051(11) 0.025(9) 0.040(11) 0.008(8) -0.010(9) 0.012(8)
N5P 0.019(8) 0.020(7) 0.047(11) -0.011(7) 0.012(7) -0.002(5)
N6P 0.014(6) 0.018(6) 0.027(7) -0.008(5) 0.003(5) -0.001(5)
N7P 0.017(7) 0.016(6) 0.009(5) -0.007(4) -0.003(4) -0.005(5)
N8P 0.031(9) 0.013(6) 0.030(8) -0.011(5) 0.019(7) -0.016(6)
Ni2P 0.0212(13) 0.0172(11) 0.0200(11) -0.0049(8) 0.0061(8) -0.0101(9)
C1P 0.0173(12) 0.0201(11) 0.0161(10) -0.0003(9) -0.0011(8) 0.0015(8)
C2P 0.0184(12) 0.0227(12) 0.0171(10) -0.0013(9) -0.0025(8) 0.0012(8)
C3P 0.0178(12) 0.0225(12) 0.0173(10) -0.0019(9) -0.0024(8) -0.0015(9)
C4P 0.0160(12) 0.0200(11) 0.0157(10) -0.0003(9) 0.0000(8) -0.0019(8)
C5P 0.0191(12) 0.0178(11) 0.0180(10) -0.0012(8) 0.0000(9) -0.0039(9)
C6P 0.0183(12) 0.0165(10) 0.0182(10) 0.0007(8) 0.0010(9) -0.0029(9)
C7P 0.0201(12) 0.0164(10) 0.0212(11) 0.0016(8) 0.0004(9) -0.0049(9)
C8P 0.0216(13) 0.0159(10) 0.0228(11) 0.0037(8) 0.0006(9) -0.0025(9)
C9P 0.0175(12) 0.0159(10) 0.0181(10) 0.0047(8) -0.0014(9) -0.0024(9)
C10P 0.0204(13) 0.0178(10) 0.0179(10) 0.0046(8) -0.0021(9) -0.0007(9)
C11P 0.0180(12) 0.0191(11) 0.0144(10) 0.0023(8) -0.0019(8) -0.0035(10)
C12P 0.0169(12) 0.0242(11) 0.0147(10) 0.0023(8) -0.0008(8) -0.0022(9)
C13P 0.0172(12) 0.0219(11) 0.0152(10) 0.0005(8) -0.0014(8) -0.0037(9)
C14P 0.0164(12) 0.0212(11) 0.0137(10) 0.0003(8) -0.0003(8) -0.0040(9)
C15P 0.0177(12) 0.0199(11) 0.0167(10) 0.0003(8) 0.0011(8) -0.0046(9)
C16P 0.0182(12) 0.0161(10) 0.0160(10) 0.0000(8) 0.0021(8) -0.0041(8)
C17P 0.0232(13) 0.0166(10) 0.0182(10) 0.0004(8) 0.0025(9) -0.0026(8)
C18P 0.0229(12) 0.0174(11) 0.0191(11) 0.0010(9) 0.0001(9) 0.0009(8)
C19P 0.0192(12) 0.0180(11) 0.0170(10) 0.0012(9) 0.0005(8) 0.0014(8)
C20P 0.0204(12) 0.0191(11) 0.0182(10) 0.0002(9) -0.0018(8) 0.0025(9)
C21P 0.0233(14) 0.0281(14) 0.0227(12) -0.0015(11) -0.0083(10) 0.0043(10)
C22P 0.045(2) 0.0374(18) 0.0320(18) 0.0135(14) -0.0083(14) 0.0003(15)
C23P 0.0254(15) 0.0259(14) 0.0228(12) -0.0059(11) -0.0072(10) -0.0015(10)
C24P 0.051(3) 0.0385(19) 0.0254(15) -0.0114(15) 0.0037(16) -0.0046(18)
C25P 0.0263(15) 0.0159(11) 0.0298(14) -0.0005(9) -0.0006(11) -0.0050(11)
C26P 0.035(2) 0.0246(14) 0.0292(16) -0.0064(11) 0.0046(13) -0.0045(13)
C27P 0.0283(16) 0.0174(11) 0.0295(13) 0.0072(10) -0.0020(11) -0.0011(11)
C28P 0.0303(19) 0.0325(16) 0.0392(18) 0.0079(13) 0.0029(14) 0.0096(14)
C29P 0.0234(14) 0.0281(13) 0.0201(11) 0.0027(9) -0.0057(9) 0.0013(10)
C30P 0.0243(17) 0.0387(18) 0.0344(17) 0.0042(13) -0.0017(12) 0.0057(13)
C31P 0.0190(13) 0.0268(13) 0.0191(11) -0.0028(9) -0.0018(9) -0.0039(10)
C32P 0.0269(17) 0.0334(16) 0.038(2) -0.0099(15) 0.0060(14) -0.0103(14)
C33P 0.0305(15) 0.0164(11) 0.0242(12) -0.0008(9) 0.0000(10) -0.0047(10)
C34P 0.042(2) 0.0296(17) 0.0327(17) 0.0025(13) 0.0040(14) -0.0169(15)
C35P 0.0327(15) 0.0215(13) 0.0267(14) 0.0017(11) -0.0026(11) 0.0068(10)
C36P 0.082(4) 0.049(3) 0.0368(19) 0.0285(19) 0.020(2) 0.034(2)
N1P 0.0153(11) 0.0188(11) 0.0146(9) -0.0012(8) 0.0001(8) -0.0016(8)
N2P 0.0146(11) 0.0169(10) 0.0155(9) 0.0004(8) 0.0010(7) -0.0007(8)
N3P 0.0142(11) 0.0172(10) 0.0146(9) 0.0033(7) 0.0003(7) -0.0012(9)
N4P 0.0161(11) 0.0172(10) 0.0160(10) 0.0018(7) 0.0006(7) -0.0030(9)
Ni1P 0.0140(2) 0.01497(19) 0.01238(16) 0.00105(12) 0.00011(12) -0.00224(14)
C1S 0.032(7) 0.062(8) 0.056(6) -0.027(7) 0.000(5) 0.002(5)
C2S 0.078(14) 0.057(10) 0.054(7) -0.011(7) -0.017(8) 0.012(8)
C3S 0.071(12) 0.042(7) 0.063(8) -0.004(7) -0.019(7) 0.006(7)
C4S 0.051(10) 0.062(8) 0.071(9) 0.019(7) -0.019(7) -0.003(6)
C5S 0.035(7) 0.035(5) 0.071(9) -0.012(5) -0.014(5) 0.012(4)
C6S 0.043(8) 0.036(5) 0.071(9) 0.003(6) -0.015(6) -0.008(5)
 
_geom_special_details
;
 All esds (except the esd in the dihedral angle between two l.s. planes)
 are estimated using the full covariance matrix.  The cell esds are taken
 into account individually in the estimation of esds in distances, angles
 and torsion angles; correlations between esds in cell parameters are only
 used when they are defined by crystal symmetry.  An approximate (isotropic)
 treatment of cell esds is used for estimating esds involving l.s. planes.
;
 
loop_
 _geom_bond_atom_site_label_1
 _geom_bond_atom_site_label_2
 _geom_bond_distance
 _geom_bond_site_symmetry_2
 _geom_bond_publ_flag
C1 C1 0.388(16) 2_655 ?
C1 C44 1.177(10) 2_655 ?
C1 C2 1.497(13) . ?
C1 C44 1.530(10) . ?
C1 C81 1.546(7) . ?
C1 C81 1.598(7) 2_655 ?
C1 C5 1.606(17) . ?
C1 C2 1.778(13) 2_655 ?
C1 C5 1.800(15) 2_655 ?
C2 C45 0.859(8) 2_655 ?
C2 C44 1.208(10) 2_655 ?
C2 C69 1.357(10) 2_655 ?
C2 C3 1.402(8) . ?
C2 C41 1.434(11) . ?
C2 Nd2 3.074(5) . ?
C3 C45 0.664(9) 2_655 ?
C3 C46 1.092(9) 2_655 ?
C3 C44 1.389(8) 2_655 ?
C3 C4 1.417(11) . ?
C3 C72 1.455(10) . ?
C3 C47 1.868(8) 2_655 ?
C3 C43 2.021(10) 2_655 ?
C4 C43 0.743(8) 2_655 ?
C4 C48 1.102(10) 2_655 ?
C4 C44 1.360(10) 2_655 ?
C4 C9 1.415(11) . ?
C4 C5 1.424(9) . ?
C4 C47 1.830(8) 2_655 ?
C4 C45 1.942(11) 2_655 ?
C4 C42 2.038(10) 2_655 ?
C4 Nd3 2.618(6) . ?
C5 C43 0.838(8) 2_655 ?
C5 C44 1.167(10) 2_655 ?
C5 C42 1.276(10) 2_655 ?
C5 C6 1.418(9) . ?
C5 C41 1.908(10) 2_655 ?
C5 Nd3 2.957(6) . ?
C5 Nd6 3.005(6) . ?
C6 C42 0.565(7) 2_655 ?
C6 C41 0.939(10) 2_655 ?
C6 C7 1.456(10) . ?
C6 C69 1.543(10) . ?
C6 C43 1.744(9) 2_655 ?
C6 C37 1.775(10) 2_655 ?
C6 C40 2.033(8) 2_655 ?
C6 Nd6 2.559(6) . ?
C6 Nd2 2.767(6) 2_655 ?
C6 Nd3 2.942(6) . ?
C7 C37 0.523(8) 2_655 ?
C7 C38 1.230(10) 2_655 ?
C7 C42 1.297(9) 2_655 ?
C7 C68 1.388(10) . ?
C7 C8 1.568(11) . ?
C7 C36 1.904(10) 2_655 ?
C7 C39 2.020(10) 2_655 ?
C7 Nd6 2.206(7) . ?
C7 Nd3 2.594(7) . ?
C7 Nd2 2.703(7) 2_655 ?
C8 C36 0.364(11) 2_655 ?
C8 C37 1.074(11) 2_655 ?
C8 C9 1.396(9) . ?
C8 C12 1.409(10) . ?
C8 C48 1.593(10) 2_655 ?
C8 C35 1.602(11) 2_655 ?
C8 Nd3 2.248(9) . ?
C8 Nd6 2.498(10) . ?
C9 C48 0.316(11) 2_655 ?
C9 C36 1.121(11) 2_655 ?
C9 C10 1.432(9) . ?
C9 C47 1.483(9) 2_655 ?
C9 C43 1.688(10) 2_655 ?
C9 Nd3 2.308(10) . ?
C9 Nd6 2.963(10) . ?
C10 C50 0.965(9) 2_655 ?
C10 C47 1.040(9) 2_655 ?
C10 C71 1.423(10) . ?
C10 C11 1.424(9) . ?
C10 C49 1.466(11) 2_655 ?
C10 C48 1.613(9) 2_655 ?
C10 C35 1.926(10) 2_655 ?
C10 C36 1.968(10) 2_655 ?
C10 Nd3 2.495(6) . ?
C11 C49 0.421(12) 2_655 ?
C11 C35 0.989(10) 2_655 ?
C11 C12 1.426(10) . ?
C11 C16 1.427(11) . ?
C11 C50 1.604(9) 2_655 ?
C11 C53 1.792(14) 2_655 ?
C11 Nd3 2.594(11) . ?
C12 C35 0.446(11) 2_655 ?
C12 C34 1.211(12) 2_655 ?
C12 C36 1.365(12) 2_655 ?
C12 C13 1.458(13) . ?
C12 C49 1.831(12) 2_655 ?
C12 Nd3 2.411(12) . ?
C12 Nd6 2.786(12) . ?
C12 Nd4 3.066(12) 2_655 ?
C13 C34 0.400(13) 2_655 ?
C13 C33 1.069(11) 2_655 ?
C13 C30 1.401(11) 2_655 ?
C13 C14 1.430(13) . ?
C13 C70 1.431(12) . ?
C13 C35 1.758(12) 2_655 ?
C13 C32 1.877(11) 2_655 ?
C13 C31 1.966(11) 2_655 ?
C13 Nd4 2.420(12) 2_655 ?
C13 Nd1 2.643(11) . ?
C13 Nd6 2.760(12) . ?
C14 C30 0.269(18) 2_655 ?
C14 C31 1.258(10) 2_655 ?
C14 C59 1.395(10) . ?
C14 C15 1.438(11) . ?
C14 C34 1.471(12) 2_655 ?
C14 C29 1.510(13) 2_655 ?
C14 Nd4 2.105(12) 2_655 ?
C14 Nd1 2.364(12) . ?
C14 Nd5 2.872(12) 2_655 ?
C15 C29 0.213(16) 2_655 ?
C15 C53 1.338(16) 2_655 ?
C15 C30 1.420(12) 2_655 ?
C15 C20 1.421(10) . ?
C15 C16 1.454(11) . ?
C15 C28 1.635(15) 2_655 ?
C15 Nd4 2.509(11) 2_655 ?
C15 Nd1 2.949(11) . ?
C16 C53 0.365(14) 2_655 ?
C16 C49 1.135(12) 2_655 ?
C16 C17 1.421(13) . ?
C16 C29 1.550(12) 2_655 ?
C16 C52 1.600(16) 2_655 ?
C16 Nd4 2.992(9) 2_655 ?
C17 C52 0.307(19) 2_655 ?
C17 C53 1.271(15) 2_655 ?
C17 C51 1.388(14) 2_655 ?
C17 C18 1.411(11) . ?
C17 C76 1.419(12) . ?
C17 C55 1.527(13) 2_655 ?
C17 C50 2.028(11) 2_655 ?
C18 C55 0.17(2) 2_655 ?
C18 C52 1.123(19) 2_655 ?
C18 C19 1.391(14) . ?
C18 C77 1.404(11) . ?
C18 C54 1.489(13) 2_655 ?
C18 C56 1.541(12) 2_655 ?
C18 Nd5 3.023(14) . ?
C19 C54 0.18(2) 2_655 ?
C19 C55 1.373(13) 2_655 ?
C19 C28 1.427(15) 2_655 ?
C19 C24 1.440(14) . ?
C19 C58 1.482(13) 2_655 ?
C19 C20 1.504(15) . ?
C19 Nd5 2.965(14) . ?
C20 C28 0.255(18) 2_655 ?
C20 C29 1.212(13) 2_655 ?
C20 C21 1.419(9) . ?
C20 C54 1.560(13) 2_655 ?
C20 C27 1.706(14) 2_655 ?
C20 Nd4 2.629(11) 2_655 ?
C20 Nd1 2.945(11) . ?
C21 C27 0.422(14) 2_655 ?
C21 C28 1.276(14) 2_655 ?
C21 C26 1.325(10) 2_655 ?
C21 C59 1.437(10) . ?
C21 C22 1.465(12) . ?
C21 C23 1.603(15) 2_655 ?
C21 Nd4 2.461(9) 2_655 ?
C21 Nd1 2.502(9) . ?
C21 Nd5 2.821(9) 2_655 ?
C22 C23 0.328(16) 2_655 ?
C22 C27 1.048(14) 2_655 ?
C22 C24 1.341(13) 2_655 ?
C22 C23 1.425(12) . ?
C22 C58 1.449(11) . ?
C22 C22 1.745(17) 2_655 ?
C22 C26 1.971(12) 2_655 ?
C22 Nd1 2.768(10) . ?
C22 Nd5 2.825(10) 2_655 ?
C22 Nd4 2.922(10) 2_655 ?
C23 C23 1.11(2) 2_655 ?
C23 C27 1.208(16) . ?
C23 C24 1.532(17) . ?
C23 C58 1.662(15) 2_655 ?
C23 Nd1 2.860(12) 2_655 ?
C23 Nd5 2.929(12) . ?
C23 Nd4 2.979(13) . ?
C24 C58 0.199(15) 2_655 ?
C24 C25 1.357(12) . ?
C24 C54 1.365(15) 2_655 ?
C24 C57 1.616(11) 2_655 ?
C24 Nd5 2.626(11) . ?
C24 Nd1 2.839(11) 2_655 ?
C25 C57 0.651(9) 2_655 ?
C25 C58 1.177(12) 2_655 ?
C25 C26 1.420(12) . ?
C25 C60 1.458(10) 2_655 ?
C25 C78 1.478(10) . ?
C25 Nd5 2.322(7) . ?
C25 Nd1 2.501(7) 2_655 ?
C25 Nd4 2.925(8) . ?
C26 C59 0.851(10) 2_655 ?
C26 C27 1.360(12) . ?
C26 C60 1.398(10) 2_655 ?
C26 C31 1.469(10) . ?
C26 C57 1.934(10) 2_655 ?
C26 Nd1 2.357(7) 2_655 ?
C26 Nd5 2.521(8) . ?
C26 Nd4 2.540(8) . ?
C27 C28 1.520(16) . ?
C27 C59 1.674(12) 2_655 ?
C27 Nd1 2.526(12) 2_655 ?
C27 Nd4 2.553(11) . ?
C27 Nd5 2.770(13) . ?
C28 C29 1.424(17) . ?
C28 C54 1.474(15) . ?
C28 Nd4 2.577(12) . ?
C28 Nd1 2.861(12) 2_655 ?
C29 C53 1.399(16) . ?
C29 C30 1.523(13) . ?
C29 Nd4 2.447(11) . ?
C29 Nd1 2.880(11) 2_655 ?
C30 C34 1.380(10) . ?
C30 C31 1.401(9) . ?
C30 C59 1.604(10) 2_655 ?
C30 Nd4 2.342(12) . ?
C30 Nd1 2.618(11) 2_655 ?
C31 C59 0.804(8) 2_655 ?
C31 C60 1.402(9) 2_655 ?
C31 C32 1.448(8) . ?
C31 C61 2.027(8) 2_655 ?
C31 Nd1 2.384(6) 2_655 ?
C31 Nd4 2.419(6) . ?
C31 Nd5 2.693(7) . ?
C32 C61 0.750(8) 2_655 ?
C32 C70 1.169(9) 2_655 ?
C32 C33 1.400(8) . ?
C32 C60 1.411(9) 2_655 ?
C32 C79 1.421(10) . ?
C32 Nd1 2.490(7) 2_655 ?
C32 Nd5 2.605(7) . ?
C32 Nd4 2.671(7) . ?
C33 C70 0.441(10) 2_655 ?
C33 C34 1.396(8) . ?
C33 C38 1.413(10) . ?
C33 C68 1.647(9) 2_655 ?
C33 C61 1.742(9) 2_655 ?
C33 Nd6 2.613(8) 2_655 ?
C33 Nd4 2.790(8) . ?
C33 Nd1 2.827(8) 2_655 ?
C33 Nd3 3.006(8) 2_655 ?
C33 Nd5 3.073(8) . ?
C34 C35 1.469(12) . ?
C34 C70 1.790(11) 2_655 ?
C34 Nd4 2.620(10) . ?
C34 Nd3 2.865(9) 2_655 ?
C34 Nd1 2.904(10) 2_655 ?
C34 Nd6 2.962(9) 2_655 ?
C35 C49 1.400(11) . ?
C35 C36 1.458(12) . ?
C35 Nd3 2.431(10) 2_655 ?
C35 Nd6 2.960(10) 2_655 ?
C36 C48 1.361(10) . ?
C36 C37 1.416(9) . ?
C36 Nd3 2.250(12) 2_655 ?
C36 Nd6 2.648(12) 2_655 ?
C37 C38 1.392(11) . ?
C37 C42 1.458(9) . ?
C37 C68 1.678(10) 2_655 ?
C37 Nd6 2.326(8) 2_655 ?
C37 Nd3 2.513(8) 2_655 ?
C37 Nd2 2.979(8) . ?
C38 C68 0.443(11) 2_655 ?
C38 C70 1.350(11) 2_655 ?
C38 C39 1.497(11) . ?
C38 C67 1.872(11) 2_655 ?
C38 Nd6 2.264(11) 2_655 ?
C38 Nd2 2.660(10) . ?
C38 Nd3 2.848(11) 2_655 ?
C39 C67 0.442(10) 2_655 ?
C39 C68 1.064(11) 2_655 ?
C39 C80 1.365(10) . ?
C39 C40 1.394(10) . ?
C39 C66 1.609(10) 2_655 ?
C39 C62 1.738(10) 2_655 ?
C39 Nd2 2.314(9) . ?
C39 Nd6 2.522(9) 2_655 ?
C40 C66 0.519(6) 2_655 ?
C40 C69 1.165(10) 2_655 ?
C40 C73 1.391(8) . ?
C40 C41 1.450(8) . ?
C40 C67 1.463(11) 2_655 ?
C40 C65 1.911(9) 2_655 ?
C40 Nd2 2.296(7) . ?
C40 Nd6 2.750(7) 2_655 ?
C41 C69 0.616(7) 2_655 ?
C41 C42 1.499(9) . ?
C41 C45 1.818(11) 2_655 ?
C41 C66 1.837(9) 2_655 ?
C41 Nd2 2.623(6) . ?
C41 Nd6 2.763(6) 2_655 ?
C42 C43 1.335(9) . ?
C42 Nd6 2.570(6) 2_655 ?
C42 Nd3 2.773(7) 2_655 ?
C42 Nd2 2.973(6) . ?
C43 C44 1.393(9) . ?
C43 C48 1.418(8) . ?
C43 Nd3 2.660(5) 2_655 ?
C43 Nd6 2.931(5) 2_655 ?
C44 C45 1.405(9) . ?
C45 C46 1.431(9) . ?
C45 C69 1.439(10) . ?
C45 C72 1.677(9) 2_655 ?
C45 Nd2 2.962(7) 2_655 ?
C46 C72 0.421(10) 2_655 ?
C46 C47 1.380(11) . ?
C46 C65 1.468(9) . ?
C46 C71 1.566(9) 2_655 ?
C46 C73 1.828(11) 2_655 ?
C46 Nd2 3.022(8) 2_655 ?
C47 C71 1.128(9) 2_655 ?
C47 C48 1.453(10) . ?
C47 C50 1.469(10) . ?
C47 C72 1.566(10) 2_655 ?
C47 Nd3 2.640(5) 2_655 ?
C48 Nd3 2.345(11) 2_655 ?
C48 Nd6 2.981(10) 2_655 ?
C49 C50 1.379(11) . ?
C49 C53 1.489(15) . ?
C49 Nd3 2.756(11) 2_655 ?
C50 C71 0.966(9) 2_655 ?
C50 C51 1.433(13) . ?
C50 C76 1.557(11) 2_655 ?
C50 Nd3 2.865(6) 2_655 ?
C51 C76 0.16(2) 2_655 ?
C51 C71 1.404(11) 2_655 ?
C51 C64 1.414(13) . ?
C51 C75 1.554(14) 2_655 ?
C51 C52 1.571(16) . ?
C52 C55 1.231(18) . ?
C52 C53 1.393(18) . ?
C52 C76 1.578(15) 2_655 ?
C53 Nd4 3.039(13) . ?
C54 C58 1.414(11) . ?
C54 C55 1.453(11) . ?
C54 Nd5 3.064(13) 2_655 ?
C55 C77 1.399(12) 2_655 ?
C55 C56 1.525(10) . ?
C56 C77 0.430(11) 2_655 ?
C56 C78 1.057(9) 2_655 ?
C56 C63 1.401(10) . ?
C56 C57 1.420(9) . ?
C56 C75 1.742(11) 2_655 ?
C56 Nd5 2.500(9) 2_655 ?
C56 Nd1 3.016(8) . ?
C57 C78 0.893(8) 2_655 ?
C57 C58 1.418(11) . ?
C57 C60 1.476(10) . ?
C57 C77 1.845(10) 2_655 ?
C57 Nd5 2.139(6) 2_655 ?
C57 Nd1 2.449(6) . ?
C57 Nd4 2.948(7) 2_655 ?
C58 Nd5 2.531(9) 2_655 ?
C58 Nd1 2.759(9) . ?
C59 C60 1.465(10) . ?
C59 Nd1 2.115(6) . ?
C59 Nd4 2.152(6) 2_655 ?
C59 Nd5 2.439(7) 2_655 ?
C60 C61 1.419(10) . ?
C60 C79 1.506(9) 2_655 ?
C60 C78 1.528(9) 2_655 ?
C60 Nd5 2.056(5) 2_655 ?
C60 Nd1 2.072(5) . ?
C60 Nd4 2.422(6) 2_655 ?
C61 C79 0.745(8) 2_655 ?
C61 C70 1.365(10) . ?
C61 C62 1.446(8) . ?
C61 C80 1.770(9) 2_655 ?
C61 C78 2.005(9) 2_655 ?
C61 Nd5 2.352(6) 2_655 ?
C61 Nd1 2.404(6) . ?
C61 Nd4 2.707(6) 2_655 ?
C62 C80 0.461(9) 2_655 ?
C62 C79 1.072(9) 2_655 ?
C62 C67 1.408(10) . ?
C62 C63 1.435(10) . ?
C62 C74 1.537(10) 2_655 ?
C62 Nd2 2.587(8) 2_655 ?
C62 Nd5 2.739(9) 2_655 ?
C62 Nd1 3.039(8) . ?
C62 Nd6 3.047(8) . ?
C63 C75 1.027(9) 2_655 ?
C63 C74 1.218(9) 2_655 ?
C63 C77 1.287(10) 2_655 ?
C63 C64 1.557(8) . ?
C63 C80 1.632(10) 2_655 ?
C63 C78 1.714(8) 2_655 ?
C63 C79 1.884(9) 2_655 ?
C63 Nd5 2.763(6) 2_655 ?
C63 Nd2 2.884(5) 2_655 ?
C64 C75 0.853(9) 2_655 ?
C64 C74 1.183(9) 2_655 ?
C64 C76 1.284(10) 2_655 ?
C64 C65 1.387(9) . ?
C64 C73 1.703(9) 2_655 ?
C64 C71 1.911(9) 2_655 ?
C64 Nd2 2.862(5) 2_655 ?
C65 C73 0.568(9) 2_655 ?
C65 C72 1.068(10) 2_655 ?
C65 C66 1.443(8) . ?
C65 C74 1.536(10) 2_655 ?
C65 C71 1.943(10) 2_655 ?
C65 Nd2 2.609(7) 2_655 ?
C66 C73 0.898(9) 2_655 ?
C66 C69 1.413(9) . ?
C66 C67 1.530(10) . ?
C66 C74 1.863(9) 2_655 ?
C66 Nd2 2.380(6) 2_655 ?
C66 Nd6 2.992(6) . ?
C67 C80 0.989(10) 2_655 ?
C67 C68 1.438(10) . ?
C67 C74 1.819(10) 2_655 ?
C67 C73 2.033(11) 2_655 ?
C67 Nd2 2.373(10) 2_655 ?
C67 Nd6 2.723(10) . ?
C68 C70 1.467(10) . ?
C68 Nd6 2.314(10) . ?
C68 Nd2 2.540(10) 2_655 ?
C68 Nd3 3.032(9) . ?
C69 C73 1.977(9) 2_655 ?
C69 Nd2 2.587(6) 2_655 ?
C69 Nd6 2.944(6) . ?
C70 Nd6 2.546(9) . ?
C70 Nd1 2.722(9) . ?
C70 Nd4 2.771(9) 2_655 ?
C70 Nd5 2.889(10) 2_655 ?
C70 Nd2 2.910(9) 2_655 ?
C71 C72 1.436(10) . ?
C71 C76 1.467(11) . ?
C71 Nd3 2.972(6) . ?
C72 C73 1.480(11) . ?
C72 Nd2 2.855(10) . ?
C73 C74 1.416(9) . ?
C73 Nd2 2.479(8) . ?
C74 C80 1.358(10) . ?
C74 C75 1.411(11) . ?
C74 Nd2 2.616(6) . ?
C75 C77 1.396(10) . ?
C75 C76 1.402(11) . ?
C77 C78 1.446(11) . ?
C77 Nd5 2.744(11) . ?
C78 C79 1.462(8) . ?
C78 Nd5 2.276(6) . ?
C78 Nd1 2.651(6) 2_655 ?
C79 C80 1.506(9) . ?
C79 Nd5 2.458(7) . ?
C79 Nd1 2.668(7) 2_655 ?
C79 Nd2 3.067(6) . ?
C79 Nd4 3.079(7) . ?
C80 Nd2 2.497(10) . ?
C80 Nd6 2.981(10) 2_655 ?
C80 Nd5 2.995(9) . ?
C81 C81 0.434(19) 2_655 ?
C81 F2 1.17(3) 2_655 ?
C81 F3 1.22(3) 2_655 ?
C81 F2 1.32(3) . ?
C81 F1 1.331(10) . ?
C81 F3 1.34(2) . ?
C81 F1 1.744(11) 2_655 ?
F1 F2 1.473(9) 2_655 ?
F1 F3 1.559(10) 2_655 ?
F2 F3 0.778(8) 2_655 ?
Nd1 Nd4 0.561(3) 2_655 ?
Nd1 Nd5 0.588(4) 2_655 ?
Nd1 Nd6 2.1593(14) . ?
Nd1 Nd2 2.2784(12) 2_655 ?
Nd1 Nd3 2.4440(17) . ?
Nd2 Nd6 1.0002(14) 2_655 ?
Nd2 Nd3 1.9495(11) 2_655 ?
Nd2 Nd5 2.0891(17) . ?
Nd2 Nd4 2.4420(18) . ?
Nd3 Nd6 1.0487(16) . ?
Nd3 Nd4 2.142(2) 2_655 ?
Nd4 Nd5 1.125(6) . ?
Nd4 Nd6 2.0963(15) 2_655 ?
Nd5 Nd6 2.237(2) 2_655 ?
C37P C56P 1.3782(19) . ?
C37P N5P 1.383(2) . ?
C37P C38P 1.447(2) . ?
C38P C39P 1.3633(19) . ?
C38P C57P 1.494(2) . ?
C39P C40P 1.441(2) . ?
C39P C59P 1.504(2) . ?
C40P C41P 1.374(2) . ?
C40P N5P 1.3817(18) . ?
C41P C42P 1.375(2) . ?
C41P H41P 0.9500 . ?
C42P N8P 1.385(2) . ?
C42P C43P 1.439(2) . ?
C43P C44P 1.360(2) . ?
C43P C61P 1.496(2) . ?
C44P C45P 1.4414(19) . ?
C44P C63P 1.503(2) . ?
C45P N8P 1.372(2) . ?
C45P C46P 1.380(2) . ?
C46P C47P 1.3774(19) . ?
C46P H46P 0.9500 . ?
C47P N7P 1.384(2) . ?
C47P C48P 1.449(2) . ?
C48P C49P 1.3648(19) . ?
C48P C65P 1.496(2) . ?
C49P C50P 1.444(2) . ?
C49P C67P 1.502(2) . ?
C50P C51P 1.370(2) . ?
C50P N7P 1.3845(18) . ?
C51P C52P 1.373(2) . ?
C51P H51P 0.9500 . ?
C52P N6P 1.3852(19) . ?
C52P C53P 1.4429(19) . ?
C53P C54P 1.362(2) . ?
C53P C69P 1.500(2) . ?
C54P C55P 1.4427(18) . ?
C54P C71P 1.495(2) . ?
C55P N6P 1.376(2) . ?
C55P C56P 1.379(2) . ?
C56P H56P 0.9500 . ?
C57P C58P 1.523(3) . ?
C57P H57A 0.9900 . ?
C57P H57B 0.9900 . ?
C58P H58A 0.9800 . ?
C58P H58B 0.9800 . ?
C58P H58C 0.9800 . ?
C59P C60P 1.523(3) . ?
C59P H59A 0.9900 . ?
C59P H59B 0.9900 . ?
C60P H60A 0.9800 . ?
C60P H60B 0.9800 . ?
C60P H60C 0.9800 . ?
C61P C62P 1.531(3) . ?
C61P H61A 0.9900 . ?
C61P H61B 0.9900 . ?
C62P H62A 0.9800 . ?
C62P H62B 0.9800 . ?
C62P H62C 0.9800 . ?
C63P C64P 1.525(3) . ?
C63P H63A 0.9900 . ?
C63P H63B 0.9900 . ?
C64P H64A 0.9800 . ?
C64P H64B 0.9800 . ?
C64P H64C 0.9800 . ?
C65P C66P 1.525(3) . ?
C65P H65A 0.9900 . ?
C65P H65B 0.9900 . ?
C66P H66A 0.9800 . ?
C66P H66B 0.9800 . ?
C66P H66C 0.9800 . ?
C67P C68P 1.525(3) . ?
C67P H67A 0.9900 . ?
C67P H67B 0.9900 . ?
C68P H68A 0.9800 . ?
C68P H68B 0.9800 . ?
C68P H68C 0.9800 . ?
C69P C70P 1.533(3) . ?
C69P H69A 0.9900 . ?
C69P H69B 0.9900 . ?
C70P H70A 0.9800 . ?
C70P H70B 0.9800 . ?
C70P H70C 0.9800 . ?
C71P C72P 1.509(4) . ?
C71P H71A 0.9900 . ?
C71P H71B 0.9900 . ?
C72P H72A 0.9800 . ?
C72P H72B 0.9800 . ?
C72P H72C 0.9800 . ?
N5P Ni2P 1.9606(16) . ?
N6P Ni2P 1.9604(13) . ?
N7P Ni2P 1.9564(16) . ?
N8P Ni2P 1.9592(13) . ?
C1P C20P 1.3781(19) . ?
C1P N1P 1.383(2) . ?
C1P C2P 1.447(2) . ?
C2P C3P 1.3633(19) . ?
C2P C21P 1.494(2) . ?
C3P C4P 1.441(2) . ?
C3P C23P 1.504(2) . ?
C4P C5P 1.374(2) . ?
C4P N1P 1.3816(18) . ?
C5P C6P 1.375(2) . ?
C5P H5P 0.9500 . ?
C6P N4P 1.385(2) . ?
C6P C7P 1.440(2) . ?
C7P C8P 1.360(2) . ?
C7P C25P 1.496(2) . ?
C8P C9P 1.4414(19) . ?
C8P C27P 1.503(2) . ?
C9P N4P 1.372(2) . ?
C9P C10P 1.380(2) . ?
C10P C11P 1.3774(19) . ?
C10P H10P 0.9500 . ?
C11P N3P 1.384(2) . ?
C11P C12P 1.450(2) . ?
C12P C13P 1.3648(19) . ?
C12P C29P 1.496(2) . ?
C13P C14P 1.444(2) . ?
C13P C31P 1.502(2) . ?
C14P C15P 1.370(2) . ?
C14P N3P 1.3846(18) . ?
C15P C16P 1.373(2) . ?
C15P H15P 0.9500 . ?
C16P N2P 1.3852(19) . ?
C16P C17P 1.4429(19) . ?
C17P C18P 1.362(2) . ?
C17P C33P 1.500(2) . ?
C18P C19P 1.4427(18) . ?
C18P C35P 1.495(2) . ?
C19P N2P 1.376(2) . ?
C19P C20P 1.379(2) . ?
C20P H20P 0.9500 . ?
C21P C22P 1.523(3) . ?
C21P H21A 0.9900 . ?
C21P H21B 0.9900 . ?
C22P H22A 0.9800 . ?
C22P H22B 0.9800 . ?
C22P H22C 0.9800 . ?
C23P C24P 1.523(3) . ?
C23P H23A 0.9900 . ?
C23P H23B 0.9900 . ?
C24P H24A 0.9800 . ?
C24P H24B 0.9800 . ?
C24P H24C 0.9800 . ?
C25P C26P 1.531(3) . ?
C25P H25A 0.9900 . ?
C25P H25B 0.9900 . ?
C26P H26A 0.9800 . ?
C26P H26B 0.9800 . ?
C26P H26C 0.9800 . ?
C27P C28P 1.525(3) . ?
C27P H27A 0.9900 . ?
C27P H27B 0.9900 . ?
C28P H28A 0.9800 . ?
C28P H28B 0.9800 . ?
C28P H28C 0.9800 . ?
C29P C30P 1.525(3) . ?
C29P H29A 0.9900 . ?
C29P H29B 0.9900 . ?
C30P H30A 0.9800 . ?
C30P H30B 0.9800 . ?
C30P H30C 0.9800 . ?
C31P C32P 1.525(3) . ?
C31P H31A 0.9900 . ?
C31P H31B 0.9900 . ?
C32P H32A 0.9800 . ?
C32P H32B 0.9800 . ?
C32P H32C 0.9800 . ?
C33P C34P 1.533(3) . ?
C33P H33A 0.9900 . ?
C33P H33B 0.9900 . ?
C34P H34A 0.9800 . ?
C34P H34B 0.9800 . ?
C34P H34C 0.9800 . ?
C35P C36P 1.509(4) . ?
C35P H35A 0.9900 . ?
C35P H35B 0.9900 . ?
C36P H36A 0.9800 . ?
C36P H36B 0.9800 . ?
C36P H36C 0.9800 . ?
N1P Ni1P 1.9606(16) . ?
N2P Ni1P 1.9604(13) . ?
N3P Ni1P 1.9564(16) . ?
N4P Ni1P 1.9592(13) . ?
C1S C2S 1.3900 . ?
C1S C6S 1.3900 . ?
C1S H1S 0.9500 . ?
C2S C3S 1.3900 . ?
C2S H2S 0.9500 . ?
C3S C4S 1.3900 . ?
C3S H3S 0.9500 . ?
C4S C5S 1.3900 . ?
C4S H4S 0.9500 . ?
C5S C6S 1.3900 . ?
C5S H5S 0.9500 . ?
C6S H6S 0.9500 . ?
 
loop_
 _geom_angle_atom_site_label_1
 _geom_angle_atom_site_label_2
 _geom_angle_atom_site_label_3
 _geom_angle
 _geom_angle_site_symmetry_1
 _geom_angle_site_symmetry_3
 _geom_angle_publ_flag
C1 C1 C44 152(3) 2_655 2_655 ?
C1 C1 C2 131(5) 2_655 . ?
C44 C1 C2 52.1(6) 2_655 . ?
C1 C1 C44 21.3(19) 2_655 . ?
C44 C1 C44 135.3(6) 2_655 . ?
C2 C1 C44 113.0(8) . . ?
C1 C1 C81 90.6(5) 2_655 . ?
C44 C1 C81 114.3(7) 2_655 . ?
C2 C1 C81 113.2(11) . . ?
C44 C1 C81 110.1(6) . . ?
C1 C1 C81 75.3(5) 2_655 2_655 ?
C44 C1 C81 130.0(7) 2_655 2_655 ?
C2 C1 C81 120.8(13) . 2_655 ?
C44 C1 C81 94.4(6) . 2_655 ?
C81 C1 C81 15.8(7) . 2_655 ?
C1 C1 C5 114(5) 2_655 . ?
C44 C1 C5 46.5(7) 2_655 . ?
C2 C1 C5 97.1(6) . . ?
C44 C1 C5 112.6(8) . . ?
C81 C1 C5 110.2(12) . . ?
C81 C1 C5 119.7(13) 2_655 . ?
C1 C1 C2 39(4) 2_655 2_655 ?
C44 C1 C2 115.9(10) 2_655 2_655 ?
C2 C1 C2 138.1(4) . 2_655 ?
C44 C1 C2 42.0(4) . 2_655 ?
C81 C1 C2 108.0(10) . 2_655 ?
C81 C1 C2 97.5(9) 2_655 2_655 ?
C5 C1 C2 75.1(7) . 2_655 ?
C1 C1 C5 55(4) 2_655 2_655 ?
C44 C1 C5 121.1(8) 2_655 2_655 ?
C2 C1 C5 77.1(7) . 2_655 ?
C44 C1 C5 40.0(5) . 2_655 ?
C81 C1 C5 111.6(11) . 2_655 ?
C81 C1 C5 98.9(10) 2_655 2_655 ?
C5 C1 C5 136.5(5) . 2_655 ?
C2 C1 C5 81.2(5) 2_655 2_655 ?
C45 C2 C44 83.8(8) 2_655 2_655 ?
C45 C2 C69 77.4(8) 2_655 2_655 ?
C44 C2 C69 155.6(6) 2_655 2_655 ?
C45 C2 C3 20.1(7) 2_655 . ?
C44 C2 C3 63.8(5) 2_655 . ?
C69 C2 C3 96.8(5) 2_655 . ?
C45 C2 C41 101.9(8) 2_655 . ?
C44 C2 C41 157.5(6) 2_655 . ?
C69 C2 C41 25.3(3) 2_655 . ?
C3 C2 C41 120.4(5) . . ?
C45 C2 C1 134.1(10) 2_655 . ?
C44 C2 C1 50.2(6) 2_655 . ?
C69 C2 C1 146.0(7) 2_655 . ?
C3 C2 C1 114.0(8) . . ?
C41 C2 C1 120.8(7) . . ?
C45 C2 C1 141.4(10) 2_655 2_655 ?
C44 C2 C1 58.0(6) 2_655 2_655 ?
C69 C2 C1 136.7(7) 2_655 2_655 ?
C3 C2 C1 121.5(7) . 2_655 ?
C41 C2 C1 111.5(6) . 2_655 ?
C1 C2 C1 9.4(9) . 2_655 ?
C45 C2 Nd2 74.5(6) 2_655 . ?
C44 C2 Nd2 103.5(4) 2_655 . ?
C69 C2 Nd2 56.6(3) 2_655 . ?
C3 C2 Nd2 80.9(3) . . ?
C41 C2 Nd2 58.4(3) . . ?
C1 C2 Nd2 112.7(3) . . ?
C1 C2 Nd2 107.0(3) 2_655 . ?
C45 C3 C46 106.5(13) 2_655 2_655 ?
C45 C3 C44 77.6(9) 2_655 2_655 ?
C46 C3 C44 161.9(8) 2_655 2_655 ?
C45 C3 C2 26.3(8) 2_655 . ?
C46 C3 C2 131.3(8) 2_655 . ?
C44 C3 C2 51.3(4) 2_655 . ?
C45 C3 C4 134.7(11) 2_655 . ?
C46 C3 C4 113.1(7) 2_655 . ?
C44 C3 C4 58.0(5) 2_655 . ?
C2 C3 C4 108.7(6) . . ?
C45 C3 C72 97.6(10) 2_655 . ?
C46 C3 C72 9.7(7) 2_655 . ?
C44 C3 C72 157.7(6) 2_655 . ?
C2 C3 C72 121.8(6) . . ?
C4 C3 C72 119.6(5) . . ?
C45 C3 C47 149.1(10) 2_655 2_655 ?
C46 C3 C47 47.1(5) 2_655 2_655 ?
C44 C3 C47 122.2(6) 2_655 2_655 ?
C2 C3 C47 158.2(5) . 2_655 ?
C4 C3 C47 66.0(4) . 2_655 ?
C72 C3 C47 54.5(4) . 2_655 ?
C45 C3 C43 120.0(10) 2_655 2_655 ?
C46 C3 C43 126.0(7) 2_655 2_655 ?
C44 C3 C43 43.5(4) 2_655 2_655 ?
C2 C3 C43 94.0(5) . 2_655 ?
C4 C3 C43 14.7(3) . 2_655 ?
C72 C3 C43 131.2(5) . 2_655 ?
C47 C3 C43 79.6(4) 2_655 2_655 ?
C43 C4 C48 98.6(11) 2_655 2_655 ?
C43 C4 C44 76.8(7) 2_655 2_655 ?
C48 C4 C44 164.7(8) 2_655 2_655 ?
C43 C4 C9 98.1(9) 2_655 . ?
C48 C4 C9 2.0(9) 2_655 . ?
C44 C4 C9 162.7(6) 2_655 . ?
C43 C4 C3 136.3(10) 2_655 . ?
C48 C4 C3 121.4(7) 2_655 . ?
C44 C4 C3 60.0(5) 2_655 . ?
C9 C4 C3 121.2(5) . . ?
C43 C4 C5 27.5(6) 2_655 . ?
C48 C4 C5 124.0(8) 2_655 . ?
C44 C4 C5 49.5(4) 2_655 . ?
C9 C4 C5 123.2(6) . . ?
C3 C4 C5 108.8(6) . . ?
C43 C4 C47 148.0(9) 2_655 2_655 ?
C48 C4 C47 52.6(5) 2_655 2_655 ?
C44 C4 C47 126.9(6) 2_655 2_655 ?
C9 C4 C47 52.5(4) . 2_655 ?
C3 C4 C47 68.9(4) . 2_655 ?
C5 C4 C47 158.3(5) . 2_655 ?
C43 C4 C45 122.3(9) 2_655 2_655 ?
C48 C4 C45 133.1(7) 2_655 2_655 ?
C44 C4 C45 46.3(4) 2_655 2_655 ?
C9 C4 C45 132.5(5) . 2_655 ?
C3 C4 C45 14.1(3) . 2_655 ?
C5 C4 C45 94.8(5) . 2_655 ?
C47 C4 C45 81.4(4) 2_655 2_655 ?
C43 C4 C42 15.3(5) 2_655 2_655 ?
C48 C4 C42 85.8(6) 2_655 2_655 ?
C44 C4 C42 87.2(4) 2_655 2_655 ?
C9 C4 C42 85.0(5) . 2_655 ?
C3 C4 C42 143.0(5) . 2_655 ?
C5 C4 C42 38.4(4) . 2_655 ?
C47 C4 C42 132.9(5) 2_655 2_655 ?
C45 C4 C42 129.4(4) 2_655 2_655 ?
C43 C4 Nd3 85.2(6) 2_655 . ?
C48 C4 Nd3 63.6(6) 2_655 . ?
C44 C4 Nd3 101.3(4) 2_655 . ?
C9 C4 Nd3 61.6(4) . . ?
C3 C4 Nd3 96.7(4) . . ?
C5 C4 Nd3 89.0(4) . . ?
C47 C4 Nd3 70.3(2) 2_655 . ?
C45 C4 Nd3 95.5(3) 2_655 . ?
C42 C4 Nd3 71.9(3) 2_655 . ?
C43 C5 C44 86.4(8) 2_655 2_655 ?
C43 C5 C42 75.1(7) 2_655 2_655 ?
C44 C5 C42 156.8(7) 2_655 2_655 ?
C43 C5 C6 98.0(8) 2_655 . ?
C44 C5 C6 160.0(7) 2_655 . ?
C42 C5 C6 23.5(3) 2_655 . ?
C43 C5 C4 24.2(6) 2_655 . ?
C44 C5 C4 62.4(6) 2_655 . ?
C42 C5 C4 97.8(6) 2_655 . ?
C6 C5 C4 119.4(6) . . ?
C43 C5 C1 133.4(9) 2_655 . ?
C44 C5 C1 47.0(5) 2_655 . ?
C42 C5 C1 149.8(7) 2_655 . ?
C6 C5 C1 126.3(7) . . ?
C4 C5 C1 109.4(7) . . ?
C43 C5 C1 143.7(9) 2_655 2_655 ?
C44 C5 C1 57.5(6) 2_655 2_655 ?
C42 C5 C1 138.4(7) 2_655 2_655 ?
C6 C5 C1 115.0(6) . 2_655 ?
C4 C5 C1 119.6(7) . 2_655 ?
C1 C5 C1 11.3(7) . 2_655 ?
C43 C5 C41 124.7(8) 2_655 2_655 ?
C44 C5 C41 138.7(7) 2_655 2_655 ?
C42 C5 C41 51.6(4) 2_655 2_655 ?
C6 C5 C41 28.2(4) . 2_655 ?
C4 C5 C41 142.4(5) . 2_655 ?
C1 C5 C41 98.2(6) . 2_655 ?
C1 C5 C41 86.8(5) 2_655 2_655 ?
C43 C5 Nd3 61.4(5) 2_655 . ?
C44 C5 Nd3 89.9(4) 2_655 . ?
C42 C5 Nd3 69.1(4) 2_655 . ?
C6 C5 Nd3 75.5(3) . . ?
C4 C5 Nd3 62.2(3) . . ?
C1 C5 Nd3 112.1(4) . . ?
C1 C5 Nd3 111.1(4) 2_655 . ?
C41 C5 Nd3 84.2(3) 2_655 . ?
C43 C5 Nd6 76.9(5) 2_655 . ?
C44 C5 Nd6 104.5(4) 2_655 . ?
C42 C5 Nd6 58.1(4) 2_655 . ?
C6 C5 Nd6 58.2(3) . . ?
C4 C5 Nd6 81.8(3) . . ?
C1 C5 Nd6 112.2(4) . . ?
C1 C5 Nd6 107.1(3) 2_655 . ?
C41 C5 Nd6 64.0(2) 2_655 . ?
Nd3 C5 Nd6 20.24(5) . . ?
C42 C6 C41 169.7(16) 2_655 2_655 ?
C42 C6 C5 64.1(11) 2_655 . ?
C41 C6 C5 106.3(8) 2_655 . ?
C42 C6 C7 62.6(11) 2_655 . ?
C41 C6 C7 124.1(7) 2_655 . ?
C5 C6 C7 121.4(5) . . ?
C42 C6 C69 170.7(14) 2_655 . ?
C41 C6 C69 5.9(5) 2_655 . ?
C5 C6 C69 110.5(6) . . ?
C7 C6 C69 118.4(5) . . ?
C42 C6 C43 36.8(10) 2_655 2_655 ?
C41 C6 C43 133.1(8) 2_655 2_655 ?
C5 C6 C43 28.4(4) . 2_655 ?
C7 C6 C43 93.6(4) . 2_655 ?
C69 C6 C43 136.3(6) . 2_655 ?
C42 C6 C37 47.9(10) 2_655 2_655 ?
C41 C6 C37 138.3(7) 2_655 2_655 ?
C5 C6 C37 107.5(5) . 2_655 ?
C7 C6 C37 14.8(3) . 2_655 ?
C69 C6 C37 132.5(5) . 2_655 ?
C43 C6 C37 79.3(4) 2_655 2_655 ?
C42 C6 C40 146.1(12) 2_655 2_655 ?
C41 C6 C40 40.3(5) 2_655 2_655 ?
C5 C6 C40 140.4(6) . 2_655 ?
C7 C6 C40 84.0(4) . 2_655 ?
C69 C6 C40 34.7(4) . 2_655 ?
C43 C6 C40 153.6(5) 2_655 2_655 ?
C37 C6 C40 98.5(4) 2_655 2_655 ?
C42 C6 Nd6 84.8(11) 2_655 . ?
C41 C6 Nd6 92.5(5) 2_655 . ?
C5 C6 Nd6 93.7(4) . . ?
C7 C6 Nd6 59.3(3) . . ?
C69 C6 Nd6 88.1(3) . . ?
C43 C6 Nd6 83.6(3) 2_655 . ?
C37 C6 Nd6 61.8(3) 2_655 . ?
C40 C6 Nd6 72.6(3) 2_655 . ?
C42 C6 Nd2 105.9(11) 2_655 2_655 ?
C41 C6 Nd2 71.4(5) 2_655 2_655 ?
C5 C6 Nd2 101.4(4) . 2_655 ?
C7 C6 Nd2 72.1(3) . 2_655 ?
C69 C6 Nd2 66.9(3) . 2_655 ?
C43 C6 Nd2 99.6(3) 2_655 2_655 ?
C37 C6 Nd2 78.6(3) 2_655 2_655 ?
C40 C6 Nd2 54.6(2) 2_655 2_655 ?
Nd6 C6 Nd2 21.18(6) . 2_655 ?
C42 C6 Nd3 67.2(11) 2_655 . ?
C41 C6 Nd3 108.0(6) 2_655 . ?
C5 C6 Nd3 76.7(3) . . ?
C7 C6 Nd3 61.8(3) . . ?
C69 C6 Nd3 104.6(4) . . ?
C43 C6 Nd3 63.2(2) 2_655 . ?
C37 C6 Nd3 58.3(3) 2_655 . ?
C40 C6 Nd3 93.0(3) 2_655 . ?
Nd6 C6 Nd3 20.49(6) . . ?
Nd2 C6 Nd3 39.78(9) 2_655 . ?
C37 C7 C38 96.8(14) 2_655 2_655 ?
C37 C7 C42 97.1(13) 2_655 2_655 ?
C38 C7 C42 162.1(8) 2_655 2_655 ?
C37 C7 C68 115.0(13) 2_655 . ?
C38 C7 C68 18.2(5) 2_655 . ?
C42 C7 C68 146.3(6) 2_655 . ?
C37 C7 C6 119.8(13) 2_655 . ?
C38 C7 C6 141.2(7) 2_655 . ?
C42 C7 C6 22.8(3) 2_655 . ?
C68 C7 C6 123.9(5) . . ?
C37 C7 C8 15.9(13) 2_655 . ?
C38 C7 C8 95.0(6) 2_655 . ?
C42 C7 C8 95.3(5) 2_655 . ?
C68 C7 C8 112.7(5) . . ?
C6 C7 C8 116.4(5) . . ?
C37 C7 C36 18.1(13) 2_655 2_655 ?
C38 C7 C36 99.2(7) 2_655 2_655 ?
C42 C7 C36 90.7(5) 2_655 2_655 ?
C68 C7 C36 116.7(5) . 2_655 ?
C6 C7 C36 111.8(5) . 2_655 ?
C8 C7 C36 4.7(4) . 2_655 ?
C37 C7 C39 144.0(14) 2_655 2_655 ?
C38 C7 C39 47.6(5) 2_655 2_655 ?
C42 C7 C39 116.9(5) 2_655 2_655 ?
C68 C7 C39 29.6(4) . 2_655 ?
C6 C7 C39 94.3(4) . 2_655 ?
C8 C7 C39 138.1(5) . 2_655 ?
C36 C7 C39 140.8(6) 2_655 2_655 ?
C37 C7 Nd6 96.7(14) 2_655 . ?
C38 C7 Nd6 76.6(6) 2_655 . ?
C42 C7 Nd6 90.5(5) 2_655 . ?
C68 C7 Nd6 76.4(5) . . ?
C6 C7 Nd6 86.1(4) . . ?
C8 C7 Nd6 81.0(4) . . ?
C36 C7 Nd6 79.9(5) 2_655 . ?
C39 C7 Nd6 73.1(3) 2_655 . ?
C37 C7 Nd3 75.3(14) 2_655 . ?
C38 C7 Nd3 88.8(6) 2_655 . ?
C42 C7 Nd3 83.8(5) 2_655 . ?
C68 C7 Nd3 94.3(5) . . ?
C6 C7 Nd3 88.5(4) . . ?
C8 C7 Nd3 59.4(4) . . ?
C36 C7 Nd3 57.6(4) 2_655 . ?
C39 C7 Nd3 96.2(4) 2_655 . ?
Nd6 C7 Nd3 23.50(8) . . ?
C37 C7 Nd2 117.2(14) 2_655 2_655 ?
C38 C7 Nd2 74.8(6) 2_655 2_655 ?
C42 C7 Nd2 88.8(5) 2_655 2_655 ?
C68 C7 Nd2 68.2(5) . 2_655 ?
C6 C7 Nd2 77.0(4) . 2_655 ?
C8 C7 Nd2 101.4(4) . 2_655 ?
C36 C7 Nd2 100.3(5) 2_655 2_655 ?
C39 C7 Nd2 56.5(3) 2_655 2_655 ?
Nd6 C7 Nd2 20.47(7) . 2_655 ?
Nd3 C7 Nd2 43.12(11) . 2_655 ?
C36 C8 C37 156(2) 2_655 2_655 ?
C36 C8 C9 36(2) 2_655 . ?
C37 C8 C9 121.2(8) 2_655 . ?
C36 C8 C12 76(2) 2_655 . ?
C37 C8 C12 126.6(7) 2_655 . ?
C9 C8 C12 106.4(6) . . ?
C36 C8 C7 155(2) 2_655 . ?
C37 C8 C7 7.7(6) 2_655 . ?
C9 C8 C7 119.0(6) . . ?
C12 C8 C7 124.2(6) . . ?
C36 C8 C48 45.2(19) 2_655 2_655 ?
C37 C8 C48 111.7(8) 2_655 2_655 ?
C9 C8 C48 9.5(5) . 2_655 ?
C12 C8 C48 114.8(6) . 2_655 ?
C7 C8 C48 109.5(5) . 2_655 ?
C36 C8 C35 61(2) 2_655 2_655 ?
C37 C8 C35 141.0(9) 2_655 2_655 ?
C9 C8 C35 91.2(6) . 2_655 ?
C12 C8 C35 15.4(4) . 2_655 ?
C7 C8 C35 137.5(6) . 2_655 ?
C48 C8 C35 99.8(6) 2_655 2_655 ?
C36 C8 Nd3 86(3) 2_655 . ?
C37 C8 Nd3 91.3(7) 2_655 . ?
C9 C8 Nd3 74.5(5) . . ?
C12 C8 Nd3 78.8(6) . . ?
C7 C8 Nd3 83.6(5) . . ?
C48 C8 Nd3 73.0(5) 2_655 . ?
C35 C8 Nd3 76.3(6) 2_655 . ?
C36 C8 Nd6 111(3) 2_655 . ?
C37 C8 Nd6 68.3(7) 2_655 . ?
C9 C8 Nd6 94.8(6) . . ?
C12 C8 Nd6 86.2(6) . . ?
C7 C8 Nd6 60.7(4) . . ?
C48 C8 Nd6 90.8(6) 2_655 . ?
C35 C8 Nd6 89.7(6) 2_655 . ?
Nd3 C8 Nd6 24.82(11) . . ?
C48 C9 C36 135(3) 2_655 2_655 ?
C48 C9 C8 124(2) 2_655 . ?
C36 C9 C8 10.9(7) 2_655 . ?
C48 C9 C4 7(3) 2_655 . ?
C36 C9 C4 131.3(8) 2_655 . ?
C8 C9 C4 120.4(6) . . ?
C48 C9 C10 120(2) 2_655 . ?
C36 C9 C10 100.2(8) 2_655 . ?
C8 C9 C10 109.4(6) . . ?
C4 C9 C10 118.9(6) . . ?
C48 C9 C47 78(2) 2_655 2_655 ?
C36 C9 C47 139.9(10) 2_655 2_655 ?
C8 C9 C47 146.4(7) . 2_655 ?
C4 C9 C47 78.3(5) . 2_655 ?
C10 C9 C47 41.8(4) . 2_655 ?
C48 C9 C43 28(2) 2_655 2_655 ?
C36 C9 C43 106.3(8) 2_655 2_655 ?
C8 C9 C43 95.4(5) . 2_655 ?
C4 C9 C43 25.8(4) . 2_655 ?
C10 C9 C43 141.6(7) . 2_655 ?
C47 C9 C43 103.4(6) 2_655 2_655 ?
C48 C9 Nd3 93(4) 2_655 . ?
C36 C9 Nd3 72.9(8) 2_655 . ?
C8 C9 Nd3 69.8(5) . . ?
C4 C9 Nd3 85.8(5) . . ?
C10 C9 Nd3 80.0(5) . . ?
C47 C9 Nd3 85.3(5) 2_655 . ?
C43 C9 Nd3 81.9(4) 2_655 . ?
C48 C9 Nd6 90(3) 2_655 . ?
C36 C9 Nd6 62.9(8) 2_655 . ?
C8 C9 Nd6 57.2(5) . . ?
C4 C9 Nd6 83.6(5) . . ?
C10 C9 Nd6 96.7(5) . . ?
C47 C9 Nd6 102.3(5) 2_655 . ?
C43 C9 Nd6 72.3(4) 2_655 . ?
Nd3 C9 Nd6 18.02(8) . . ?
C50 C10 C47 94.1(8) 2_655 2_655 ?
C50 C10 C71 42.6(5) 2_655 . ?
C47 C10 C71 51.7(5) 2_655 . ?
C50 C10 C11 81.9(6) 2_655 . ?
C47 C10 C11 162.1(7) 2_655 . ?
C71 C10 C11 121.3(5) . . ?
C50 C10 C9 161.6(8) 2_655 . ?
C47 C10 C9 71.7(6) 2_655 . ?
C71 C10 C9 121.6(5) . . ?
C11 C10 C9 107.8(5) . . ?
C50 C10 C49 65.3(6) 2_655 2_655 ?
C47 C10 C49 154.5(8) 2_655 2_655 ?
C71 C10 C49 105.8(6) . 2_655 ?
C11 C10 C49 16.7(5) . 2_655 ?
C9 C10 C49 124.2(6) . 2_655 ?
C50 C10 C48 153.0(8) 2_655 2_655 ?
C47 C10 C48 62.0(5) 2_655 2_655 ?
C71 C10 C48 111.9(5) . 2_655 ?
C11 C10 C48 116.5(5) . 2_655 ?
C9 C10 C48 9.8(5) . 2_655 ?
C49 C10 C48 132.5(6) 2_655 2_655 ?
C50 C10 C35 110.8(7) 2_655 2_655 ?
C47 C10 C35 145.1(6) 2_655 2_655 ?
C71 C10 C35 144.7(5) . 2_655 ?
C11 C10 C35 29.8(4) . 2_655 ?
C9 C10 C35 78.0(5) . 2_655 ?
C49 C10 C35 46.4(5) 2_655 2_655 ?
C48 C10 C35 86.9(5) 2_655 2_655 ?
C50 C10 C36 152.0(7) 2_655 2_655 ?
C47 C10 C36 104.7(6) 2_655 2_655 ?
C71 C10 C36 148.2(6) . 2_655 ?
C11 C10 C36 73.8(5) . 2_655 ?
C9 C10 C36 34.1(4) . 2_655 ?
C49 C10 C36 90.3(5) 2_655 2_655 ?
C48 C10 C36 43.3(4) 2_655 2_655 ?
C35 C10 C36 44.0(4) 2_655 2_655 ?
C50 C10 Nd3 102.6(5) 2_655 . ?
C47 C10 Nd3 86.3(5) 2_655 . ?
C71 C10 Nd3 94.7(4) . . ?
C11 C10 Nd3 77.6(5) . . ?
C9 C10 Nd3 65.6(4) . . ?
C49 C10 Nd3 83.9(5) 2_655 . ?
C48 C10 Nd3 65.6(4) 2_655 . ?
C35 C10 Nd3 65.2(3) 2_655 . ?
C36 C10 Nd3 59.2(4) 2_655 . ?
C49 C11 C35 166(3) 2_655 2_655 ?
C49 C11 C10 87(2) 2_655 . ?
C35 C11 C10 104.5(9) 2_655 . ?
C49 C11 C12 162(2) 2_655 . ?
C35 C11 C12 4.3(10) 2_655 . ?
C10 C11 C12 105.7(6) . . ?
C49 C11 C16 40(2) 2_655 . ?
C35 C11 C16 126.2(9) 2_655 . ?
C10 C11 C16 120.4(6) . . ?
C12 C11 C16 122.9(6) . . ?
C49 C11 C50 51.1(18) 2_655 2_655 ?
C35 C11 C50 139.6(10) 2_655 2_655 ?
C10 C11 C50 36.6(4) . 2_655 ?
C12 C11 C50 139.7(7) . 2_655 ?
C16 C11 C50 85.1(5) . 2_655 ?
C49 C11 C53 39.1(18) 2_655 2_655 ?
C35 C11 C53 126.6(11) 2_655 2_655 ?
C10 C11 C53 120.1(7) . 2_655 ?
C12 C11 C53 123.3(7) . 2_655 ?
C16 C11 C53 0.5(7) . 2_655 ?
C50 C11 C53 84.8(6) 2_655 2_655 ?
C49 C11 Nd3 108(3) 2_655 . ?
C35 C11 Nd3 69.5(9) 2_655 . ?
C10 C11 Nd3 70.0(5) . . ?
C12 C11 Nd3 66.5(6) . . ?
C16 C11 Nd3 98.3(6) . . ?
C50 C11 Nd3 82.4(5) 2_655 . ?
C53 C11 Nd3 98.5(6) 2_655 . ?
C35 C12 C34 117(2) 2_655 2_655 ?
C35 C12 C36 93.0(19) 2_655 2_655 ?
C34 C12 C36 146.6(10) 2_655 2_655 ?
C35 C12 C8 107.8(19) 2_655 . ?
C34 C12 C8 132.0(8) 2_655 . ?
C36 C12 C8 15.0(5) 2_655 . ?
C35 C12 C11 9(2) 2_655 . ?
C34 C12 C11 111.4(7) 2_655 . ?
C36 C12 C11 96.4(6) 2_655 . ?
C8 C12 C11 110.7(6) . . ?
C35 C12 C13 126(2) 2_655 . ?
C34 C12 C13 13.6(6) 2_655 . ?
C36 C12 C13 133.6(8) 2_655 . ?
C8 C12 C13 119.4(6) . . ?
C11 C12 C13 118.7(6) . . ?
C35 C12 C49 13(2) 2_655 2_655 ?
C34 C12 C49 107.6(8) 2_655 2_655 ?
C36 C12 C49 99.6(7) 2_655 2_655 ?
C8 C12 C49 113.6(6) . 2_655 ?
C11 C12 C49 4.0(6) . 2_655 ?
C13 C12 C49 114.7(7) . 2_655 ?
C35 C12 Nd3 87(3) 2_655 . ?
C34 C12 Nd3 99.2(9) 2_655 . ?
C36 C12 Nd3 66.6(7) 2_655 . ?
C8 C12 Nd3 66.2(5) . . ?
C11 C12 Nd3 80.7(6) . . ?
C13 C12 Nd3 88.9(6) . . ?
C49 C12 Nd3 79.8(6) 2_655 . ?
C35 C12 Nd6 109(3) 2_655 . ?
C34 C12 Nd6 86.2(8) 2_655 . ?
C36 C12 Nd6 69.9(7) 2_655 . ?
C8 C12 Nd6 63.5(5) . . ?
C11 C12 Nd6 101.7(7) . . ?
C13 C12 Nd6 73.8(6) . . ?
C49 C12 Nd6 100.3(7) 2_655 . ?
Nd3 C12 Nd6 21.79(11) . . ?
C35 C12 Nd4 95(3) 2_655 2_655 ?
C34 C12 Nd4 57.4(7) 2_655 2_655 ?
C36 C12 Nd4 109.6(9) 2_655 2_655 ?
C8 C12 Nd4 105.0(6) . 2_655 ?
C11 C12 Nd4 85.1(6) . 2_655 ?
C13 C12 Nd4 50.6(5) . 2_655 ?
C49 C12 Nd4 81.7(6) 2_655 2_655 ?
Nd3 C12 Nd4 44.1(2) . 2_655 ?
Nd6 C12 Nd4 41.64(17) . 2_655 ?
C34 C13 C33 139(3) 2_655 2_655 ?
C34 C13 C30 78.8(19) 2_655 2_655 ?
C33 C13 C30 136.9(10) 2_655 2_655 ?
C34 C13 C14 88(2) 2_655 . ?
C33 C13 C14 130.6(8) 2_655 . ?
C30 C13 C14 10.8(8) 2_655 . ?
C34 C13 C70 151(2) 2_655 . ?
C33 C13 C70 11.7(6) 2_655 . ?
C30 C13 C70 128.0(7) 2_655 . ?
C14 C13 C70 120.3(6) . . ?
C34 C13 C12 45(2) 2_655 . ?
C33 C13 C12 108.7(8) 2_655 . ?
C30 C13 C12 114.2(7) 2_655 . ?
C14 C13 C12 118.6(6) . . ?
C70 C13 C12 116.2(6) . . ?
C34 C13 C35 39(2) 2_655 2_655 ?
C33 C13 C35 120.2(9) 2_655 2_655 ?
C30 C13 C35 102.5(7) 2_655 2_655 ?
C14 C13 C35 106.8(6) . 2_655 ?
C70 C13 C35 126.9(7) . 2_655 ?
C12 C13 C35 11.8(4) . 2_655 ?
C34 C13 C32 159(3) 2_655 2_655 ?
C33 C13 C32 47.6(5) 2_655 2_655 ?
C30 C13 C32 89.7(6) 2_655 2_655 ?
C14 C13 C32 83.0(5) . 2_655 ?
C70 C13 C32 38.5(4) . 2_655 ?
C12 C13 C32 153.9(7) . 2_655 ?
C35 C13 C32 162.0(8) 2_655 2_655 ?
C34 C13 C31 122(2) 2_655 2_655 ?
C33 C13 C31 91.6(7) 2_655 2_655 ?
C30 C13 C31 45.5(4) 2_655 2_655 ?
C14 C13 C31 39.7(4) . 2_655 ?
C70 C13 C31 82.6(5) . 2_655 ?
C12 C13 C31 158.0(6) . 2_655 ?
C35 C13 C31 146.3(7) 2_655 2_655 ?
C32 C13 C31 44.2(3) 2_655 2_655 ?
C34 C13 Nd4 116(3) 2_655 2_655 ?
C33 C13 Nd4 98.7(8) 2_655 2_655 ?
C30 C13 Nd4 69.8(7) 2_655 2_655 ?
C14 C13 Nd4 59.9(6) . 2_655 ?
C70 C13 Nd4 88.1(6) . 2_655 ?
C12 C13 Nd4 101.6(7) . 2_655 ?
C35 C13 Nd4 95.9(6) 2_655 2_655 ?
C32 C13 Nd4 75.7(4) 2_655 2_655 ?
C31 C13 Nd4 66.0(3) 2_655 2_655 ?
C34 C13 Nd1 127(3) 2_655 . ?
C33 C13 Nd1 88.6(8) 2_655 . ?
C30 C13 Nd1 73.6(7) 2_655 . ?
C14 C13 Nd1 62.9(5) . . ?
C70 C13 Nd1 77.6(5) . . ?
C12 C13 Nd1 110.6(7) . . ?
C35 C13 Nd1 106.2(7) 2_655 . ?
C32 C13 Nd1 64.3(4) 2_655 . ?
C31 C13 Nd1 60.2(3) 2_655 . ?
Nd4 C13 Nd1 11.68(8) 2_655 . ?
C34 C13 Nd6 117(3) 2_655 . ?
C33 C13 Nd6 70.9(8) 2_655 . ?
C30 C13 Nd6 116.3(8) 2_655 . ?
C14 C13 Nd6 106.9(7) . . ?
C70 C13 Nd6 66.2(5) . . ?
C12 C13 Nd6 75.7(6) . . ?
C35 C13 Nd6 78.4(5) 2_655 . ?
C32 C13 Nd6 84.3(4) 2_655 . ?
C31 C13 Nd6 104.3(5) 2_655 . ?
Nd4 C13 Nd6 47.2(2) 2_655 . ?
Nd1 C13 Nd6 47.0(2) . . ?
C30 C14 C31 117(4) 2_655 2_655 ?
C30 C14 C59 138(4) 2_655 . ?
C31 C14 C59 34.8(4) 2_655 . ?
C30 C14 C13 78(3) 2_655 . ?
C31 C14 C13 93.7(6) 2_655 . ?
C59 C14 C13 121.5(6) . . ?
C30 C14 C15 81(3) 2_655 . ?
C31 C14 C15 144.0(7) 2_655 . ?
C59 C14 C15 110.7(6) . . ?
C13 C14 C15 121.5(6) . . ?
C30 C14 C34 65(3) 2_655 2_655 ?
C31 C14 C34 107.4(8) 2_655 2_655 ?
C59 C14 C34 137.1(7) . 2_655 ?
C13 C14 C34 15.8(5) . 2_655 ?
C15 C14 C34 108.6(6) . 2_655 ?
C30 C14 C29 88(3) 2_655 2_655 ?
C31 C14 C29 137.0(9) 2_655 2_655 ?
C59 C14 C29 103.2(7) . 2_655 ?
C13 C14 C29 126.9(8) . 2_655 ?
C15 C14 C29 7.8(6) . 2_655 ?
C34 C14 C29 115.0(8) 2_655 2_655 ?
C30 C14 Nd4 150(4) 2_655 2_655 ?
C31 C14 Nd4 88.3(6) 2_655 2_655 ?
C59 C14 Nd4 72.7(5) . 2_655 ?
C13 C14 Nd4 84.1(6) . 2_655 ?
C15 C14 Nd4 88.0(7) . 2_655 ?
C34 C14 Nd4 92.5(7) 2_655 2_655 ?
C29 C14 Nd4 83.5(7) 2_655 2_655 ?
C30 C14 Nd1 159(4) 2_655 . ?
C31 C14 Nd1 75.5(6) 2_655 . ?
C59 C14 Nd1 62.3(5) . . ?
C13 C14 Nd1 84.5(6) . . ?
C15 C14 Nd1 98.8(7) . . ?
C34 C14 Nd1 95.6(7) 2_655 . ?
C29 C14 Nd1 93.4(7) 2_655 . ?
Nd4 C14 Nd1 12.80(10) 2_655 . ?
C30 C14 Nd5 161(3) 2_655 2_655 ?
C31 C14 Nd5 69.1(5) 2_655 2_655 ?
C59 C14 Nd5 58.0(5) . 2_655 ?
C13 C14 Nd5 83.7(6) . 2_655 ?
C15 C14 Nd5 104.7(7) . 2_655 ?
C34 C14 Nd5 96.0(6) 2_655 2_655 ?
C29 C14 Nd5 99.0(7) 2_655 2_655 ?
Nd4 C14 Nd5 19.27(14) 2_655 2_655 ?
Nd1 C14 Nd5 6.53(6) . 2_655 ?
C29 C15 C53 102(5) 2_655 2_655 ?
C29 C15 C30 115(4) 2_655 2_655 ?
C53 C15 C30 130.7(9) 2_655 2_655 ?
C29 C15 C20 11(6) 2_655 . ?
C53 C15 C20 109.3(8) 2_655 . ?
C30 C15 C20 113.4(6) 2_655 . ?
C29 C15 C14 106(4) 2_655 . ?
C53 C15 C14 133.3(9) 2_655 . ?
C30 C15 C14 10.8(7) 2_655 . ?
C20 C15 C14 105.0(5) . . ?
C29 C15 C16 113(5) 2_655 . ?
C53 C15 C16 14.3(6) 2_655 . ?
C30 C15 C16 116.5(7) 2_655 . ?
C20 C15 C16 121.3(6) . . ?
C14 C15 C16 119.4(6) . . ?
C29 C15 C28 9(5) 2_655 2_655 ?
C53 C15 C28 110.2(10) 2_655 2_655 ?
C30 C15 C28 110.3(8) 2_655 2_655 ?
C20 C15 C28 5.2(8) . 2_655 ?
C14 C15 C28 101.3(7) . 2_655 ?
C16 C15 C28 121.4(8) . 2_655 ?
C29 C15 Nd4 71(5) 2_655 2_655 ?
C53 C15 Nd4 99.9(9) 2_655 2_655 ?
C30 C15 Nd4 66.6(6) 2_655 2_655 ?
C20 C15 Nd4 78.7(5) . 2_655 ?
C14 C15 Nd4 57.0(6) . 2_655 ?
C16 C15 Nd4 94.3(6) . 2_655 ?
C28 C15 Nd4 73.5(6) 2_655 2_655 ?
C29 C15 Nd1 69(5) 2_655 . ?
C53 C15 Nd1 107.1(9) 2_655 . ?
C30 C15 Nd1 62.6(6) 2_655 . ?
C20 C15 Nd1 75.9(5) . . ?
C14 C15 Nd1 52.4(6) . . ?
C16 C15 Nd1 101.5(6) . . ?
C28 C15 Nd1 70.7(6) 2_655 . ?
Nd4 C15 Nd1 7.33(6) 2_655 . ?
C53 C16 C49 164(3) 2_655 2_655 ?
C53 C16 C17 59(3) 2_655 . ?
C49 C16 C17 107.7(8) 2_655 . ?
C53 C16 C11 178(3) 2_655 . ?
C49 C16 C11 13.7(6) 2_655 . ?
C17 C16 C11 119.6(6) . . ?
C53 C16 C15 65(3) 2_655 . ?
C49 C16 C15 131.1(8) 2_655 . ?
C17 C16 C15 117.8(5) . . ?
C11 C16 C15 117.5(5) . . ?
C53 C16 C29 59(3) 2_655 2_655 ?
C49 C16 C29 136.5(10) 2_655 2_655 ?
C17 C16 C29 110.8(7) . 2_655 ?
C11 C16 C29 122.8(7) . 2_655 ?
C15 C16 C29 7.3(7) . 2_655 ?
C53 C16 C52 50(3) 2_655 2_655 ?
C49 C16 C52 117.1(10) 2_655 2_655 ?
C17 C16 C52 9.5(6) . 2_655 ?
C11 C16 C52 128.7(7) . 2_655 ?
C15 C16 C52 108.4(7) . 2_655 ?
C29 C16 C52 101.5(8) 2_655 2_655 ?
C53 C16 Nd4 94(3) 2_655 2_655 ?
C49 C16 Nd4 97.6(8) 2_655 2_655 ?
C17 C16 Nd4 103.0(5) . 2_655 ?
C11 C16 Nd4 88.0(5) . 2_655 ?
C15 C16 Nd4 56.7(5) . 2_655 ?
C29 C16 Nd4 54.6(5) 2_655 2_655 ?
C52 C16 Nd4 99.4(7) 2_655 2_655 ?
C52 C17 C53 107(4) 2_655 2_655 ?
C52 C17 C51 122(4) 2_655 2_655 ?
C53 C17 C51 129.6(10) 2_655 2_655 ?
C52 C17 C18 18(4) 2_655 . ?
C53 C17 C18 108.9(9) 2_655 . ?
C51 C17 C18 113.4(9) 2_655 . ?
C52 C17 C76 116(3) 2_655 . ?
C53 C17 C76 134.0(9) 2_655 . ?
C51 C17 C76 6.2(9) 2_655 . ?
C18 C17 C76 107.2(7) . . ?
C52 C17 C16 121(4) 2_655 . ?
C53 C17 C16 14.2(7) 2_655 . ?
C51 C17 C16 115.3(7) 2_655 . ?
C18 C17 C16 120.3(6) . . ?
C76 C17 C16 119.8(6) . . ?
C52 C17 C55 13(4) 2_655 2_655 ?
C53 C17 C55 109.8(9) 2_655 2_655 ?
C51 C17 C55 114.7(10) 2_655 2_655 ?
C18 C17 C55 4.9(10) . 2_655 ?
C76 C17 C55 108.6(7) . 2_655 ?
C16 C17 C55 122.0(7) . 2_655 ?
C52 C17 C50 164(4) 2_655 2_655 ?
C53 C17 C50 84.8(7) 2_655 2_655 ?
C51 C17 C50 44.9(6) 2_655 2_655 ?
C18 C17 C50 147.6(8) . 2_655 ?
C76 C17 C50 50.0(4) . 2_655 ?
C16 C17 C50 70.6(4) . 2_655 ?
C55 C17 C50 151.6(8) 2_655 2_655 ?
C55 C18 C52 125(7) 2_655 2_655 ?
C55 C18 C19 80(6) 2_655 . ?
C52 C18 C19 123.9(10) 2_655 . ?
C55 C18 C77 85(5) 2_655 . ?
C52 C18 C77 111.5(10) 2_655 . ?
C19 C18 C77 120.6(6) . . ?
C55 C18 C17 130(7) 2_655 . ?
C52 C18 C17 4.9(11) 2_655 . ?
C19 C18 C17 123.8(7) . . ?
C77 C18 C17 109.5(6) . . ?
C55 C18 C54 75(5) 2_655 2_655 ?
C52 C18 C54 127.6(12) 2_655 2_655 ?
C19 C18 C54 5.9(10) . 2_655 ?
C77 C18 C54 118.8(8) . 2_655 ?
C17 C18 C54 127.9(8) . 2_655 ?
C55 C18 C56 81(5) 2_655 2_655 ?
C52 C18 C56 126.0(11) 2_655 2_655 ?
C19 C18 C56 104.7(6) . 2_655 ?
C77 C18 C56 15.9(4) . 2_655 ?
C17 C18 C56 123.4(7) . 2_655 ?
C54 C18 C56 103.1(9) 2_655 2_655 ?
C55 C18 Nd5 120(6) 2_655 . ?
C52 C18 Nd5 113.5(12) 2_655 . ?
C19 C18 Nd5 74.2(7) . . ?
C77 C18 Nd5 65.0(6) . . ?
C17 C18 Nd5 108.6(8) . . ?
C54 C18 Nd5 77.4(8) 2_655 . ?
C56 C18 Nd5 55.6(5) 2_655 . ?
C54 C19 C55 114(6) 2_655 2_655 ?
C54 C19 C18 121(6) 2_655 . ?
C55 C19 C18 7.1(10) 2_655 . ?
C54 C19 C28 102(6) 2_655 2_655 ?
C55 C19 C28 129.4(11) 2_655 2_655 ?
C18 C19 C28 124.8(9) . 2_655 ?
C54 C19 C24 62(6) 2_655 . ?
C55 C19 C24 117.6(8) 2_655 . ?
C18 C19 C24 119.5(6) . . ?
C28 C19 C24 110.4(9) 2_655 . ?
C54 C19 C58 64(6) 2_655 2_655 ?
C55 C19 C58 110.0(10) 2_655 2_655 ?
C18 C19 C58 111.8(8) . 2_655 ?
C28 C19 C58 117.4(10) 2_655 2_655 ?
C24 C19 C58 7.6(6) . 2_655 ?
C54 C19 C20 105(6) 2_655 . ?
C55 C19 C20 120.8(8) 2_655 . ?
C18 C19 C20 116.7(6) . . ?
C28 C19 C20 9.5(7) 2_655 . ?
C24 C19 C20 119.8(6) . . ?
C58 C19 C20 126.9(8) 2_655 . ?
C54 C19 Nd5 123(7) 2_655 . ?
C55 C19 Nd5 83.1(8) 2_655 . ?
C18 C19 Nd5 78.9(7) . . ?
C28 C19 Nd5 106.5(9) 2_655 . ?
C24 C19 Nd5 62.3(6) . . ?
C58 C19 Nd5 58.6(6) 2_655 . ?
C20 C19 Nd5 111.2(8) . . ?
C28 C20 C29 143(5) 2_655 2_655 ?
C28 C20 C21 51(4) 2_655 . ?
C29 C20 C21 110.0(9) 2_655 . ?
C28 C20 C15 145(5) 2_655 . ?
C29 C20 C15 1.9(10) 2_655 . ?
C21 C20 C15 109.7(6) . . ?
C28 C20 C19 68(4) 2_655 . ?
C29 C20 C19 117.4(9) 2_655 . ?
C21 C20 C19 118.9(6) . . ?
C15 C20 C19 118.9(6) . . ?
C28 C20 C54 66(4) 2_655 2_655 ?
C29 C20 C54 122.6(10) 2_655 2_655 ?
C21 C20 C54 117.2(7) . 2_655 ?
C15 C20 C54 124.0(7) . 2_655 ?
C19 C20 C54 6.3(8) . 2_655 ?
C28 C20 C27 40(4) 2_655 2_655 ?
C29 C20 C27 119.4(10) 2_655 2_655 ?
C21 C20 C27 11.4(5) . 2_655 ?
C15 C20 C27 119.4(7) . 2_655 ?
C19 C20 C27 107.6(7) . 2_655 ?
C54 C20 C27 105.9(7) 2_655 2_655 ?
C28 C20 Nd4 75(5) 2_655 2_655 ?
C29 C20 Nd4 67.9(8) 2_655 2_655 ?
C21 C20 Nd4 67.4(5) . 2_655 ?
C15 C20 Nd4 69.3(5) . 2_655 ?
C19 C20 Nd4 97.0(7) . 2_655 ?
C54 C20 Nd4 102.0(8) 2_655 2_655 ?
C27 C20 Nd4 68.4(6) 2_655 2_655 ?
C28 C20 Nd1 68(5) 2_655 . ?
C29 C20 Nd1 75.0(8) 2_655 . ?
C21 C20 Nd1 58.0(5) . . ?
C15 C20 Nd1 76.2(5) . . ?
C19 C20 Nd1 99.6(7) . . ?
C54 C20 Nd1 104.0(7) 2_655 . ?
C27 C20 Nd1 58.8(5) 2_655 . ?
Nd4 C20 Nd1 9.56(6) 2_655 . ?
C27 C21 C28 118(3) 2_655 2_655 ?
C27 C21 C26 86(2) 2_655 2_655 ?
C28 C21 C26 149.9(11) 2_655 2_655 ?
C27 C21 C20 127(2) 2_655 . ?
C28 C21 C20 9.0(9) 2_655 . ?
C26 C21 C20 143.1(7) 2_655 . ?
C27 C21 C59 117(2) 2_655 . ?
C28 C21 C59 114.7(9) 2_655 . ?
C26 C21 C59 35.6(5) 2_655 . ?
C20 C21 C59 107.5(5) . . ?
C27 C21 C22 8(2) 2_655 . ?
C28 C21 C22 112.0(9) 2_655 . ?
C26 C21 C22 89.7(6) 2_655 . ?
C20 C21 C22 120.9(6) . . ?
C59 C21 C22 119.4(5) . . ?
C27 C21 C23 18(2) 2_655 2_655 ?
C28 C21 C23 100.9(10) 2_655 2_655 ?
C26 C21 C23 100.4(7) 2_655 2_655 ?
C20 C21 C23 109.8(8) . 2_655 ?
C59 C21 C23 128.0(7) . 2_655 ?
C22 C21 C23 11.1(6) . 2_655 ?
C27 C21 Nd4 98(3) 2_655 2_655 ?
C28 C21 Nd4 80.4(8) 2_655 2_655 ?
C26 C21 Nd4 77.9(5) 2_655 2_655 ?
C20 C21 Nd4 80.5(6) . 2_655 ?
C59 C21 Nd4 60.4(4) . 2_655 ?
C22 C21 Nd4 92.7(5) . 2_655 ?
C23 C21 Nd4 91.8(6) 2_655 2_655 ?
C27 C21 Nd1 88(3) 2_655 . ?
C28 C21 Nd1 92.7(8) 2_655 . ?
C26 C21 Nd1 68.2(5) 2_655 . ?
C20 C21 Nd1 93.2(6) . . ?
C59 C21 Nd1 57.6(4) . . ?
C22 C21 Nd1 84.2(5) . . ?
C23 C21 Nd1 85.3(6) 2_655 . ?
Nd4 C21 Nd1 12.94(7) 2_655 . ?
C27 C21 Nd5 79(3) 2_655 2_655 ?
C28 C21 Nd5 101.2(8) 2_655 2_655 ?
C26 C21 Nd5 63.3(5) 2_655 2_655 ?
C20 C21 Nd5 102.6(6) . 2_655 ?
C59 C21 Nd5 59.8(4) . 2_655 ?
C22 C21 Nd5 75.1(5) . 2_655 ?
C23 C21 Nd5 77.5(5) 2_655 2_655 ?
Nd4 C21 Nd5 23.33(14) 2_655 2_655 ?
Nd1 C21 Nd5 10.67(8) . 2_655 ?
C23 C22 C27 112(4) 2_655 2_655 ?
C23 C22 C24 120(4) 2_655 2_655 ?
C27 C22 C24 122.5(12) 2_655 2_655 ?
C23 C22 C23 14(4) 2_655 . ?
C27 C22 C23 124.6(9) 2_655 . ?
C24 C22 C23 106.8(8) 2_655 . ?
C23 C22 C58 126(4) 2_655 . ?
C27 C22 C58 115.7(10) 2_655 . ?
C24 C22 C58 6.8(6) 2_655 . ?
C23 C22 C58 112.5(7) . . ?
C23 C22 C21 109(4) 2_655 . ?
C27 C22 C21 3.0(9) 2_655 . ?
C24 C22 C21 123.6(8) 2_655 . ?
C23 C22 C21 122.2(6) . . ?
C58 C22 C21 116.7(6) . . ?
C23 C22 C22 11(3) 2_655 2_655 ?
C27 C22 C22 122.2(10) 2_655 2_655 ?
C24 C22 C22 109.2(11) 2_655 2_655 ?
C23 C22 C22 2.5(7) . 2_655 ?
C58 C22 C22 114.9(8) . 2_655 ?
C21 C22 C22 119.8(7) . 2_655 ?
C23 C22 C26 149(4) 2_655 2_655 ?
C27 C22 C26 40.7(8) 2_655 2_655 ?
C24 C22 C26 82.1(7) 2_655 2_655 ?
C23 C22 C26 157.8(10) . 2_655 ?
C58 C22 C26 75.4(5) . 2_655 ?
C21 C22 C26 42.3(4) . 2_655 ?
C22 C22 C26 156.2(6) 2_655 2_655 ?
C23 C22 Nd1 103(4) 2_655 . ?
C27 C22 Nd1 65.8(8) 2_655 . ?
C24 C22 Nd1 79.1(6) 2_655 . ?
C23 C22 Nd1 104.2(9) . . ?
C58 C22 Nd1 74.5(5) . . ?
C21 C22 Nd1 64.1(5) . . ?
C22 C22 Nd1 103.77(17) 2_655 . ?
C26 C22 Nd1 56.7(3) 2_655 . ?
C23 C22 Nd5 105(4) 2_655 2_655 ?
C27 C22 Nd5 76.3(9) 2_655 2_655 ?
C24 C22 Nd5 67.6(6) 2_655 2_655 ?
C23 C22 Nd5 103.5(9) . 2_655 ?
C58 C22 Nd5 63.3(5) . 2_655 ?
C21 C22 Nd5 74.8(5) . 2_655 ?
C22 C22 Nd5 103.7(2) 2_655 2_655 ?
C26 C22 Nd5 60.3(3) 2_655 2_655 ?
Nd1 C22 Nd5 12.01(10) . 2_655 ?
C23 C22 Nd4 97(4) 2_655 2_655 ?
C27 C22 Nd4 59.4(8) 2_655 2_655 ?
C24 C22 Nd4 90.0(7) 2_655 2_655 ?
C23 C22 Nd4 100.2(9) . 2_655 ?
C58 C22 Nd4 85.3(5) . 2_655 ?
C21 C22 Nd4 57.3(5) . 2_655 ?
C22 C22 Nd4 99.4(2) 2_655 2_655 ?
C26 C22 Nd4 58.8(3) 2_655 2_655 ?
Nd1 C22 Nd4 10.88(6) . 2_655 ?
Nd5 C22 Nd4 22.49(15) 2_655 2_655 ?
C22 C23 C23 163(5) 2_655 2_655 ?
C22 C23 C27 54(3) 2_655 . ?
C23 C23 C27 143.0(19) 2_655 . ?
C22 C23 C22 166(4) 2_655 . ?
C23 C23 C22 4.0(11) 2_655 . ?
C27 C23 C22 139.1(12) . . ?
C22 C23 C24 49(3) 2_655 . ?
C23 C23 C24 113.6(15) 2_655 . ?
C27 C23 C24 99.3(10) . . ?
C22 C23 C24 117.4(6) . . ?
C22 C23 C21 60(3) 2_655 2_655 ?
C23 C23 C21 137.0(17) 2_655 2_655 ?
C27 C23 C21 6.0(7) . 2_655 ?
C22 C23 C21 133.2(9) . 2_655 ?
C24 C23 C21 104.1(8) . 2_655 ?
C22 C23 C58 45(3) 2_655 2_655 ?
C23 C23 C58 117.9(16) 2_655 2_655 ?
C27 C23 C58 94.2(10) . 2_655 ?
C22 C23 C58 121.7(7) . 2_655 ?
C24 C23 C58 5.4(6) . 2_655 ?
C21 C23 C58 98.9(8) 2_655 2_655 ?
C22 C23 Nd1 71(4) 2_655 2_655 ?
C23 C23 Nd1 110.4(2) 2_655 2_655 ?
C27 C23 Nd1 61.9(8) . 2_655 ?
C22 C23 Nd1 110.1(10) . 2_655 ?
C24 C23 Nd1 73.7(6) . 2_655 ?
C21 C23 Nd1 60.7(5) 2_655 2_655 ?
C58 C23 Nd1 69.5(5) 2_655 2_655 ?
C22 C23 Nd5 68(4) 2_655 . ?
C23 C23 Nd5 108.8(3) 2_655 . ?
C27 C23 Nd5 70.5(8) . . ?
C22 C23 Nd5 109.3(9) . . ?
C24 C23 Nd5 63.3(5) . . ?
C21 C23 Nd5 70.1(6) 2_655 . ?
C58 C23 Nd5 59.5(5) 2_655 . ?
Nd1 C23 Nd5 11.57(10) 2_655 . ?
C22 C23 Nd4 77(4) 2_655 . ?
C23 C23 Nd4 107.1(4) 2_655 . ?
C27 C23 Nd4 58.0(7) . . ?
C22 C23 Nd4 106.1(9) . . ?
C24 C23 Nd4 84.4(6) . . ?
C21 C23 Nd4 55.7(5) 2_655 . ?
C58 C23 Nd4 80.2(6) 2_655 . ?
Nd1 C23 Nd4 10.78(7) 2_655 . ?
Nd5 C23 Nd4 21.93(15) . . ?
C58 C24 C22 120(5) 2_655 2_655 ?
C58 C24 C25 23(4) 2_655 . ?
C22 C24 C25 98.9(9) 2_655 . ?
C58 C24 C54 100(5) 2_655 2_655 ?
C22 C24 C54 131.5(12) 2_655 2_655 ?
C25 C24 C54 123.5(9) . 2_655 ?
C58 C24 C19 98(5) 2_655 . ?
C22 C24 C19 129.5(10) 2_655 . ?
C25 C24 C19 121.2(7) . . ?
C54 C24 C19 6.6(11) 2_655 . ?
C58 C24 C23 128(5) 2_655 . ?
C22 C24 C23 10.7(7) 2_655 . ?
C25 C24 C23 108.6(8) . . ?
C54 C24 C23 120.8(9) 2_655 . ?
C19 C24 C23 119.0(7) . . ?
C58 C24 C57 5(5) 2_655 2_655 ?
C22 C24 C57 117.0(9) 2_655 2_655 ?
C25 C24 C57 23.3(4) . 2_655 ?
C54 C24 C57 100.6(8) 2_655 2_655 ?
C19 C24 C57 98.0(6) . 2_655 ?
C23 C24 C57 125.0(8) . 2_655 ?
C58 C24 Nd5 59(6) 2_655 . ?
C22 C24 Nd5 84.2(7) 2_655 . ?
C25 C24 Nd5 62.0(5) . . ?
C54 C24 Nd5 95.1(8) 2_655 . ?
C19 C24 Nd5 88.6(7) . . ?
C23 C24 Nd5 85.3(7) . . ?
C57 C24 Nd5 54.5(4) 2_655 . ?
C58 C24 Nd1 64(5) 2_655 2_655 ?
C22 C24 Nd1 73.2(7) 2_655 2_655 ?
C25 C24 Nd1 61.8(5) . 2_655 ?
C54 C24 Nd1 104.9(8) 2_655 2_655 ?
C19 C24 Nd1 98.3(7) . 2_655 ?
C23 C24 Nd1 75.2(6) . 2_655 ?
C57 C24 Nd1 59.4(4) 2_655 2_655 ?
Nd5 C24 Nd1 11.51(11) . 2_655 ?
C57 C25 C58 97.5(12) 2_655 2_655 ?
C57 C25 C24 101.2(11) 2_655 . ?
C58 C25 C24 3.8(7) 2_655 . ?
C57 C25 C26 134.8(11) 2_655 . ?
C58 C25 C26 110.1(9) 2_655 . ?
C24 C25 C26 106.6(8) . . ?
C57 C25 C60 78.8(10) 2_655 2_655 ?
C58 C25 C60 145.6(8) 2_655 2_655 ?
C24 C25 C60 145.1(8) . 2_655 ?
C26 C25 C60 58.1(5) . 2_655 ?
C57 C25 C78 19.7(9) 2_655 . ?
C58 C25 C78 117.3(7) 2_655 . ?
C24 C25 C78 121.0(6) . . ?
C26 C25 C78 120.8(5) . . ?
C60 C25 C78 62.7(4) 2_655 . ?
C57 C25 Nd5 65.8(9) 2_655 . ?
C58 C25 Nd5 86.1(6) 2_655 . ?
C24 C25 Nd5 86.9(6) . . ?
C26 C25 Nd5 80.8(4) . . ?
C60 C25 Nd5 60.9(3) 2_655 . ?
C78 C25 Nd5 69.6(3) . . ?
C57 C25 Nd1 78.0(9) 2_655 2_655 ?
C58 C25 Nd1 89.7(6) 2_655 2_655 ?
C24 C25 Nd1 89.7(6) . 2_655 ?
C26 C25 Nd1 67.5(4) . 2_655 ?
C60 C25 Nd1 55.9(3) 2_655 2_655 ?
C78 C25 Nd1 79.0(3) . 2_655 ?
Nd5 C25 Nd1 13.34(12) . 2_655 ?
C57 C25 Nd4 85.6(9) 2_655 . ?
C58 C25 Nd4 90.0(6) 2_655 . ?
C24 C25 Nd4 89.5(6) . . ?
C26 C25 Nd4 60.2(4) . . ?
C60 C25 Nd4 55.6(3) 2_655 . ?
C78 C25 Nd4 85.7(3) . . ?
Nd5 C25 Nd4 20.98(16) . . ?
Nd1 C25 Nd4 7.78(5) 2_655 . ?
C59 C26 C21 79.4(9) 2_655 2_655 ?
C59 C26 C27 95.7(8) 2_655 . ?
C21 C26 C27 18.0(6) 2_655 . ?
C59 C26 C60 77.1(8) 2_655 2_655 ?
C21 C26 C60 140.5(8) 2_655 2_655 ?
C27 C26 C60 140.2(8) . 2_655 ?
C59 C26 C25 134.4(9) 2_655 . ?
C21 C26 C25 119.4(8) 2_655 . ?
C27 C26 C25 102.2(8) . . ?
C60 C26 C25 62.3(5) 2_655 . ?
C59 C26 C31 26.6(6) 2_655 . ?
C21 C26 C31 105.6(7) 2_655 . ?
C27 C26 C31 122.3(7) . . ?
C60 C26 C31 58.5(4) 2_655 . ?
C25 C26 C31 120.8(6) . . ?
C59 C26 C57 120.8(8) 2_655 2_655 ?
C21 C26 C57 124.4(7) 2_655 2_655 ?
C27 C26 C57 109.0(8) . 2_655 ?
C60 C26 C57 49.4(4) 2_655 2_655 ?
C25 C26 C57 13.8(3) . 2_655 ?
C31 C26 C57 107.7(5) . 2_655 ?
C59 C26 C22 119.8(8) 2_655 2_655 ?
C21 C26 C22 48.0(5) 2_655 2_655 ?
C27 C26 C22 30.1(6) . 2_655 ?
C60 C26 C22 123.2(6) 2_655 2_655 ?
C25 C26 C22 72.3(5) . 2_655 ?
C31 C26 C22 144.8(6) . 2_655 ?
C57 C26 C22 80.6(5) 2_655 2_655 ?
C59 C26 Nd1 63.2(6) 2_655 2_655 ?
C21 C26 Nd1 80.3(5) 2_655 2_655 ?
C27 C26 Nd1 80.8(6) . 2_655 ?
C60 C26 Nd1 60.8(3) 2_655 2_655 ?
C25 C26 Nd1 78.6(4) . 2_655 ?
C31 C26 Nd1 72.9(4) . 2_655 ?
C57 C26 Nd1 68.8(3) 2_655 2_655 ?
C22 C26 Nd1 78.9(4) 2_655 2_655 ?
C59 C26 Nd5 74.7(7) 2_655 . ?
C21 C26 Nd5 88.7(6) 2_655 . ?
C27 C26 Nd5 85.6(6) . . ?
C60 C26 Nd5 54.6(3) 2_655 . ?
C25 C26 Nd5 65.4(4) . . ?
C31 C26 Nd5 80.2(4) . . ?
C57 C26 Nd5 55.5(3) 2_655 . ?
C22 C26 Nd5 76.9(4) 2_655 . ?
Nd1 C26 Nd5 13.30(10) 2_655 . ?
C59 C26 Nd4 54.0(6) 2_655 . ?
C21 C26 Nd4 71.4(5) 2_655 . ?
C27 C26 Nd4 75.1(6) . . ?
C60 C26 Nd4 69.1(4) 2_655 . ?
C25 C26 Nd4 90.7(5) . . ?
C31 C26 Nd4 68.3(3) . . ?
C57 C26 Nd4 81.2(3) 2_655 . ?
C22 C26 Nd4 79.7(4) 2_655 . ?
Nd1 C26 Nd4 12.45(7) 2_655 . ?
Nd5 C26 Nd4 25.68(15) . . ?
C21 C27 C22 169(3) 2_655 2_655 ?
C21 C27 C23 156(3) 2_655 . ?
C22 C27 C23 14.6(9) 2_655 . ?
C21 C27 C26 76(2) 2_655 . ?
C22 C27 C26 109.2(12) 2_655 . ?
C23 C27 C26 123.0(12) . . ?
C21 C27 C28 48(2) 2_655 . ?
C22 C27 C28 123.6(10) 2_655 . ?
C23 C27 C28 109.1(10) . . ?
C26 C27 C28 121.4(7) . . ?
C21 C27 C59 49.6(19) 2_655 2_655 ?
C22 C27 C59 132.6(12) 2_655 2_655 ?
C23 C27 C59 142.6(12) . 2_655 ?
C26 C27 C59 30.4(4) . 2_655 ?
C28 C27 C59 91.2(6) . 2_655 ?
C21 C27 C20 41.6(19) 2_655 2_655 ?
C22 C27 C20 129.7(11) 2_655 2_655 ?
C23 C27 C20 115.3(10) . 2_655 ?
C26 C27 C20 115.8(8) . 2_655 ?
C28 C27 C20 6.2(7) . 2_655 ?
C59 C27 C20 85.9(7) 2_655 2_655 ?
C21 C27 Nd1 82(3) 2_655 2_655 ?
C22 C27 Nd1 91.9(9) 2_655 2_655 ?
C23 C27 Nd1 93.2(9) . 2_655 ?
C26 C27 Nd1 67.1(5) . 2_655 ?
C28 C27 Nd1 86.2(6) . 2_655 ?
C59 C27 Nd1 56.1(4) 2_655 2_655 ?
C20 C27 Nd1 85.9(6) 2_655 2_655 ?
C21 C27 Nd4 73(3) 2_655 . ?
C22 C27 Nd4 99.9(10) 2_655 . ?
C23 C27 Nd4 98.3(9) . . ?
C26 C27 Nd4 74.0(5) . . ?
C28 C27 Nd4 73.6(6) . . ?
C59 C27 Nd4 56.7(4) 2_655 . ?
C20 C27 Nd4 73.2(6) 2_655 . ?
Nd1 C27 Nd4 12.66(8) 2_655 . ?
C21 C27 Nd5 93(3) 2_655 . ?
C22 C27 Nd5 82.2(9) 2_655 . ?
C23 C27 Nd5 85.2(9) . . ?
C26 C27 Nd5 65.1(6) . . ?
C28 C27 Nd5 96.8(6) . . ?
C59 C27 Nd5 60.8(4) 2_655 . ?
C20 C27 Nd5 96.9(6) 2_655 . ?
Nd1 C27 Nd5 11.60(10) 2_655 . ?
Nd4 C27 Nd5 23.95(17) . . ?
C20 C28 C21 120(4) 2_655 2_655 ?
C20 C28 C29 31(4) 2_655 . ?
C21 C28 C29 106.1(8) 2_655 . ?
C20 C28 C19 103(4) 2_655 2_655 ?
C21 C28 C19 137.3(13) 2_655 2_655 ?
C29 C28 C19 109.3(10) . 2_655 ?
C20 C28 C54 105(4) 2_655 . ?
C21 C28 C54 135.3(12) 2_655 . ?
C29 C28 C54 114.5(9) . . ?
C19 C28 C54 6.7(9) 2_655 . ?
C20 C28 C27 134(4) 2_655 . ?
C21 C28 C27 14.2(6) 2_655 . ?
C29 C28 C27 118.6(6) . . ?
C19 C28 C27 123.3(11) 2_655 . ?
C54 C28 C27 121.1(10) . . ?
C20 C28 C15 30(4) 2_655 2_655 ?
C21 C28 C15 105.2(10) 2_655 2_655 ?
C29 C28 C15 1.3(8) . 2_655 ?
C19 C28 C15 110.5(11) 2_655 2_655 ?
C54 C28 C15 115.6(10) . 2_655 ?
C27 C28 C15 117.9(7) . 2_655 ?
C20 C28 Nd4 99(5) 2_655 . ?
C21 C28 Nd4 70.4(7) 2_655 . ?
C29 C28 Nd4 68.6(5) . . ?
C19 C28 Nd4 101.4(9) 2_655 . ?
C54 C28 Nd4 107.2(8) . . ?
C27 C28 Nd4 71.9(6) . . ?
C15 C28 Nd4 69.0(6) 2_655 . ?
C20 C28 Nd1 107(5) 2_655 2_655 ?
C21 C28 Nd1 60.9(7) 2_655 2_655 ?
C29 C28 Nd1 76.4(5) . 2_655 ?
C19 C28 Nd1 105.6(9) 2_655 2_655 ?
C54 C28 Nd1 110.6(8) . 2_655 ?
C27 C28 Nd1 61.8(5) . 2_655 ?
C15 C28 Nd1 76.6(6) 2_655 2_655 ?
Nd4 C28 Nd1 10.22(7) . 2_655 ?
C15 C29 C20 167(7) 2_655 2_655 ?
C15 C29 C53 69(5) 2_655 . ?
C20 C29 C53 118.8(11) 2_655 . ?
C15 C29 C28 170(6) 2_655 . ?
C20 C29 C28 6.1(9) 2_655 . ?
C53 C29 C28 119.9(9) . . ?
C15 C29 C14 67(4) 2_655 2_655 ?
C20 C29 C14 112.4(10) 2_655 2_655 ?
C53 C29 C14 122.3(8) . 2_655 ?
C28 C29 C14 108.4(7) . 2_655 ?
C15 C29 C30 57(4) 2_655 . ?
C20 C29 C30 120.0(9) 2_655 . ?
C53 C29 C30 118.1(7) . . ?
C28 C29 C30 116.7(6) . . ?
C14 C29 C30 10.2(7) 2_655 . ?
C15 C29 C16 60(5) 2_655 2_655 ?
C20 C29 C16 129.8(12) 2_655 2_655 ?
C53 C29 C16 13.0(5) . 2_655 ?
C28 C29 C16 129.9(9) . 2_655 ?
C14 C29 C16 109.4(8) 2_655 2_655 ?
C30 C29 C16 105.3(7) . 2_655 ?
C15 C29 Nd4 104(5) 2_655 . ?
C20 C29 Nd4 84.7(8) 2_655 . ?
C53 C29 Nd4 100.8(7) . . ?
C28 C29 Nd4 78.6(6) . . ?
C14 C29 Nd4 58.7(6) 2_655 . ?
C30 C29 Nd4 67.7(5) . . ?
C16 C29 Nd4 94.3(6) 2_655 . ?
C15 C29 Nd1 107(5) 2_655 2_655 ?
C20 C29 Nd1 81.0(8) 2_655 2_655 ?
C53 C29 Nd1 108.5(7) . 2_655 ?
C28 C29 Nd1 74.9(6) . 2_655 ?
C14 C29 Nd1 55.1(6) 2_655 2_655 ?
C30 C29 Nd1 64.6(5) . 2_655 ?
C16 C29 Nd1 101.8(6) 2_655 2_655 ?
Nd4 C29 Nd1 7.71(7) . 2_655 ?
C14 C30 C34 104(3) 2_655 . ?
C14 C30 C13 91(3) 2_655 2_655 ?
C34 C30 C13 16.5(5) . 2_655 ?
C14 C30 C31 53(3) 2_655 . ?
C34 C30 C31 104.7(5) . . ?
C13 C30 C31 89.1(6) 2_655 . ?
C14 C30 C15 89(3) 2_655 2_655 ?
C34 C30 C15 115.1(7) . 2_655 ?
C13 C30 C15 125.1(10) 2_655 2_655 ?
C31 C30 C15 130.8(7) . 2_655 ?
C14 C30 C29 82(3) 2_655 . ?
C34 C30 C29 119.9(7) . . ?
C13 C30 C29 128.2(9) 2_655 . ?
C31 C30 C29 123.6(6) . . ?
C15 C30 C29 7.3(6) 2_655 . ?
C14 C30 C59 36(3) 2_655 2_655 ?
C34 C30 C59 126.6(7) . 2_655 ?
C13 C30 C59 110.1(8) 2_655 2_655 ?
C31 C30 C59 30.1(4) . 2_655 ?
C15 C30 C59 100.7(7) 2_655 2_655 ?
C29 C30 C59 93.5(6) . 2_655 ?
C14 C30 Nd4 27(3) 2_655 . ?
C34 C30 Nd4 85.3(6) . . ?
C13 C30 Nd4 76.0(7) 2_655 . ?
C31 C30 Nd4 75.9(5) . . ?
C15 C30 Nd4 79.6(7) 2_655 . ?
C29 C30 Nd4 75.2(6) . . ?
C59 C30 Nd4 62.9(4) 2_655 . ?
C14 C30 Nd1 19(3) 2_655 2_655 ?
C34 C30 Nd1 87.4(6) . 2_655 ?
C13 C30 Nd1 75.6(7) 2_655 2_655 ?
C31 C30 Nd1 64.7(5) . 2_655 ?
C15 C30 Nd1 88.7(7) 2_655 2_655 ?
C29 C30 Nd1 83.7(6) . 2_655 ?
C59 C30 Nd1 53.9(4) 2_655 2_655 ?
Nd4 C30 Nd1 11.32(8) . 2_655 ?
C59 C31 C14 82.0(8) 2_655 2_655 ?
C59 C31 C30 89.1(7) 2_655 . ?
C14 C31 C30 9.9(9) 2_655 . ?
C59 C31 C60 78.1(8) 2_655 2_655 ?
C14 C31 C60 133.6(7) 2_655 2_655 ?
C30 C31 C60 142.7(7) . 2_655 ?
C59 C31 C32 131.3(8) 2_655 . ?
C14 C31 C32 109.9(6) 2_655 . ?
C30 C31 C32 110.1(5) . . ?
C60 C31 C32 59.3(4) 2_655 . ?
C59 C31 C26 28.3(6) 2_655 . ?
C14 C31 C26 110.2(6) 2_655 . ?
C30 C31 C26 117.2(5) . . ?
C60 C31 C26 58.2(5) 2_655 . ?
C32 C31 C26 117.5(5) . . ?
C59 C31 C13 119.7(7) 2_655 2_655 ?
C14 C31 C13 46.6(5) 2_655 2_655 ?
C30 C31 C13 45.4(4) . 2_655 ?
C60 C31 C13 112.8(5) 2_655 2_655 ?
C32 C31 C13 64.7(4) . 2_655 ?
C26 C31 C13 143.0(6) . 2_655 ?
C59 C31 C61 115.6(8) 2_655 2_655 ?
C14 C31 C61 114.7(6) 2_655 2_655 ?
C30 C31 C61 117.6(5) . 2_655 ?
C60 C31 C61 44.4(4) 2_655 2_655 ?
C32 C31 C61 16.0(3) . 2_655 ?
C26 C31 C61 102.1(5) . 2_655 ?
C13 C31 C61 73.8(4) 2_655 2_655 ?
C59 C31 Nd1 61.1(6) 2_655 2_655 ?
C14 C31 Nd1 73.8(6) 2_655 2_655 ?
C30 C31 Nd1 83.2(5) . 2_655 ?
C60 C31 Nd1 59.9(3) 2_655 2_655 ?
C32 C31 Nd1 76.8(3) . 2_655 ?
C26 C31 Nd1 71.0(4) . 2_655 ?
C13 C31 Nd1 74.2(4) 2_655 2_655 ?
C61 C31 Nd1 65.5(2) 2_655 2_655 ?
C59 C31 Nd4 61.3(6) 2_655 . ?
C14 C31 Nd4 60.4(6) 2_655 . ?
C30 C31 Nd4 69.9(5) . . ?
C60 C31 Nd4 73.3(3) 2_655 . ?
C32 C31 Nd4 83.3(4) . . ?
C26 C31 Nd4 77.3(4) . . ?
C13 C31 Nd4 66.1(4) 2_655 . ?
C61 C31 Nd4 74.4(2) 2_655 . ?
Nd1 C31 Nd4 13.38(7) 2_655 . ?
C59 C31 Nd5 63.2(6) 2_655 . ?
C14 C31 Nd5 85.0(6) 2_655 . ?
C30 C31 Nd5 94.3(5) . . ?
C60 C31 Nd5 48.6(3) 2_655 . ?
C32 C31 Nd5 70.8(3) . . ?
C26 C31 Nd5 67.3(4) . . ?
C13 C31 Nd5 80.6(4) 2_655 . ?
C61 C31 Nd5 57.7(2) 2_655 . ?
Nd1 C31 Nd5 11.31(8) 2_655 . ?
Nd4 C31 Nd5 24.67(14) . . ?
C61 C32 C70 87.8(9) 2_655 2_655 ?
C61 C32 C33 104.1(8) 2_655 . ?
C70 C32 C33 16.9(5) 2_655 . ?
C61 C32 C60 75.2(8) 2_655 2_655 ?
C70 C32 C60 143.6(8) 2_655 2_655 ?
C33 C32 C60 144.3(6) . 2_655 ?
C61 C32 C79 18.0(7) 2_655 . ?
C70 C32 C79 105.0(6) 2_655 . ?
C33 C32 C79 121.6(5) . . ?
C60 C32 C79 64.2(4) 2_655 . ?
C61 C32 C31 131.8(9) 2_655 . ?
C70 C32 C31 120.6(7) 2_655 . ?
C33 C32 C31 105.2(5) . . ?
C60 C32 C31 58.7(4) 2_655 . ?
C79 C32 C31 123.0(5) . . ?
C61 C32 C13 126.0(9) 2_655 2_655 ?
C70 C32 C13 49.6(5) 2_655 2_655 ?
C33 C32 C13 34.3(4) . 2_655 ?
C60 C32 C13 117.5(6) 2_655 2_655 ?
C79 C32 C13 143.0(6) . 2_655 ?
C31 C32 C13 71.1(4) . 2_655 ?
C61 C32 Nd1 74.7(7) 2_655 2_655 ?
C70 C32 Nd1 88.4(6) 2_655 2_655 ?
C33 C32 Nd1 88.6(4) . 2_655 ?
C60 C32 Nd1 56.3(3) 2_655 2_655 ?
C79 C32 Nd1 81.1(4) . 2_655 ?
C31 C32 Nd1 68.7(3) . 2_655 ?
C13 C32 Nd1 73.0(4) 2_655 2_655 ?
C61 C32 Nd5 62.3(7) 2_655 . ?
C70 C32 Nd5 91.9(6) 2_655 . ?
C33 C32 Nd5 95.5(5) . . ?
C60 C32 Nd5 51.8(3) 2_655 . ?
C79 C32 Nd5 68.1(4) . . ?
C31 C32 Nd5 77.5(3) . . ?
C13 C32 Nd5 84.6(5) 2_655 . ?
Nd1 C32 Nd5 12.99(10) 2_655 . ?
C61 C32 Nd4 84.7(7) 2_655 . ?
C70 C32 Nd4 82.4(6) 2_655 . ?
C33 C32 Nd4 79.9(4) . . ?
C60 C32 Nd4 64.4(3) 2_655 . ?
C79 C32 Nd4 92.5(4) . . ?
C31 C32 Nd4 64.1(3) . . ?
C13 C32 Nd4 61.4(4) 2_655 . ?
Nd1 C32 Nd4 11.81(6) 2_655 . ?
Nd5 C32 Nd4 24.57(15) . . ?
C70 C33 C13 139(2) 2_655 2_655 ?
C70 C33 C34 150(2) 2_655 . ?
C13 C33 C34 10.9(8) 2_655 . ?
C70 C33 C32 50.4(14) 2_655 . ?
C13 C33 C32 98.1(7) 2_655 . ?
C34 C33 C32 107.5(5) . . ?
C70 C33 C38 72.8(15) 2_655 . ?
C13 C33 C38 129.1(8) 2_655 . ?
C34 C33 C38 123.6(5) . . ?
C32 C33 C38 123.2(5) . . ?
C70 C33 C68 58.7(14) 2_655 2_655 ?
C13 C33 C68 140.2(10) 2_655 2_655 ?
C34 C33 C68 136.4(6) . 2_655 ?
C32 C33 C68 109.1(5) . 2_655 ?
C38 C33 C68 14.2(4) . 2_655 ?
C70 C33 C61 27.2(13) 2_655 2_655 ?
C13 C33 C61 114.8(8) 2_655 2_655 ?
C34 C33 C61 125.5(5) . 2_655 ?
C32 C33 C61 24.7(3) . 2_655 ?
C38 C33 C61 99.1(5) . 2_655 ?
C68 C33 C61 85.3(5) 2_655 2_655 ?
C70 C33 Nd6 76(2) 2_655 2_655 ?
C13 C33 Nd6 86.4(9) 2_655 2_655 ?
C34 C33 Nd6 90.0(5) . 2_655 ?
C32 C33 Nd6 100.4(5) . 2_655 ?
C38 C33 Nd6 59.9(5) . 2_655 ?
C68 C33 Nd6 60.9(4) 2_655 2_655 ?
C61 C33 Nd6 83.4(3) 2_655 2_655 ?
C70 C33 Nd4 83(2) 2_655 . ?
C13 C33 Nd4 59.0(8) 2_655 . ?
C34 C33 Nd4 68.4(5) . . ?
C32 C33 Nd4 70.5(4) . . ?
C38 C33 Nd4 105.0(5) . . ?
C68 C33 Nd4 103.0(5) 2_655 . ?
C61 C33 Nd4 69.0(3) 2_655 . ?
Nd6 C33 Nd4 45.51(14) 2_655 . ?
C70 C33 Nd1 72(2) 2_655 2_655 ?
C13 C33 Nd1 69.2(8) 2_655 2_655 ?
C34 C33 Nd1 79.0(5) . 2_655 ?
C32 C33 Nd1 61.7(4) . 2_655 ?
C38 C33 Nd1 103.2(5) . 2_655 ?
C68 C33 Nd1 98.4(5) 2_655 2_655 ?
C61 C33 Nd1 57.8(3) 2_655 2_655 ?
Nd6 C33 Nd1 46.57(14) 2_655 2_655 ?
Nd4 C33 Nd1 11.44(6) . 2_655 ?
C70 C33 Nd3 96(2) 2_655 2_655 ?
C13 C33 Nd3 68.3(8) 2_655 2_655 ?
C34 C33 Nd3 70.7(5) . 2_655 ?
C32 C33 Nd3 110.4(5) . 2_655 ?
C38 C33 Nd3 69.9(5) . 2_655 ?
C68 C33 Nd3 75.1(5) 2_655 2_655 ?
C61 C33 Nd3 98.7(4) 2_655 2_655 ?
Nd6 C33 Nd3 19.97(7) 2_655 2_655 ?
Nd4 C33 Nd3 43.18(13) . 2_655 ?
Nd1 C33 Nd3 49.43(14) 2_655 2_655 ?
C70 C33 Nd5 62(2) 2_655 . ?
C13 C33 Nd5 79.5(8) 2_655 . ?
C34 C33 Nd5 89.4(5) . . ?
C32 C33 Nd5 57.5(4) . . ?
C38 C33 Nd5 97.4(5) . . ?
C68 C33 Nd5 90.9(5) 2_655 . ?
C61 C33 Nd5 49.6(3) 2_655 . ?
Nd6 C33 Nd5 45.44(13) 2_655 . ?
Nd4 C33 Nd5 21.42(13) . . ?
Nd1 C33 Nd5 10.39(7) 2_655 . ?
Nd3 C33 Nd5 52.91(15) 2_655 . ?
C13 C34 C12 121(3) 2_655 2_655 ?
C13 C34 C30 85(2) 2_655 . ?
C12 C34 C30 135.7(8) 2_655 . ?
C13 C34 C33 30(2) 2_655 . ?
C12 C34 C33 104.7(6) 2_655 . ?
C30 C34 C33 112.0(6) . . ?
C13 C34 C35 131(3) 2_655 . ?
C12 C34 C35 15.7(5) 2_655 . ?
C30 C34 C35 120.5(6) . . ?
C33 C34 C35 119.4(5) . . ?
C13 C34 C14 76(2) 2_655 2_655 ?
C12 C34 C14 135.5(10) 2_655 2_655 ?
C30 C34 C14 10.2(8) . 2_655 ?
C33 C34 C14 105.1(7) . 2_655 ?
C35 C34 C14 121.6(7) . 2_655 ?
C13 C34 C70 23.2(19) 2_655 2_655 ?
C12 C34 C70 108.1(7) 2_655 2_655 ?
C30 C34 C70 106.1(6) . 2_655 ?
C33 C34 C70 7.2(5) . 2_655 ?
C35 C34 C70 122.1(6) . 2_655 ?
C14 C34 C70 98.7(7) 2_655 2_655 ?
C13 C34 Nd4 56(3) 2_655 . ?
C12 C34 Nd4 99.7(9) 2_655 . ?
C30 C34 Nd4 63.0(5) . . ?
C33 C34 Nd4 81.9(5) . . ?
C35 C34 Nd4 96.0(5) . . ?
C14 C34 Nd4 53.4(6) 2_655 . ?
C70 C34 Nd4 75.3(5) 2_655 . ?
C13 C34 Nd3 76(3) 2_655 2_655 ?
C12 C34 Nd3 56.2(7) 2_655 2_655 ?
C30 C34 Nd3 104.7(6) . 2_655 ?
C33 C34 Nd3 82.0(5) . 2_655 ?
C35 C34 Nd3 58.0(4) . 2_655 ?
C14 C34 Nd3 96.6(7) 2_655 2_655 ?
C70 C34 Nd3 79.3(5) 2_655 2_655 ?
Nd4 C34 Nd3 45.71(17) . 2_655 ?
C13 C34 Nd1 46(3) 2_655 2_655 ?
C12 C34 Nd1 105.9(9) 2_655 2_655 ?
C30 C34 Nd1 64.2(5) . 2_655 ?
C33 C34 Nd1 72.9(5) . 2_655 ?
C35 C34 Nd1 104.1(6) . 2_655 ?
C14 C34 Nd1 54.1(6) 2_655 2_655 ?
C70 C34 Nd1 66.0(4) 2_655 2_655 ?
Nd4 C34 Nd1 10.06(7) . 2_655 ?
Nd3 C34 Nd1 50.13(17) 2_655 2_655 ?
C13 C34 Nd6 56(3) 2_655 2_655 ?
C12 C34 Nd6 69.8(7) 2_655 2_655 ?
C30 C34 Nd6 106.5(6) . 2_655 ?
C33 C34 Nd6 61.9(4) . 2_655 ?
C35 C34 Nd6 75.5(5) . 2_655 ?
C14 C34 Nd6 96.7(7) 2_655 2_655 ?
C70 C34 Nd6 58.8(4) 2_655 2_655 ?
Nd4 C34 Nd6 43.58(15) . 2_655 ?
Nd3 C34 Nd6 20.65(7) 2_655 2_655 ?
Nd1 C34 Nd6 43.18(14) 2_655 2_655 ?
C12 C35 C11 166(3) 2_655 2_655 ?
C12 C35 C49 163(3) 2_655 . ?
C11 C35 C49 4.2(8) 2_655 . ?
C12 C35 C36 69.2(18) 2_655 . ?
C11 C35 C36 115.2(8) 2_655 . ?
C49 C35 C36 118.7(6) . . ?
C12 C35 C34 47.1(17) 2_655 . ?
C11 C35 C34 123.9(9) 2_655 . ?
C49 C35 C34 119.7(6) . . ?
C36 C35 C34 114.9(5) . . ?
C12 C35 C8 56.8(17) 2_655 2_655 ?
C11 C35 C8 126.6(10) 2_655 2_655 ?
C49 C35 C8 129.8(6) . 2_655 ?
C36 C35 C8 12.6(4) . 2_655 ?
C34 C35 C8 102.3(5) . 2_655 ?
C12 C35 C13 42.1(18) 2_655 2_655 ?
C11 C35 C13 127.0(11) 2_655 2_655 ?
C49 C35 C13 122.8(7) . 2_655 ?
C36 C35 C13 107.2(6) . 2_655 ?
C34 C35 C13 9.9(6) . 2_655 ?
C8 C35 C13 94.8(6) 2_655 2_655 ?
C12 C35 C10 137(2) 2_655 2_655 ?
C11 C35 C10 45.7(6) 2_655 2_655 ?
C49 C35 C10 49.2(4) . 2_655 ?
C36 C35 C10 69.6(4) . 2_655 ?
C34 C35 C10 155.9(7) . 2_655 ?
C8 C35 C10 81.1(5) 2_655 2_655 ?
C13 C35 C10 149.2(8) 2_655 2_655 ?
C12 C35 Nd3 82(3) 2_655 2_655 ?
C11 C35 Nd3 88.1(9) 2_655 2_655 ?
C49 C35 Nd3 87.7(6) . 2_655 ?
C36 C35 Nd3 65.2(5) . 2_655 ?
C34 C35 Nd3 91.1(5) . 2_655 ?
C8 C35 Nd3 63.9(5) 2_655 2_655 ?
C13 C35 Nd3 82.0(6) 2_655 2_655 ?
C10 C35 Nd3 68.7(3) 2_655 2_655 ?
C12 C35 Nd6 63(3) 2_655 2_655 ?
C11 C35 Nd6 106.5(10) 2_655 2_655 ?
C49 C35 Nd6 105.5(6) . 2_655 ?
C36 C35 Nd6 63.3(5) . 2_655 ?
C34 C35 Nd6 75.7(5) . 2_655 ?
C8 C35 Nd6 57.6(5) 2_655 2_655 ?
C13 C35 Nd6 66.0(5) 2_655 2_655 ?
C10 C35 Nd6 86.7(4) 2_655 2_655 ?
Nd3 C35 Nd6 19.43(8) 2_655 2_655 ?
C8 C36 C9 133(3) 2_655 2_655 ?
C8 C36 C48 124(2) 2_655 . ?
C9 C36 C48 9.5(6) 2_655 . ?
C8 C36 C12 89(2) 2_655 2_655 ?
C9 C36 C12 129.0(10) 2_655 2_655 ?
C48 C36 C12 136.4(9) . 2_655 ?
C8 C36 C37 17.6(19) 2_655 . ?
C9 C36 C37 116.1(8) 2_655 . ?
C48 C36 C37 106.6(6) . . ?
C12 C36 C37 106.2(7) 2_655 . ?
C8 C36 C35 107(2) 2_655 . ?
C9 C36 C35 112.1(8) 2_655 . ?
C48 C36 C35 120.2(6) . . ?
C12 C36 C35 17.8(5) 2_655 . ?
C37 C36 C35 123.3(6) . . ?
C8 C36 C7 21(2) 2_655 2_655 ?
C9 C36 C7 112.8(8) 2_655 2_655 ?
C48 C36 C7 103.3(6) . 2_655 ?
C12 C36 C7 106.1(7) 2_655 2_655 ?
C37 C36 C7 6.6(5) . 2_655 ?
C35 C36 C7 122.5(6) . 2_655 ?
C8 C36 C10 157(4) 2_655 2_655 ?
C9 C36 C10 45.7(5) 2_655 2_655 ?
C48 C36 C10 54.3(4) . 2_655 ?
C12 C36 C10 83.8(6) 2_655 2_655 ?
C37 C36 C10 151.4(8) . 2_655 ?
C35 C36 C10 66.5(4) . 2_655 ?
C7 C36 C10 145.1(7) 2_655 2_655 ?
C8 C36 Nd3 85(3) 2_655 2_655 ?
C9 C36 Nd3 78.6(9) 2_655 2_655 ?
C48 C36 Nd3 76.6(7) . 2_655 ?
C12 C36 Nd3 79.5(8) 2_655 2_655 ?
C37 C36 Nd3 83.2(6) . 2_655 ?
C35 C36 Nd3 78.8(6) . 2_655 ?
C7 C36 Nd3 76.8(5) 2_655 2_655 ?
C10 C36 Nd3 72.2(4) 2_655 2_655 ?
C8 C36 Nd6 62(3) 2_655 2_655 ?
C9 C36 Nd6 94.9(9) 2_655 2_655 ?
C48 C36 Nd6 90.2(7) . 2_655 ?
C12 C36 Nd6 81.1(8) 2_655 2_655 ?
C37 C36 Nd6 61.3(5) . 2_655 ?
C35 C36 Nd6 87.2(6) . 2_655 ?
C7 C36 Nd6 55.1(4) 2_655 2_655 ?
C10 C36 Nd6 95.1(5) 2_655 2_655 ?
Nd3 C36 Nd6 22.93(12) 2_655 2_655 ?
C7 C37 C8 156.5(19) 2_655 2_655 ?
C7 C37 C38 61.3(12) 2_655 . ?
C8 C37 C38 114.0(7) 2_655 . ?
C7 C37 C36 155.3(17) 2_655 . ?
C8 C37 C36 5.9(6) 2_655 . ?
C38 C37 C36 119.5(6) . . ?
C7 C37 C42 62.0(12) 2_655 . ?
C8 C37 C42 113.2(7) 2_655 . ?
C38 C37 C42 122.3(5) . . ?
C36 C37 C42 107.4(5) . . ?
C7 C37 C68 48.6(11) 2_655 2_655 ?
C8 C37 C68 125.6(8) 2_655 2_655 ?
C38 C37 C68 12.7(4) . 2_655 ?
C36 C37 C68 130.8(6) . 2_655 ?
C42 C37 C68 109.9(5) . 2_655 ?
C7 C37 C6 45.4(11) 2_655 2_655 ?
C8 C37 C6 127.2(8) 2_655 2_655 ?
C38 C37 C6 105.7(5) . 2_655 ?
C36 C37 C6 121.7(6) . 2_655 ?
C42 C37 C6 16.7(3) . 2_655 ?
C68 C37 C6 93.2(4) 2_655 2_655 ?
C7 C37 Nd6 70.4(13) 2_655 2_655 ?
C8 C37 Nd6 86.3(7) 2_655 2_655 ?
C38 C37 Nd6 69.9(5) . 2_655 ?
C36 C37 Nd6 86.5(6) . 2_655 ?
C42 C37 Nd6 82.1(4) . 2_655 ?
C68 C37 Nd6 68.4(5) 2_655 2_655 ?
C6 C37 Nd6 75.9(4) 2_655 2_655 ?
C7 C37 Nd3 93.1(14) 2_655 2_655 ?
C8 C37 Nd3 63.4(7) 2_655 2_655 ?
C38 C37 Nd3 88.9(5) . 2_655 ?
C36 C37 Nd3 62.8(6) . 2_655 ?
C42 C37 Nd3 84.1(4) . 2_655 ?
C68 C37 Nd3 90.4(5) 2_655 2_655 ?
C6 C37 Nd3 84.8(4) 2_655 2_655 ?
Nd6 C37 Nd3 24.64(9) 2_655 2_655 ?
C7 C37 Nd2 53.8(13) 2_655 . ?
C8 C37 Nd2 102.8(7) 2_655 . ?
C38 C37 Nd2 63.3(5) . . ?
C36 C37 Nd2 102.9(6) . . ?
C42 C37 Nd2 75.6(4) . . ?
C68 C37 Nd2 58.4(4) 2_655 . ?
C6 C37 Nd2 65.6(3) 2_655 . ?
Nd6 C37 Nd2 16.56(7) 2_655 . ?
Nd3 C37 Nd2 40.48(12) 2_655 . ?
C68 C38 C7 101.6(18) 2_655 2_655 ?
C68 C38 C70 96.4(19) 2_655 2_655 ?
C7 C38 C70 150.9(11) 2_655 2_655 ?
C68 C38 C37 123.5(18) 2_655 . ?
C7 C38 C37 21.9(4) 2_655 . ?
C70 C38 C37 135.0(8) 2_655 . ?
C68 C38 C33 114.5(19) 2_655 . ?
C7 C38 C33 138.4(8) 2_655 . ?
C70 C38 C33 18.2(4) 2_655 . ?
C37 C38 C33 119.0(6) . . ?
C68 C38 C39 10(2) 2_655 . ?
C7 C38 C39 95.1(6) 2_655 . ?
C70 C38 C39 99.1(6) 2_655 . ?
C37 C38 C39 116.9(6) . . ?
C33 C38 C39 117.2(6) . . ?
C68 C38 C67 10(2) 2_655 2_655 ?
C7 C38 C67 102.7(7) 2_655 2_655 ?
C70 C38 C67 91.2(7) 2_655 2_655 ?
C37 C38 C67 124.3(6) . 2_655 ?
C33 C38 C67 109.4(6) . 2_655 ?
C39 C38 C67 8.0(4) . 2_655 ?
C68 C38 Nd6 91(2) 2_655 2_655 ?
C7 C38 Nd6 71.5(6) 2_655 2_655 ?
C70 C38 Nd6 85.6(7) 2_655 2_655 ?
C37 C38 Nd6 74.8(5) . 2_655 ?
C33 C38 Nd6 87.4(5) . 2_655 ?
C39 C38 Nd6 81.5(5) . 2_655 ?
C67 C38 Nd6 81.8(5) 2_655 2_655 ?
C68 C38 Nd2 70(2) 2_655 . ?
C7 C38 Nd2 78.7(6) 2_655 . ?
C70 C38 Nd2 86.5(7) 2_655 . ?
C37 C38 Nd2 88.9(5) . . ?
C33 C38 Nd2 94.7(5) . . ?
C39 C38 Nd2 60.2(4) . . ?
C67 C38 Nd2 60.2(4) 2_655 . ?
Nd6 C38 Nd2 21.56(10) 2_655 . ?
C68 C38 Nd3 111(3) 2_655 2_655 ?
C7 C38 Nd3 65.6(6) 2_655 2_655 ?
C70 C38 Nd3 86.8(7) 2_655 2_655 ?
C37 C38 Nd3 61.9(5) . 2_655 ?
C33 C38 Nd3 82.3(5) . 2_655 ?
C39 C38 Nd3 100.7(5) . 2_655 ?
C67 C38 Nd3 101.4(6) 2_655 2_655 ?
Nd6 C38 Nd3 19.74(10) 2_655 2_655 ?
Nd2 C38 Nd3 41.27(16) . 2_655 ?
C67 C39 C68 142(2) 2_655 2_655 ?
C67 C39 C80 26.5(17) 2_655 . ?
C68 C39 C80 117.7(8) 2_655 . ?
C67 C39 C40 90.0(17) 2_655 . ?
C68 C39 C40 126.1(8) 2_655 . ?
C80 C39 C40 108.8(6) . . ?
C67 C39 C38 143.9(18) 2_655 . ?
C68 C39 C38 4.2(8) 2_655 . ?
C80 C39 C38 118.6(6) . . ?
C40 C39 C38 123.0(6) . . ?
C67 C39 C66 71.9(17) 2_655 2_655 ?
C68 C39 C66 143.3(9) 2_655 2_655 ?
C80 C39 C66 91.2(5) . 2_655 ?
C40 C39 C66 18.1(3) . 2_655 ?
C38 C39 C66 139.8(6) . 2_655 ?
C67 C39 C62 36.6(17) 2_655 2_655 ?
C68 C39 C62 107.8(8) 2_655 2_655 ?
C80 C39 C62 10.1(4) . 2_655 ?
C40 C39 C62 116.2(6) . 2_655 ?
C38 C39 C62 108.6(5) . 2_655 ?
C66 C39 C62 99.3(5) 2_655 2_655 ?
C67 C39 C7 169(3) 2_655 2_655 ?
C68 C39 C7 40.2(5) 2_655 2_655 ?
C80 C39 C7 147.9(6) . 2_655 ?
C40 C39 C7 86.0(4) . 2_655 ?
C38 C39 C7 37.3(4) . 2_655 ?
C66 C39 C7 103.6(5) 2_655 2_655 ?
C62 C39 C7 138.5(6) 2_655 2_655 ?
C67 C39 Nd2 92(2) 2_655 . ?
C68 C39 Nd2 89.6(8) 2_655 . ?
C80 C39 Nd2 81.1(5) . . ?
C40 C39 Nd2 71.7(4) . . ?
C38 C39 Nd2 85.7(5) . . ?
C66 C39 Nd2 72.2(4) 2_655 . ?
C62 C39 Nd2 77.9(4) 2_655 . ?
C7 C39 Nd2 76.8(3) 2_655 . ?
C67 C39 Nd6 113(2) 2_655 2_655 ?
C68 C39 Nd6 66.6(7) 2_655 2_655 ?
C80 C39 Nd6 95.5(6) . 2_655 ?
C40 C39 Nd6 83.9(4) . 2_655 ?
C38 C39 Nd6 62.6(5) . 2_655 ?
C66 C39 Nd6 90.0(5) 2_655 2_655 ?
C62 C39 Nd6 89.4(5) 2_655 2_655 ?
C7 C39 Nd6 56.8(3) 2_655 2_655 ?
Nd2 C39 Nd6 23.36(9) . 2_655 ?
C66 C40 C69 107.9(15) 2_655 2_655 ?
C66 C40 C73 14.3(12) 2_655 . ?
C69 C40 C73 101.0(6) 2_655 . ?
C66 C40 C39 105.0(13) 2_655 . ?
C69 C40 C39 144.0(6) 2_655 . ?
C73 C40 C39 107.5(5) . . ?
C66 C40 C41 131.8(14) 2_655 . ?
C69 C40 C41 24.3(4) 2_655 . ?
C73 C40 C41 123.3(5) . . ?
C39 C40 C41 120.4(5) . . ?
C66 C40 C67 87.5(12) 2_655 2_655 ?
C69 C40 C67 159.5(7) 2_655 2_655 ?
C73 C40 C67 90.8(5) . 2_655 ?
C39 C40 C67 17.6(4) . 2_655 ?
C41 C40 C67 137.4(6) . 2_655 ?
C66 C40 C65 21.9(11) 2_655 2_655 ?
C69 C40 C65 94.1(6) 2_655 2_655 ?
C73 C40 C65 8.1(4) . 2_655 ?
C39 C40 C65 112.0(5) . 2_655 ?
C41 C40 C65 115.7(5) . 2_655 ?
C67 C40 C65 96.0(5) 2_655 2_655 ?
C66 C40 C6 154.8(15) 2_655 2_655 ?
C69 C40 C6 48.9(4) 2_655 2_655 ?
C73 C40 C6 142.9(5) . 2_655 ?
C39 C40 C6 95.7(5) . 2_655 ?
C41 C40 C6 24.7(3) . 2_655 ?
C67 C40 C6 113.0(5) 2_655 2_655 ?
C65 C40 C6 134.8(5) 2_655 2_655 ?
C66 C40 Nd2 93.0(13) 2_655 . ?
C69 C40 Nd2 90.7(5) 2_655 . ?
C73 C40 Nd2 80.4(4) . . ?
C39 C40 Nd2 73.1(4) . . ?
C41 C40 Nd2 85.8(4) . . ?
C67 C40 Nd2 74.6(5) 2_655 . ?
C65 C40 Nd2 76.0(3) 2_655 . ?
C6 C40 Nd2 79.2(3) 2_655 . ?
C66 C40 Nd6 113.1(13) 2_655 2_655 ?
C69 C40 Nd6 87.8(5) 2_655 2_655 ?
C73 C40 Nd6 100.9(5) . 2_655 ?
C39 C40 Nd6 65.8(4) . 2_655 ?
C41 C40 Nd6 75.3(3) . 2_655 ?
C67 C40 Nd6 73.5(5) 2_655 2_655 ?
C65 C40 Nd6 96.4(4) 2_655 2_655 ?
C6 C40 Nd6 62.6(2) 2_655 2_655 ?
Nd2 C40 Nd6 20.43(6) . 2_655 ?
C69 C41 C6 165.2(14) 2_655 2_655 ?
C69 C41 C2 70.3(10) 2_655 . ?
C6 C41 C2 120.4(8) 2_655 . ?
C69 C41 C40 51.0(10) 2_655 . ?
C6 C41 C40 115.0(7) 2_655 . ?
C2 C41 C40 117.8(5) . . ?
C69 C41 C42 166.5(11) 2_655 . ?
C6 C41 C42 3.9(6) 2_655 . ?
C2 C41 C42 116.7(6) . . ?
C40 C41 C42 117.6(5) . . ?
C69 C41 C45 44.0(10) 2_655 2_655 ?
C6 C41 C45 143.8(8) 2_655 2_655 ?
C2 C41 C45 27.5(3) . 2_655 ?
C40 C41 C45 90.4(4) . 2_655 ?
C42 C41 C45 139.9(6) . 2_655 ?
C69 C41 C66 39.1(9) 2_655 2_655 ?
C6 C41 C66 126.6(8) 2_655 2_655 ?
C2 C41 C66 105.9(5) . 2_655 ?
C40 C41 C66 12.2(3) . 2_655 ?
C42 C41 C66 129.0(5) . 2_655 ?
C45 C41 C66 78.4(4) 2_655 2_655 ?
C69 C41 C5 144.1(12) 2_655 2_655 ?
C6 C41 C5 45.5(6) 2_655 2_655 ?
C2 C41 C5 74.9(4) . 2_655 ?
C40 C41 C5 151.1(5) . 2_655 ?
C42 C41 C5 41.9(4) . 2_655 ?
C45 C41 C5 100.3(5) 2_655 2_655 ?
C66 C41 C5 155.6(4) 2_655 2_655 ?
C69 C41 Nd2 79.9(9) 2_655 . ?
C6 C41 Nd2 88.8(5) 2_655 . ?
C2 C41 Nd2 93.9(3) . . ?
C40 C41 Nd2 60.8(3) . . ?
C42 C41 Nd2 87.9(3) . . ?
C45 C41 Nd2 81.5(3) 2_655 . ?
C66 C41 Nd2 61.6(3) 2_655 . ?
C5 C41 Nd2 94.0(3) 2_655 . ?
C69 C41 Nd6 101.1(9) 2_655 2_655 ?
C6 C41 Nd6 67.7(5) 2_655 2_655 ?
C2 C41 Nd6 102.3(4) . 2_655 ?
C40 C41 Nd6 74.2(3) . 2_655 ?
C42 C41 Nd6 66.7(3) . 2_655 ?
C45 C41 Nd6 97.6(3) 2_655 2_655 ?
C66 C41 Nd6 78.3(3) 2_655 2_655 ?
C5 C41 Nd6 77.7(3) 2_655 2_655 ?
Nd2 C41 Nd6 21.20(6) . 2_655 ?
C6 C42 C5 92.4(12) 2_655 2_655 ?
C6 C42 C7 94.6(12) 2_655 2_655 ?
C5 C42 C7 153.8(7) 2_655 2_655 ?
C6 C42 C43 128.5(13) 2_655 . ?
C5 C42 C43 37.3(4) 2_655 . ?
C7 C42 C43 125.6(6) 2_655 . ?
C6 C42 C37 115.4(12) 2_655 . ?
C5 C42 C37 141.7(6) 2_655 . ?
C7 C42 C37 20.9(4) 2_655 . ?
C43 C42 C37 107.0(5) . . ?
C6 C42 C41 6.4(10) 2_655 . ?
C5 C42 C41 86.5(5) 2_655 . ?
C7 C42 C41 99.0(5) 2_655 . ?
C43 C42 C41 122.2(6) . . ?
C37 C42 C41 119.5(5) . . ?
C6 C42 C4 132.2(13) 2_655 2_655 ?
C5 C42 C4 43.8(4) 2_655 2_655 ?
C7 C42 C4 117.5(5) 2_655 2_655 ?
C43 C42 C4 8.4(3) . 2_655 ?
C37 C42 C4 99.4(4) . 2_655 ?
C41 C42 C4 125.8(5) . 2_655 ?
C6 C42 Nd6 82.5(11) 2_655 2_655 ?
C5 C42 Nd6 97.0(5) 2_655 2_655 ?
C7 C42 Nd6 59.1(4) 2_655 2_655 ?
C43 C42 Nd6 91.7(4) . 2_655 ?
C37 C42 Nd6 63.7(4) . 2_655 ?
C41 C42 Nd6 80.9(3) . 2_655 ?
C4 C42 Nd6 85.0(3) 2_655 2_655 ?
C6 C42 Nd3 101.9(11) 2_655 2_655 ?
C5 C42 Nd3 85.4(4) 2_655 2_655 ?
C7 C42 Nd3 68.5(4) 2_655 2_655 ?
C43 C42 Nd3 71.1(3) . 2_655 ?
C37 C42 Nd3 64.4(4) . 2_655 ?
C41 C42 Nd3 99.1(4) . 2_655 ?
C4 C42 Nd3 63.8(2) 2_655 2_655 ?
Nd6 C42 Nd3 22.22(6) 2_655 2_655 ?
C6 C42 Nd2 63.5(10) 2_655 . ?
C5 C42 Nd2 95.7(4) 2_655 . ?
C7 C42 Nd2 65.4(4) 2_655 . ?
C43 C42 Nd2 102.3(4) . . ?
C37 C42 Nd2 76.0(4) . . ?
C41 C42 Nd2 61.9(3) . . ?
C4 C42 Nd2 97.2(3) 2_655 . ?
Nd6 C42 Nd2 19.07(5) 2_655 . ?
Nd3 C42 Nd2 39.48(9) 2_655 . ?
C4 C43 C5 128.4(12) 2_655 2_655 ?
C4 C43 C42 156.3(8) 2_655 . ?
C5 C43 C42 67.5(7) 2_655 . ?
C4 C43 C44 71.9(8) 2_655 . ?
C5 C43 C44 56.7(7) 2_655 . ?
C42 C43 C44 122.6(5) . . ?
C4 C43 C48 50.2(7) 2_655 . ?
C5 C43 C48 164.0(8) 2_655 . ?
C42 C43 C48 109.1(5) . . ?
C44 C43 C48 120.5(5) . . ?
C4 C43 C9 56.0(7) 2_655 2_655 ?
C5 C43 C9 161.3(7) 2_655 2_655 ?
C42 C43 C9 103.1(5) . 2_655 ?
C44 C43 C9 125.5(5) . 2_655 ?
C48 C43 C9 6.1(5) . 2_655 ?
C4 C43 C6 159.3(7) 2_655 2_655 ?
C5 C43 C6 53.6(6) 2_655 2_655 ?
C42 C43 C6 14.7(4) . 2_655 ?
C44 C43 C6 108.0(5) . 2_655 ?
C48 C43 C6 121.0(5) . 2_655 ?
C9 C43 C6 115.0(5) 2_655 2_655 ?
C4 C43 C3 29.0(7) 2_655 2_655 ?
C5 C43 C3 99.4(7) 2_655 2_655 ?
C42 C43 C3 155.4(5) . 2_655 ?
C44 C43 C3 43.3(3) . 2_655 ?
C48 C43 C3 77.5(4) . 2_655 ?
C9 C43 C3 82.9(4) 2_655 2_655 ?
C6 C43 C3 143.4(4) 2_655 2_655 ?
C4 C43 Nd3 78.7(6) 2_655 2_655 ?
C5 C43 Nd3 102.5(5) 2_655 2_655 ?
C42 C43 Nd3 80.5(3) . 2_655 ?
C44 C43 Nd3 98.4(3) . 2_655 ?
C48 C43 Nd3 61.6(5) . 2_655 ?
C9 C43 Nd3 59.2(4) 2_655 2_655 ?
C6 C43 Nd3 80.9(3) 2_655 2_655 ?
C3 C43 Nd3 82.3(2) 2_655 2_655 ?
C4 C43 Nd6 99.3(6) 2_655 2_655 ?
C5 C43 Nd6 86.9(5) 2_655 2_655 ?
C42 C43 Nd6 61.2(3) . 2_655 ?
C44 C43 Nd6 101.5(3) . 2_655 ?
C48 C43 Nd6 78.1(4) . 2_655 ?
C9 C43 Nd6 74.4(4) 2_655 2_655 ?
C6 C43 Nd6 60.2(2) 2_655 2_655 ?
C3 C43 Nd6 98.6(3) 2_655 2_655 ?
Nd3 C43 Nd6 20.91(5) 2_655 2_655 ?
C5 C44 C1 86.5(9) 2_655 2_655 ?
C5 C44 C2 157.1(7) 2_655 2_655 ?
C1 C44 C2 77.7(9) 2_655 2_655 ?
C5 C44 C4 68.1(6) 2_655 2_655 ?
C1 C44 C4 154.6(10) 2_655 2_655 ?
C2 C44 C4 126.2(6) 2_655 2_655 ?
C5 C44 C3 129.3(7) 2_655 2_655 ?
C1 C44 C3 142.6(10) 2_655 2_655 ?
C2 C44 C3 64.9(5) 2_655 2_655 ?
C4 C44 C3 62.1(5) 2_655 2_655 ?
C5 C44 C43 36.9(5) 2_655 . ?
C1 C44 C43 123.4(10) 2_655 . ?
C2 C44 C43 154.9(5) 2_655 . ?
C4 C44 C43 31.3(4) 2_655 . ?
C3 C44 C43 93.2(5) 2_655 . ?
C5 C44 C45 153.4(6) 2_655 . ?
C1 C44 C45 115.1(10) 2_655 . ?
C2 C44 C45 37.4(4) 2_655 . ?
C4 C44 C45 89.2(5) 2_655 . ?
C3 C44 C45 27.5(4) 2_655 . ?
C43 C44 C45 119.9(5) . . ?
C5 C44 C1 82.5(8) 2_655 . ?
C1 C44 C1 6.9(6) 2_655 . ?
C2 C44 C1 80.0(8) 2_655 . ?
C4 C44 C1 150.0(8) 2_655 . ?
C3 C44 C1 144.5(9) 2_655 . ?
C43 C44 C1 119.4(7) . . ?
C45 C44 C1 117.2(8) . . ?
C3 C45 C2 133.6(14) 2_655 2_655 ?
C3 C45 C44 74.8(10) 2_655 . ?
C2 C45 C44 58.7(7) 2_655 . ?
C3 C45 C46 47.0(8) 2_655 . ?
C2 C45 C46 167.0(8) 2_655 . ?
C44 C45 C46 119.5(6) . . ?
C3 C45 C69 155.9(10) 2_655 . ?
C2 C45 C69 67.0(8) 2_655 . ?
C44 C45 C69 123.7(6) . . ?
C46 C45 C69 109.8(5) . . ?
C3 C45 C72 59.3(8) 2_655 2_655 ?
C2 C45 C72 158.5(9) 2_655 2_655 ?
C44 C45 C72 129.4(6) . 2_655 ?
C46 C45 C72 12.6(4) . 2_655 ?
C69 C45 C72 97.3(5) . 2_655 ?
C3 C45 C41 163.3(10) 2_655 2_655 ?
C2 C45 C41 50.5(7) 2_655 2_655 ?
C44 C45 C41 106.4(5) . 2_655 ?
C46 C45 C41 124.4(5) . 2_655 ?
C69 C45 C41 17.3(3) . 2_655 ?
C72 C45 C41 111.8(5) 2_655 2_655 ?
C3 C45 C4 31.2(8) 2_655 2_655 ?
C2 C45 C4 102.8(8) 2_655 2_655 ?
C44 C45 C4 44.4(4) . 2_655 ?
C46 C45 C4 75.4(4) . 2_655 ?
C69 C45 C4 157.1(5) . 2_655 ?
C72 C45 C4 86.2(4) 2_655 2_655 ?
C41 C45 C4 143.7(4) 2_655 2_655 ?
C3 C45 Nd2 102.2(9) 2_655 2_655 ?
C2 C45 Nd2 89.3(6) 2_655 2_655 ?
C44 C45 Nd2 103.2(4) . 2_655 ?
C46 C45 Nd2 78.5(4) . 2_655 ?
C69 C45 Nd2 60.9(3) . 2_655 ?
C72 C45 Nd2 69.8(4) 2_655 2_655 ?
C41 C45 Nd2 61.1(3) 2_655 2_655 ?
C4 C45 Nd2 99.9(3) 2_655 2_655 ?
C72 C46 C3 144(2) 2_655 2_655 ?
C72 C46 C47 108.6(18) 2_655 . ?
C3 C46 C47 97.4(7) 2_655 . ?
C72 C46 C45 119.3(19) 2_655 . ?
C3 C46 C45 26.4(5) 2_655 . ?
C47 C46 C45 122.2(5) . . ?
C72 C46 C65 15.1(15) 2_655 . ?
C3 C46 C65 131.3(8) 2_655 . ?
C47 C46 C65 123.4(5) . . ?
C45 C46 C65 105.4(5) . . ?
C72 C46 C71 64.5(16) 2_655 2_655 ?
C3 C46 C71 139.1(8) 2_655 2_655 ?
C47 C46 C71 44.4(4) . 2_655 ?
C45 C46 C71 155.4(7) . 2_655 ?
C65 C46 C71 79.6(5) . 2_655 ?
C72 C46 C73 30.3(15) 2_655 2_655 ?
C3 C46 C73 116.2(7) 2_655 2_655 ?
C47 C46 C73 137.1(5) . 2_655 ?
C45 C46 C73 90.0(5) . 2_655 ?
C65 C46 C73 15.4(3) . 2_655 ?
C71 C46 C73 94.4(5) 2_655 2_655 ?
C72 C46 Nd2 63(2) 2_655 2_655 ?
C3 C46 Nd2 87.6(6) 2_655 2_655 ?
C47 C46 Nd2 104.0(4) . 2_655 ?
C45 C46 Nd2 73.9(4) . 2_655 ?
C65 C46 Nd2 59.7(4) . 2_655 ?
C71 C46 Nd2 88.9(4) 2_655 2_655 ?
C73 C46 Nd2 55.1(4) 2_655 2_655 ?
C10 C47 C71 81.9(6) 2_655 2_655 ?
C10 C47 C46 155.1(7) 2_655 . ?
C71 C47 C46 76.5(6) 2_655 . ?
C10 C47 C48 78.7(6) 2_655 . ?
C71 C47 C48 154.5(7) 2_655 . ?
C46 C47 C48 117.3(5) . . ?
C10 C47 C50 40.9(5) 2_655 . ?
C71 C47 C50 41.1(5) 2_655 . ?
C46 C47 C50 117.1(5) . . ?
C48 C47 C50 118.5(5) . . ?
C10 C47 C9 66.5(6) 2_655 2_655 ?
C71 C47 C9 145.0(7) 2_655 2_655 ?
C46 C47 C9 129.2(6) . 2_655 ?
C48 C47 C9 12.3(4) . 2_655 ?
C50 C47 C9 106.6(5) . 2_655 ?
C10 C47 C72 141.1(7) 2_655 2_655 ?
C71 C47 C72 61.9(5) 2_655 2_655 ?
C46 C47 C72 14.8(4) . 2_655 ?
C48 C47 C72 129.7(5) . 2_655 ?
C50 C47 C72 102.3(5) . 2_655 ?
C9 C47 C72 140.6(6) 2_655 2_655 ?
C10 C47 C4 114.5(6) 2_655 2_655 ?
C71 C47 C4 149.9(6) 2_655 2_655 ?
C46 C47 C4 80.5(4) . 2_655 ?
C48 C47 C4 37.0(4) . 2_655 ?
C50 C47 C4 149.6(5) . 2_655 ?
C9 C47 C4 49.2(5) 2_655 2_655 ?
C72 C47 C4 93.6(5) 2_655 2_655 ?
C10 C47 C3 154.5(6) 2_655 2_655 ?
C71 C47 C3 110.5(6) 2_655 2_655 ?
C46 C47 C3 35.4(4) . 2_655 ?
C48 C47 C3 82.1(4) . 2_655 ?
C50 C47 C3 147.5(5) . 2_655 ?
C9 C47 C3 94.1(5) 2_655 2_655 ?
C72 C47 C3 49.2(4) 2_655 2_655 ?
C4 C47 C3 45.1(4) 2_655 2_655 ?
C10 C47 Nd3 70.6(4) 2_655 2_655 ?
C71 C47 Nd3 95.7(4) 2_655 2_655 ?
C46 C47 Nd3 99.1(4) . 2_655 ?
C48 C47 Nd3 62.2(4) . 2_655 ?
C50 C47 Nd3 83.2(3) . 2_655 ?
C9 C47 Nd3 60.6(4) 2_655 2_655 ?
C72 C47 Nd3 97.7(4) 2_655 2_655 ?
C4 C47 Nd3 69.0(2) 2_655 2_655 ?
C3 C47 Nd3 85.7(3) 2_655 2_655 ?
C9 C48 C4 171(4) 2_655 2_655 ?
C9 C48 C36 36(2) 2_655 . ?
C4 C48 C36 139.6(8) 2_655 . ?
C9 C48 C43 146(2) 2_655 . ?
C4 C48 C43 31.2(5) 2_655 . ?
C36 C48 C43 109.8(5) . . ?
C9 C48 C47 89(2) 2_655 . ?
C4 C48 C47 90.4(7) 2_655 . ?
C36 C48 C47 120.9(6) . . ?
C43 C48 C47 120.4(6) . . ?
C9 C48 C8 47(2) 2_655 2_655 ?
C4 C48 C8 128.7(8) 2_655 2_655 ?
C36 C48 C8 10.9(5) . 2_655 ?
C43 C48 C8 98.9(6) . 2_655 ?
C47 C48 C8 129.5(7) . 2_655 ?
C9 C48 C10 50(2) 2_655 2_655 ?
C4 C48 C10 128.1(9) 2_655 2_655 ?
C36 C48 C10 82.4(5) . 2_655 ?
C43 C48 C10 153.1(8) . 2_655 ?
C47 C48 C10 39.2(4) . 2_655 ?
C8 C48 C10 92.1(6) 2_655 2_655 ?
C9 C48 Nd3 79(4) 2_655 2_655 ?
C4 C48 Nd3 91.6(7) 2_655 2_655 ?
C36 C48 Nd3 69.0(6) . 2_655 ?
C43 C48 Nd3 86.3(5) . 2_655 ?
C47 C48 Nd3 84.6(5) . 2_655 ?
C8 C48 Nd3 66.5(5) 2_655 2_655 ?
C10 C48 Nd3 75.7(4) 2_655 2_655 ?
C9 C48 Nd6 84(3) 2_655 2_655 ?
C4 C48 Nd6 87.7(6) 2_655 2_655 ?
C36 C48 Nd6 62.6(6) . 2_655 ?
C43 C48 Nd6 74.1(4) . 2_655 ?
C47 C48 Nd6 102.3(6) . 2_655 ?
C8 C48 Nd6 56.9(5) 2_655 2_655 ?
C10 C48 Nd6 91.9(5) 2_655 2_655 ?
Nd3 C48 Nd6 18.13(8) 2_655 2_655 ?
C11 C49 C16 127(2) 2_655 2_655 ?
C11 C49 C50 115(2) 2_655 . ?
C16 C49 C50 109.3(10) 2_655 . ?
C11 C49 C35 10.0(19) 2_655 . ?
C16 C49 C35 116.8(8) 2_655 . ?
C50 C49 C35 123.0(6) . . ?
C11 C49 C10 75.9(19) 2_655 2_655 ?
C16 C49 C10 143.8(12) 2_655 2_655 ?
C50 C49 C10 39.5(4) . 2_655 ?
C35 C49 C10 84.4(6) . 2_655 ?
C11 C49 C53 131(2) 2_655 . ?
C16 C49 C53 3.8(8) 2_655 . ?
C50 C49 C53 106.2(9) . . ?
C35 C49 C53 120.6(7) . . ?
C10 C49 C53 141.8(10) 2_655 . ?
C11 C49 C12 13.7(19) 2_655 2_655 ?
C16 C49 C12 113.2(9) 2_655 2_655 ?
C50 C49 C12 124.2(7) . 2_655 ?
C35 C49 C12 4.1(7) . 2_655 ?
C10 C49 C12 86.3(6) 2_655 2_655 ?
C53 C49 C12 117.1(7) . 2_655 ?
C11 C49 Nd3 63(3) 2_655 2_655 ?
C16 C49 Nd3 98.7(9) 2_655 2_655 ?
C50 C49 Nd3 80.2(5) . 2_655 ?
C35 C49 Nd3 61.8(5) . 2_655 ?
C10 C49 Nd3 64.2(4) 2_655 2_655 ?
C53 C49 Nd3 100.5(7) . 2_655 ?
C12 C49 Nd3 59.4(5) 2_655 2_655 ?
C10 C50 C71 94.9(9) 2_655 2_655 ?
C10 C50 C49 75.1(7) 2_655 . ?
C71 C50 C49 158.3(8) 2_655 . ?
C10 C50 C51 158.3(9) 2_655 . ?
C71 C50 C51 68.5(6) 2_655 . ?
C49 C50 C51 115.2(8) . . ?
C10 C50 C47 44.9(6) 2_655 . ?
C71 C50 C47 50.1(6) 2_655 . ?
C49 C50 C47 118.4(6) . . ?
C51 C50 C47 117.7(6) . . ?
C10 C50 C76 154.8(9) 2_655 2_655 ?
C71 C50 C76 66.3(7) 2_655 2_655 ?
C49 C50 C76 116.0(8) . 2_655 ?
C51 C50 C76 3.6(10) . 2_655 ?
C47 C50 C76 115.1(6) . 2_655 ?
C10 C50 C11 61.5(6) 2_655 2_655 ?
C71 C50 C11 148.8(8) 2_655 2_655 ?
C49 C50 C11 13.7(5) . 2_655 ?
C51 C50 C11 127.2(8) . 2_655 ?
C47 C50 C11 104.7(5) . 2_655 ?
C76 C50 C11 127.5(7) 2_655 2_655 ?
C10 C50 C17 142.3(7) 2_655 2_655 ?
C71 C50 C17 109.0(8) 2_655 2_655 ?
C49 C50 C17 72.0(6) . 2_655 ?
C51 C50 C17 43.2(6) . 2_655 ?
C47 C50 C17 149.4(5) . 2_655 ?
C76 C50 C17 44.3(5) 2_655 2_655 ?
C11 C50 C17 84.5(5) 2_655 2_655 ?
C10 C50 Nd3 58.2(5) 2_655 2_655 ?
C71 C50 Nd3 86.8(5) 2_655 2_655 ?
C49 C50 Nd3 71.5(5) . 2_655 ?
C51 C50 Nd3 105.4(7) . 2_655 ?
C47 C50 Nd3 66.2(3) . 2_655 ?
C76 C50 Nd3 102.2(7) 2_655 2_655 ?
C11 C50 Nd3 63.9(4) 2_655 2_655 ?
C17 C50 Nd3 93.6(4) 2_655 2_655 ?
C76 C51 C17 98(8) 2_655 2_655 ?
C76 C51 C71 111(7) 2_655 2_655 ?
C17 C51 C71 128.5(11) 2_655 2_655 ?
C76 C51 C64 31(6) 2_655 . ?
C17 C51 C64 129.5(11) 2_655 . ?
C71 C51 C64 85.4(7) 2_655 . ?
C76 C51 C50 141(10) 2_655 . ?
C17 C51 C50 91.9(9) 2_655 . ?
C71 C51 C50 39.8(5) 2_655 . ?
C64 C51 C50 123.9(7) . . ?
C76 C51 C75 12(10) 2_655 2_655 ?
C17 C51 C75 99.9(9) 2_655 2_655 ?
C71 C51 C75 117.7(9) 2_655 2_655 ?
C64 C51 C75 33.0(4) . 2_655 ?
C50 C51 C75 152.4(10) . 2_655 ?
C76 C51 C52 90(7) 2_655 . ?
C17 C51 C52 9.6(8) 2_655 . ?
C71 C51 C52 136.7(11) 2_655 . ?
C64 C51 C52 121.0(10) . . ?
C50 C51 C52 101.3(9) . . ?
C75 C51 C52 90.6(9) 2_655 . ?
C17 C52 C18 157(5) 2_655 2_655 ?
C17 C52 C55 163(5) 2_655 . ?
C18 C52 C55 6.5(13) 2_655 . ?
C17 C52 C53 61(3) 2_655 . ?
C18 C52 C53 120.0(13) 2_655 . ?
C55 C52 C53 121.9(12) . . ?
C17 C52 C51 49(3) 2_655 . ?
C18 C52 C51 119.6(12) 2_655 . ?
C55 C52 C51 122.0(10) . . ?
C53 C52 C51 108.4(12) . . ?
C17 C52 C76 54(3) 2_655 2_655 ?
C18 C52 C76 114.0(13) 2_655 2_655 ?
C55 C52 C76 116.4(10) . 2_655 ?
C53 C52 C76 112.9(12) . 2_655 ?
C51 C52 C76 5.7(7) . 2_655 ?
C17 C52 C16 50(3) 2_655 2_655 ?
C18 C52 C16 128.0(13) 2_655 2_655 ?
C55 C52 C16 130.9(11) . 2_655 ?
C53 C52 C16 11.6(6) . 2_655 ?
C51 C52 C16 97.0(10) . 2_655 ?
C76 C52 C16 101.3(10) 2_655 2_655 ?
C16 C53 C17 107(3) 2_655 2_655 ?
C16 C53 C15 101(3) 2_655 2_655 ?
C17 C53 C15 141.2(14) 2_655 2_655 ?
C16 C53 C52 119(3) 2_655 . ?
C17 C53 C52 12.2(7) 2_655 . ?
C15 C53 C52 130.3(13) 2_655 . ?
C16 C53 C29 108(3) 2_655 . ?
C17 C53 C29 132.7(13) 2_655 . ?
C15 C53 C29 8.6(7) 2_655 . ?
C52 C53 C29 121.8(12) . . ?
C16 C53 C49 12(2) 2_655 . ?
C17 C53 C49 96.9(9) 2_655 . ?
C15 C53 C49 113.1(8) 2_655 . ?
C52 C53 C49 108.9(10) . . ?
C29 C53 C49 119.7(7) . . ?
C16 C53 C11 2(3) 2_655 2_655 ?
C17 C53 C11 105.7(10) 2_655 2_655 ?
C15 C53 C11 102.9(8) 2_655 2_655 ?
C52 C53 C11 117.4(10) . 2_655 ?
C29 C53 C11 109.4(7) . 2_655 ?
C49 C53 C11 10.3(4) . 2_655 ?
C16 C53 Nd4 79(3) 2_655 . ?
C17 C53 Nd4 105.3(9) 2_655 . ?
C15 C53 Nd4 54.4(7) 2_655 . ?
C52 C53 Nd4 103.0(9) . . ?
C29 C53 Nd4 52.3(6) . . ?
C49 C53 Nd4 88.0(5) . . ?
C11 C53 Nd4 80.7(5) 2_655 . ?
C19 C54 C24 112(7) 2_655 2_655 ?
C19 C54 C58 109(7) 2_655 . ?
C24 C54 C58 7.9(6) 2_655 . ?
C19 C54 C55 60(6) 2_655 . ?
C24 C54 C55 117.2(8) 2_655 . ?
C58 C54 C55 109.3(6) . . ?
C19 C54 C28 71(5) 2_655 . ?
C24 C54 C28 111.9(10) 2_655 . ?
C58 C54 C28 118.7(9) . . ?
C55 C54 C28 119.6(9) . . ?
C19 C54 C18 53(6) 2_655 2_655 ?
C24 C54 C18 117.8(10) 2_655 2_655 ?
C58 C54 C18 110.1(8) . 2_655 ?
C55 C54 C18 6.6(10) . 2_655 ?
C28 C54 C18 114.8(9) . 2_655 ?
C19 C54 C20 69(6) 2_655 2_655 ?
C24 C54 C20 121.0(10) 2_655 2_655 ?
C58 C54 C20 127.7(8) . 2_655 ?
C55 C54 C20 112.2(7) . 2_655 ?
C28 C54 C20 9.1(7) . 2_655 ?
C18 C54 C20 107.9(9) 2_655 2_655 ?
C19 C54 Nd5 54(6) 2_655 2_655 ?
C24 C54 Nd5 58.6(7) 2_655 2_655 ?
C58 C54 Nd5 54.9(5) . 2_655 ?
C55 C54 Nd5 78.3(6) . 2_655 ?
C28 C54 Nd5 100.6(8) . 2_655 ?
C18 C54 Nd5 74.3(8) 2_655 2_655 ?
C20 C54 Nd5 104.9(8) 2_655 2_655 ?
C18 C55 C52 48(6) 2_655 . ?
C18 C55 C19 93(6) 2_655 2_655 ?
C52 C55 C19 117.1(11) . 2_655 ?
C18 C55 C77 88(5) 2_655 2_655 ?
C52 C55 C77 105.4(8) . 2_655 ?
C19 C55 C77 122.3(11) 2_655 2_655 ?
C18 C55 C54 99(6) 2_655 . ?
C52 C55 C54 122.0(9) . . ?
C19 C55 C54 6.4(10) 2_655 . ?
C77 C55 C54 121.8(7) 2_655 . ?
C18 C55 C56 92(5) 2_655 . ?
C52 C55 C56 119.1(8) . . ?
C19 C55 C56 106.5(9) 2_655 . ?
C77 C55 C56 16.2(5) 2_655 . ?
C54 C55 C56 105.6(6) . . ?
C18 C55 C17 45(6) 2_655 2_655 ?
C52 C55 C17 3.3(9) . 2_655 ?
C19 C55 C17 116.8(11) 2_655 2_655 ?
C77 C55 C17 103.5(8) 2_655 2_655 ?
C54 C55 C17 121.9(8) . 2_655 ?
C56 C55 C17 116.8(7) . 2_655 ?
C77 C56 C78 151(2) 2_655 2_655 ?
C77 C56 C63 65.9(17) 2_655 . ?
C78 C56 C63 87.3(6) 2_655 . ?
C77 C56 C57 170.5(19) 2_655 . ?
C78 C56 C57 38.9(5) 2_655 . ?
C63 C56 C57 122.4(6) . . ?
C77 C56 C55 65.0(17) 2_655 . ?
C78 C56 C55 144.4(7) 2_655 . ?
C63 C56 C55 124.4(6) . . ?
C57 C56 C55 105.5(5) . . ?
C77 C56 C18 63.6(16) 2_655 2_655 ?
C78 C56 C18 145.4(9) 2_655 2_655 ?
C63 C56 C18 119.9(7) . 2_655 ?
C57 C56 C18 107.0(6) . 2_655 ?
C55 C56 C18 6.4(9) . 2_655 ?
C77 C56 C75 31.9(17) 2_655 2_655 ?
C78 C56 C75 123.3(8) 2_655 2_655 ?
C63 C56 C75 36.1(4) . 2_655 ?
C57 C56 C75 153.8(6) . 2_655 ?
C55 C56 C75 89.1(5) . 2_655 ?
C18 C56 C75 85.4(6) 2_655 2_655 ?
C77 C56 Nd5 121(2) 2_655 2_655 ?
C78 C56 Nd5 65.5(5) 2_655 2_655 ?
C63 C56 Nd5 85.3(4) . 2_655 ?
C57 C56 Nd5 58.7(4) . 2_655 ?
C55 C56 Nd5 98.4(6) . 2_655 ?
C18 C56 Nd5 93.8(6) 2_655 2_655 ?
C75 C56 Nd5 98.3(4) 2_655 2_655 ?
C77 C56 Nd1 126(2) 2_655 . ?
C78 C56 Nd1 60.0(5) 2_655 . ?
C63 C56 Nd1 87.2(4) . . ?
C57 C56 Nd1 53.3(3) . . ?
C55 C56 Nd1 101.9(5) . . ?
C18 C56 Nd1 97.7(6) 2_655 . ?
C75 C56 Nd1 103.0(4) 2_655 . ?
Nd5 C56 Nd1 5.87(7) 2_655 . ?
C25 C57 C78 146.0(14) 2_655 2_655 ?
C25 C57 C58 55.4(10) 2_655 . ?
C78 C57 C58 158.6(8) 2_655 . ?
C25 C57 C56 164.9(12) 2_655 . ?
C78 C57 C56 48.0(6) 2_655 . ?
C58 C57 C56 110.8(5) . . ?
C25 C57 C60 75.6(10) 2_655 . ?
C78 C57 C60 75.9(7) 2_655 . ?
C58 C57 C60 120.9(5) . . ?
C56 C57 C60 119.3(5) . . ?
C25 C57 C24 55.5(10) 2_655 2_655 ?
C78 C57 C24 158.4(9) 2_655 2_655 ?
C58 C57 C24 0.7(8) . 2_655 ?
C56 C57 C24 110.8(6) . 2_655 ?
C60 C57 C24 120.5(6) . 2_655 ?
C25 C57 C77 162.9(12) 2_655 2_655 ?
C78 C57 C77 50.2(6) 2_655 2_655 ?
C58 C57 C77 108.6(5) . 2_655 ?
C56 C57 C77 2.2(4) . 2_655 ?
C60 C57 C77 121.2(5) . 2_655 ?
C24 C57 C77 108.6(6) 2_655 2_655 ?
C25 C57 C26 31.4(8) 2_655 2_655 ?
C78 C57 C26 121.6(8) 2_655 2_655 ?
C58 C57 C26 77.3(4) . 2_655 ?
C56 C57 C26 161.1(6) . 2_655 ?
C60 C57 C26 46.0(4) . 2_655 ?
C24 C57 C26 77.1(5) 2_655 2_655 ?
C77 C57 C26 161.9(5) 2_655 2_655 ?
C25 C57 Nd5 98.1(10) 2_655 2_655 ?
C78 C57 Nd5 87.1(6) 2_655 2_655 ?
C58 C57 Nd5 88.3(4) . 2_655 ?
C56 C57 Nd5 86.8(4) . 2_655 ?
C60 C57 Nd5 66.4(3) . 2_655 ?
C24 C57 Nd5 87.6(5) 2_655 2_655 ?
C77 C57 Nd5 86.7(4) 2_655 2_655 ?
C26 C57 Nd5 76.3(3) 2_655 2_655 ?
C25 C57 Nd1 87.0(10) 2_655 . ?
C78 C57 Nd1 93.1(6) 2_655 . ?
C58 C57 Nd1 86.7(4) . . ?
C56 C57 Nd1 98.9(4) . . ?
C60 C57 Nd1 57.5(3) . . ?
C24 C57 Nd1 86.0(5) 2_655 . ?
C77 C57 Nd1 99.0(4) 2_655 . ?
C26 C57 Nd1 63.8(3) 2_655 . ?
Nd5 C57 Nd1 12.52(12) 2_655 . ?
C25 C57 Nd4 81.7(9) 2_655 2_655 ?
C78 C57 Nd4 96.7(6) 2_655 2_655 ?
C58 C57 Nd4 84.8(4) . 2_655 ?
C56 C57 Nd4 104.4(4) . 2_655 ?
C60 C57 Nd4 54.9(3) . 2_655 ?
C24 C57 Nd4 84.2(5) 2_655 2_655 ?
C77 C57 Nd4 104.5(4) 2_655 2_655 ?
C26 C57 Nd4 58.4(3) 2_655 2_655 ?
Nd5 C57 Nd4 17.91(15) 2_655 2_655 ?
Nd1 C57 Nd4 5.49(4) . 2_655 ?
C24 C58 C25 153(5) 2_655 2_655 ?
C24 C58 C54 72(5) 2_655 . ?
C25 C58 C54 135.2(8) 2_655 . ?
C24 C58 C57 174(6) 2_655 . ?
C25 C58 C57 27.1(5) 2_655 . ?
C54 C58 C57 108.5(6) . . ?
C24 C58 C22 54(5) 2_655 . ?
C25 C58 C22 102.1(8) 2_655 . ?
C54 C58 C22 118.9(7) . . ?
C57 C58 C22 123.4(6) . . ?
C24 C58 C19 74(5) 2_655 2_655 ?
C25 C58 C19 132.5(10) 2_655 2_655 ?
C54 C58 C19 6.5(10) . 2_655 ?
C57 C58 C19 105.5(7) . 2_655 ?
C22 C58 C19 118.2(8) . 2_655 ?
C24 C58 C23 46(5) 2_655 2_655 ?
C25 C58 C23 110.4(8) 2_655 2_655 ?
C54 C58 C23 109.8(8) . 2_655 ?
C57 C58 C23 129.9(7) . 2_655 ?
C22 C58 C23 9.2(6) . 2_655 ?
C19 C58 C23 109.0(9) 2_655 2_655 ?
C24 C58 Nd5 117(6) 2_655 2_655 ?
C25 C58 Nd5 66.3(5) 2_655 2_655 ?
C54 C58 Nd5 97.9(6) . 2_655 ?
C57 C58 Nd5 57.7(4) . 2_655 ?
C22 C58 Nd5 85.9(5) . 2_655 ?
C19 C58 Nd5 91.5(7) 2_655 2_655 ?
C23 C58 Nd5 86.0(6) 2_655 2_655 ?
C24 C58 Nd1 112(6) 2_655 . ?
C25 C58 Nd1 65.0(5) 2_655 . ?
C54 C58 Nd1 107.2(6) . . ?
C57 C58 Nd1 62.4(4) . . ?
C22 C58 Nd1 75.1(5) . . ?
C19 C58 Nd1 100.7(7) 2_655 . ?
C23 C58 Nd1 76.2(6) 2_655 . ?
Nd5 C58 Nd1 11.77(11) 2_655 . ?
C31 C59 C26 125.1(11) 2_655 2_655 ?
C31 C59 C14 63.2(7) 2_655 . ?
C26 C59 C14 171.7(9) 2_655 . ?
C31 C59 C21 166.5(9) 2_655 . ?
C26 C59 C21 65.0(7) 2_655 . ?
C14 C59 C21 106.8(5) . . ?
C31 C59 C60 69.4(7) 2_655 . ?
C26 C59 C60 68.4(7) 2_655 . ?
C14 C59 C60 117.5(5) . . ?
C21 C59 C60 124.0(5) . . ?
C31 C59 C30 60.8(7) 2_655 2_655 ?
C26 C59 C30 171.8(10) 2_655 2_655 ?
C14 C59 C30 6.5(8) . 2_655 ?
C21 C59 C30 108.2(6) . 2_655 ?
C60 C59 C30 119.8(5) . 2_655 ?
C31 C59 C27 177.7(9) 2_655 2_655 ?
C26 C59 C27 53.9(7) 2_655 2_655 ?
C14 C59 C27 117.8(7) . 2_655 ?
C21 C59 C27 12.9(5) . 2_655 ?
C60 C59 C27 111.2(6) . 2_655 ?
C30 C59 C27 119.9(7) 2_655 2_655 ?
C31 C59 Nd1 99.5(7) 2_655 . ?
C26 C59 Nd1 95.8(7) 2_655 . ?
C14 C59 Nd1 81.9(5) . . ?
C21 C59 Nd1 87.4(4) . . ?
C60 C59 Nd1 68.0(3) . . ?
C30 C59 Nd1 88.4(5) 2_655 . ?
C27 C59 Nd1 82.8(5) 2_655 . ?
C31 C59 Nd4 99.6(7) 2_655 2_655 ?
C26 C59 Nd4 107.4(8) 2_655 2_655 ?
C14 C59 Nd4 69.1(5) . 2_655 ?
C21 C59 Nd4 84.1(4) . 2_655 ?
C60 C59 Nd4 81.7(3) . 2_655 ?
C30 C59 Nd4 75.6(5) 2_655 2_655 ?
C27 C59 Nd4 82.7(5) 2_655 2_655 ?
Nd1 C59 Nd4 15.07(8) . 2_655 ?
C31 C59 Nd5 99.7(7) 2_655 2_655 ?
C26 C59 Nd5 85.6(7) 2_655 2_655 ?
C14 C59 Nd5 93.0(5) . 2_655 ?
C21 C59 Nd5 89.6(4) . 2_655 ?
C60 C59 Nd5 57.3(3) . 2_655 ?
C30 C59 Nd5 99.3(5) 2_655 2_655 ?
C27 C59 Nd5 82.4(5) 2_655 2_655 ?
Nd1 C59 Nd5 12.40(9) . 2_655 ?
Nd4 C59 Nd5 27.46(15) 2_655 2_655 ?
C26 C60 C31 63.3(5) 2_655 2_655 ?
C26 C60 C32 125.2(6) 2_655 2_655 ?
C31 C60 C32 62.0(4) 2_655 2_655 ?
C26 C60 C61 153.3(6) 2_655 . ?
C31 C60 C61 91.9(5) 2_655 . ?
C32 C60 C61 30.7(4) 2_655 . ?
C26 C60 C25 59.6(6) 2_655 2_655 ?
C31 C60 C25 122.9(6) 2_655 2_655 ?
C32 C60 C25 174.3(6) 2_655 2_655 ?
C61 C60 C25 143.8(6) . 2_655 ?
C26 C60 C59 34.5(4) 2_655 . ?
C31 C60 C59 32.5(3) 2_655 . ?
C32 C60 C59 92.0(5) 2_655 . ?
C61 C60 C59 118.8(5) . . ?
C25 C60 C59 92.1(6) 2_655 . ?
C26 C60 C57 84.6(5) 2_655 . ?
C31 C60 C57 147.2(6) 2_655 . ?
C32 C60 C57 148.9(6) 2_655 . ?
C61 C60 C57 118.2(5) . . ?
C25 C60 C57 25.6(4) 2_655 . ?
C59 C60 C57 114.9(5) . . ?
C26 C60 C79 176.0(7) 2_655 2_655 ?
C31 C60 C79 120.2(6) 2_655 2_655 ?
C32 C60 C79 58.2(5) 2_655 2_655 ?
C61 C60 C79 29.3(3) . 2_655 ?
C25 C60 C79 116.9(6) 2_655 2_655 ?
C59 C60 C79 148.0(5) . 2_655 ?
C57 C60 C79 91.8(5) . 2_655 ?
C26 C60 C78 118.8(6) 2_655 2_655 ?
C31 C60 C78 176.9(6) 2_655 2_655 ?
C32 C60 C78 115.8(6) 2_655 2_655 ?
C61 C60 C78 85.6(4) . 2_655 ?
C25 C60 C78 59.3(5) 2_655 2_655 ?
C59 C60 C78 148.5(6) . 2_655 ?
C57 C60 C78 34.5(3) . 2_655 ?
C79 C60 C78 57.6(4) 2_655 2_655 ?
C26 C60 Nd5 91.7(4) 2_655 2_655 ?
C31 C60 Nd5 100.6(4) 2_655 2_655 ?
C32 C60 Nd5 95.6(4) 2_655 2_655 ?
C61 C60 Nd5 83.0(3) . 2_655 ?
C25 C60 Nd5 80.8(4) 2_655 2_655 ?
C59 C60 Nd5 85.9(4) . 2_655 ?
C57 C60 Nd5 72.4(3) . 2_655 ?
C79 C60 Nd5 85.8(4) 2_655 2_655 ?
C78 C60 Nd5 77.3(3) 2_655 2_655 ?
C26 C60 Nd1 83.2(4) 2_655 . ?
C31 C60 Nd1 84.3(4) 2_655 . ?
C32 C60 Nd1 89.2(4) 2_655 . ?
C61 C60 Nd1 84.8(3) . . ?
C25 C60 Nd1 88.4(4) 2_655 . ?
C59 C60 Nd1 71.1(3) . . ?
C57 C60 Nd1 85.6(3) . . ?
C79 C60 Nd1 95.1(4) 2_655 . ?
C78 C60 Nd1 93.6(3) 2_655 . ?
Nd5 C60 Nd1 16.36(13) 2_655 . ?
C26 C60 Nd4 78.3(4) 2_655 2_655 ?
C31 C60 Nd4 73.1(3) 2_655 2_655 ?
C32 C60 Nd4 83.9(4) 2_655 2_655 ?
C61 C60 Nd4 85.4(3) . 2_655 ?
C25 C60 Nd4 94.6(4) 2_655 2_655 ?
C59 C60 Nd4 61.5(3) . 2_655 ?
C57 C60 Nd4 95.2(3) . 2_655 ?
C79 C60 Nd4 100.6(4) 2_655 2_655 ?
C78 C60 Nd4 104.8(3) 2_655 2_655 ?
Nd5 C60 Nd4 27.57(18) 2_655 2_655 ?
Nd1 C60 Nd4 11.23(6) . 2_655 ?
C79 C61 C32 143.8(13) 2_655 2_655 ?
C79 C61 C70 154.1(9) 2_655 . ?
C32 C61 C70 58.9(7) 2_655 . ?
C79 C61 C60 81.8(8) 2_655 . ?
C32 C61 C60 74.0(8) 2_655 . ?
C70 C61 C60 123.5(5) . . ?
C79 C61 C62 46.0(7) 2_655 . ?
C32 C61 C62 165.0(10) 2_655 . ?
C70 C61 C62 109.1(5) . . ?
C60 C61 C62 120.9(5) . . ?
C79 C61 C33 162.5(10) 2_655 2_655 ?
C32 C61 C33 51.2(7) 2_655 2_655 ?
C70 C61 C33 8.5(4) . 2_655 ?
C60 C61 C33 115.2(5) . 2_655 ?
C62 C61 C33 117.3(5) . 2_655 ?
C79 C61 C80 57.4(7) 2_655 2_655 ?
C32 C61 C80 154.0(10) 2_655 2_655 ?
C70 C61 C80 97.3(5) . 2_655 ?
C60 C61 C80 131.8(5) . 2_655 ?
C62 C61 C80 11.8(4) . 2_655 ?
C33 C61 C80 105.6(5) 2_655 2_655 ?
C79 C61 C78 35.4(7) 2_655 2_655 ?
C32 C61 C78 122.6(9) 2_655 2_655 ?
C70 C61 C78 160.9(6) . 2_655 ?
C60 C61 C78 49.5(4) . 2_655 ?
C62 C61 C78 71.9(4) . 2_655 ?
C33 C61 C78 157.4(5) 2_655 2_655 ?
C80 C61 C78 83.4(4) 2_655 2_655 ?
C79 C61 C31 124.1(9) 2_655 2_655 ?
C32 C61 C31 32.2(6) 2_655 2_655 ?
C70 C61 C31 81.9(4) . 2_655 ?
C60 C61 C31 43.7(3) . 2_655 ?
C62 C61 C31 162.4(5) . 2_655 ?
C33 C61 C31 73.4(3) 2_655 2_655 ?
C80 C61 C31 167.2(5) 2_655 2_655 ?
C78 C61 C31 93.2(4) 2_655 2_655 ?
C79 C61 Nd5 89.2(8) 2_655 2_655 ?
C32 C61 Nd5 101.3(8) 2_655 2_655 ?
C70 C61 Nd5 98.5(5) . 2_655 ?
C60 C61 Nd5 60.2(3) . 2_655 ?
C62 C61 Nd5 88.9(4) . 2_655 ?
C33 C61 Nd5 96.1(4) 2_655 2_655 ?
C80 C61 Nd5 92.1(4) 2_655 2_655 ?
C78 C61 Nd5 62.4(3) 2_655 2_655 ?
C31 C61 Nd5 75.5(3) 2_655 2_655 ?
C79 C61 Nd1 102.7(8) 2_655 . ?
C32 C61 Nd1 87.8(7) 2_655 . ?
C70 C61 Nd1 88.0(5) . . ?
C60 C61 Nd1 59.2(3) . . ?
C62 C61 Nd1 101.3(4) . . ?
C33 C61 Nd1 84.4(4) 2_655 . ?
C80 C61 Nd1 102.8(4) 2_655 . ?
C78 C61 Nd1 73.3(3) 2_655 . ?
C31 C61 Nd1 64.4(2) 2_655 . ?
Nd5 C61 Nd1 14.14(11) 2_655 . ?
C79 C61 Nd4 113.3(8) 2_655 2_655 ?
C32 C61 Nd4 79.2(7) 2_655 2_655 ?
C70 C61 Nd4 78.2(4) . 2_655 ?
C60 C61 Nd4 63.1(3) . 2_655 ?
C62 C61 Nd4 108.2(4) . 2_655 ?
C33 C61 Nd4 74.1(3) 2_655 2_655 ?
C80 C61 Nd4 107.9(4) 2_655 2_655 ?
C78 C61 Nd4 83.4(3) 2_655 2_655 ?
C31 C61 Nd4 59.4(2) 2_655 2_655 ?
Nd5 C61 Nd4 24.41(16) 2_655 2_655 ?
Nd1 C61 Nd4 10.61(5) . 2_655 ?
C80 C62 C79 156.2(19) 2_655 2_655 ?
C80 C62 C67 20.6(15) 2_655 . ?
C79 C62 C67 137.3(7) 2_655 . ?
C80 C62 C63 107.3(16) 2_655 . ?
C79 C62 C63 96.4(7) 2_655 . ?
C67 C62 C63 123.3(5) . . ?
C80 C62 C61 128.3(16) 2_655 . ?
C79 C62 C61 30.0(5) 2_655 . ?
C67 C62 C61 108.1(5) . . ?
C63 C62 C61 119.9(5) . . ?
C80 C62 C74 59.1(14) 2_655 2_655 ?
C79 C62 C74 144.5(8) 2_655 2_655 ?
C67 C62 C74 76.1(5) . 2_655 ?
C63 C62 C74 48.2(4) . 2_655 ?
C61 C62 C74 158.5(7) . 2_655 ?
C80 C62 C39 31.3(14) 2_655 2_655 ?
C79 C62 C39 127.3(8) 2_655 2_655 ?
C67 C62 C39 10.8(5) . 2_655 ?
C63 C62 C39 130.0(6) . 2_655 ?
C61 C62 C39 97.7(5) . 2_655 ?
C74 C62 C39 84.8(5) 2_655 2_655 ?
C80 C62 Nd2 74(2) 2_655 2_655 ?
C79 C62 Nd2 106.4(6) 2_655 2_655 ?
C67 C62 Nd2 65.3(5) . 2_655 ?
C63 C62 Nd2 86.7(4) . 2_655 ?
C61 C62 Nd2 88.5(4) . 2_655 ?
C74 C62 Nd2 73.9(4) 2_655 2_655 ?
C39 C62 Nd2 61.0(4) 2_655 2_655 ?
C80 C62 Nd5 120(2) 2_655 2_655 ?
C79 C62 Nd5 63.6(5) 2_655 2_655 ?
C67 C62 Nd5 108.3(6) . 2_655 ?
C63 C62 Nd5 75.8(4) . 2_655 ?
C61 C62 Nd5 59.2(4) . 2_655 ?
C74 C62 Nd5 99.3(5) 2_655 2_655 ?
C39 C62 Nd5 100.8(5) 2_655 2_655 ?
Nd2 C62 Nd5 46.08(15) 2_655 2_655 ?
C80 C62 Nd1 119(2) 2_655 . ?
C79 C62 Nd1 59.9(5) 2_655 . ?
C67 C62 Nd1 104.4(5) . . ?
C63 C62 Nd1 85.7(4) . . ?
C61 C62 Nd1 50.9(3) . . ?
C74 C62 Nd1 107.6(5) 2_655 . ?
C39 C62 Nd1 95.7(4) 2_655 . ?
Nd2 C62 Nd1 46.93(14) 2_655 . ?
Nd5 C62 Nd1 10.05(10) 2_655 . ?
C80 C62 Nd6 77(2) 2_655 . ?
C79 C62 Nd6 95.7(6) 2_655 . ?
C67 C62 Nd6 63.3(5) . . ?
C63 C62 Nd6 102.6(4) . . ?
C61 C62 Nd6 73.1(4) . . ?
C74 C62 Nd6 91.1(4) 2_655 . ?
C39 C62 Nd6 55.8(4) 2_655 . ?
Nd2 C62 Nd6 18.19(6) 2_655 . ?
Nd5 C62 Nd6 45.09(14) 2_655 . ?
Nd1 C62 Nd6 41.56(12) . . ?
C75 C63 C74 77.4(7) 2_655 2_655 ?
C75 C63 C77 73.2(7) 2_655 2_655 ?
C74 C63 C77 149.8(7) 2_655 2_655 ?
C75 C63 C56 90.3(7) 2_655 . ?
C74 C63 C56 162.9(6) 2_655 . ?
C77 C63 C56 17.7(5) 2_655 . ?
C75 C63 C62 146.4(7) 2_655 . ?
C74 C63 C62 70.3(5) 2_655 . ?
C77 C63 C62 136.8(6) 2_655 . ?
C56 C63 C62 119.1(5) . . ?
C75 C63 C64 30.7(5) 2_655 . ?
C74 C63 C64 48.6(4) 2_655 . ?
C77 C63 C64 101.2(6) 2_655 . ?
C56 C63 C64 116.5(5) . . ?
C62 C63 C64 115.8(5) . . ?
C75 C63 C80 131.2(7) 2_655 2_655 ?
C74 C63 C80 54.6(5) 2_655 2_655 ?
C77 C63 C80 151.6(6) 2_655 2_655 ?
C56 C63 C80 134.1(5) . 2_655 ?
C62 C63 C80 15.7(3) . 2_655 ?
C64 C63 C80 100.8(5) . 2_655 ?
C75 C63 C78 128.2(7) 2_655 2_655 ?
C74 C63 C78 151.3(6) 2_655 2_655 ?
C77 C63 C78 55.4(5) 2_655 2_655 ?
C56 C63 C78 38.0(4) . 2_655 ?
C62 C63 C78 82.0(4) . 2_655 ?
C64 C63 C78 150.5(5) . 2_655 ?
C80 C63 C78 97.5(4) 2_655 2_655 ?
C75 C63 C79 169.5(6) 2_655 2_655 ?
C74 C63 C79 104.7(5) 2_655 2_655 ?
C77 C63 C79 103.0(5) 2_655 2_655 ?
C56 C63 C79 85.4(4) . 2_655 ?
C62 C63 C79 34.4(3) . 2_655 ?
C64 C63 C79 146.8(4) . 2_655 ?
C80 C63 C79 50.1(4) 2_655 2_655 ?
C78 C63 C79 47.7(3) 2_655 2_655 ?
C75 C63 Nd5 109.1(5) 2_655 2_655 ?
C74 C63 Nd5 108.2(4) 2_655 2_655 ?
C77 C63 Nd5 75.7(5) 2_655 2_655 ?
C56 C63 Nd5 64.4(3) . 2_655 ?
C62 C63 Nd5 73.9(4) . 2_655 ?
C64 C63 Nd5 104.9(3) . 2_655 ?
C80 C63 Nd5 81.5(4) 2_655 2_655 ?
C78 C63 Nd5 55.3(2) 2_655 2_655 ?
C79 C63 Nd5 60.4(2) 2_655 2_655 ?
C75 C63 Nd2 95.0(5) 2_655 2_655 ?
C74 C63 Nd2 65.1(4) 2_655 2_655 ?
C77 C63 Nd2 110.5(5) 2_655 2_655 ?
C56 C63 Nd2 104.9(4) . 2_655 ?
C62 C63 Nd2 63.6(4) . 2_655 ?
C64 C63 Nd2 73.5(2) . 2_655 ?
C80 C63 Nd2 59.7(4) 2_655 2_655 ?
C78 C63 Nd2 96.6(3) 2_655 2_655 ?
C79 C63 Nd2 76.9(3) 2_655 2_655 ?
Nd5 C63 Nd2 43.36(7) 2_655 2_655 ?
C75 C64 C74 86.1(8) 2_655 2_655 ?
C75 C64 C76 79.2(9) 2_655 2_655 ?
C74 C64 C76 162.4(8) 2_655 2_655 ?
C75 C64 C65 158.3(9) 2_655 . ?
C74 C64 C65 72.9(5) 2_655 . ?
C76 C64 C65 120.3(6) 2_655 . ?
C75 C64 C51 82.6(8) 2_655 . ?
C74 C64 C51 165.9(8) 2_655 . ?
C76 C64 C51 3.6(9) 2_655 . ?
C65 C64 C51 117.2(6) . . ?
C75 C64 C63 37.9(7) 2_655 . ?
C74 C64 C63 50.5(5) 2_655 . ?
C76 C64 C63 112.7(7) 2_655 . ?
C65 C64 C63 120.5(5) . . ?
C51 C64 C63 116.3(6) . . ?
C75 C64 C73 140.8(9) 2_655 2_655 ?
C74 C64 C73 55.3(5) 2_655 2_655 ?
C76 C64 C73 136.9(6) 2_655 2_655 ?
C65 C64 C73 17.7(4) . 2_655 ?
C51 C64 C73 134.2(5) . 2_655 ?
C63 C64 C73 103.2(5) . 2_655 ?
C75 C64 C71 128.6(8) 2_655 2_655 ?
C74 C64 C71 141.2(6) 2_655 2_655 ?
C76 C64 C71 50.1(5) 2_655 2_655 ?
C65 C64 C71 70.2(4) . 2_655 ?
C51 C64 C71 47.1(4) . 2_655 ?
C63 C64 C71 151.0(4) . 2_655 ?
C73 C64 C71 87.2(4) 2_655 2_655 ?
C75 C64 Nd2 101.4(6) 2_655 2_655 ?
C74 C64 Nd2 66.1(4) 2_655 2_655 ?
C76 C64 Nd2 107.2(7) 2_655 2_655 ?
C65 C64 Nd2 65.4(4) . 2_655 ?
C51 C64 Nd2 108.0(7) . 2_655 ?
C63 C64 Nd2 75.1(3) . 2_655 ?
C73 C64 Nd2 59.5(3) 2_655 2_655 ?
C71 C64 Nd2 87.7(2) 2_655 2_655 ?
C73 C65 C72 126.8(15) 2_655 2_655 ?
C73 C65 C64 114.5(12) 2_655 . ?
C72 C65 C64 113.8(7) 2_655 . ?
C73 C65 C66 13.1(11) 2_655 . ?
C72 C65 C66 114.3(7) 2_655 . ?
C64 C65 C66 123.5(5) . . ?
C73 C65 C46 121.1(13) 2_655 . ?
C72 C65 C46 5.9(6) 2_655 . ?
C64 C65 C46 119.5(5) . . ?
C66 C65 C46 108.7(5) . . ?
C73 C65 C74 67.2(11) 2_655 2_655 ?
C72 C65 C74 155.7(8) 2_655 2_655 ?
C64 C65 C74 47.4(4) . 2_655 ?
C66 C65 C74 77.4(5) . 2_655 ?
C46 C65 C74 159.3(7) . 2_655 ?
C73 C65 C40 20.2(11) 2_655 2_655 ?
C72 C65 C40 108.5(7) 2_655 2_655 ?
C64 C65 C40 124.9(5) . 2_655 ?
C66 C65 C40 7.7(4) . 2_655 ?
C46 C65 C40 103.1(5) . 2_655 ?
C74 C65 C40 80.6(5) 2_655 2_655 ?
C73 C65 C71 164.6(16) 2_655 2_655 ?
C72 C65 C71 46.6(5) 2_655 2_655 ?
C64 C65 C71 67.7(4) . 2_655 ?
C66 C65 C71 153.4(6) . 2_655 ?
C46 C65 C71 52.4(4) . 2_655 ?
C74 C65 C71 114.1(5) 2_655 2_655 ?
C40 C65 C71 145.7(5) 2_655 2_655 ?
C73 C65 Nd2 70.7(14) 2_655 2_655 ?
C72 C65 Nd2 92.1(7) 2_655 2_655 ?
C64 C65 Nd2 85.7(4) . 2_655 ?
C66 C65 Nd2 64.7(4) . 2_655 ?
C46 C65 Nd2 91.3(5) . 2_655 ?
C74 C65 Nd2 73.2(4) 2_655 2_655 ?
C40 C65 Nd2 58.7(3) 2_655 2_655 ?
C71 C65 Nd2 94.7(3) 2_655 2_655 ?
C40 C66 C73 157.5(18) 2_655 2_655 ?
C40 C66 C69 51.7(12) 2_655 . ?
C73 C66 C69 115.8(8) 2_655 . ?
C40 C66 C65 150.5(15) 2_655 . ?
C73 C66 C65 8.2(7) 2_655 . ?
C69 C66 C65 107.9(5) . . ?
C40 C66 C67 72.7(12) 2_655 . ?
C73 C66 C67 111.0(8) 2_655 . ?
C69 C66 C67 122.9(5) . . ?
C65 C66 C67 116.3(5) . . ?
C40 C66 C39 56.8(11) 2_655 2_655 ?
C73 C66 C39 124.9(9) 2_655 2_655 ?
C69 C66 C39 107.2(5) . 2_655 ?
C65 C66 C39 129.1(5) . 2_655 ?
C67 C66 C39 15.9(4) . 2_655 ?
C40 C66 C41 36.1(11) 2_655 2_655 ?
C73 C66 C41 128.9(9) 2_655 2_655 ?
C69 C66 C41 16.0(4) . 2_655 ?
C65 C66 C41 120.7(5) . 2_655 ?
C67 C66 C41 107.0(4) . 2_655 ?
C39 C66 C41 91.2(4) 2_655 2_655 ?
C40 C66 C74 133.0(13) 2_655 2_655 ?
C73 C66 C74 47.3(6) 2_655 2_655 ?
C69 C66 C74 151.7(5) . 2_655 ?
C65 C66 C74 53.6(4) . 2_655 ?
C67 C66 C74 63.9(4) . 2_655 ?
C39 C66 C74 78.8(4) 2_655 2_655 ?
C41 C66 C74 150.7(5) 2_655 2_655 ?
C40 C66 Nd2 74.4(12) 2_655 2_655 ?
C73 C66 Nd2 85.6(7) 2_655 2_655 ?
C69 C66 Nd2 81.7(4) . 2_655 ?
C65 C66 Nd2 82.1(4) . 2_655 ?
C67 C66 Nd2 71.0(4) . 2_655 ?
C39 C66 Nd2 67.8(4) 2_655 2_655 ?
C41 C66 Nd2 75.7(3) 2_655 2_655 ?
C74 C66 Nd2 75.0(3) 2_655 2_655 ?
C40 C66 Nd6 57.7(12) 2_655 . ?
C73 C66 Nd6 102.7(7) 2_655 . ?
C69 C66 Nd6 74.3(3) . . ?
C65 C66 Nd6 99.0(4) . . ?
C67 C66 Nd6 64.9(4) . . ?
C39 C66 Nd6 57.4(4) 2_655 . ?
C41 C66 Nd6 64.7(3) 2_655 . ?
C74 C66 Nd6 87.0(3) 2_655 . ?
Nd2 C66 Nd6 17.05(6) 2_655 . ?
C39 C67 C80 142(2) 2_655 2_655 ?
C39 C67 C62 133(2) 2_655 . ?
C80 C67 C62 9.4(6) 2_655 . ?
C39 C67 C68 27.0(16) 2_655 . ?
C80 C67 C68 117.1(8) 2_655 . ?
C62 C67 C68 107.7(6) . . ?
C39 C67 C40 72.4(16) 2_655 2_655 ?
C80 C67 C40 131.4(10) 2_655 2_655 ?
C62 C67 C40 136.4(7) . 2_655 ?
C68 C67 C40 98.4(5) . 2_655 ?
C39 C67 C66 92.2(17) 2_655 . ?
C80 C67 C66 113.9(8) 2_655 . ?
C62 C67 C66 120.5(6) . . ?
C68 C67 C66 117.8(5) . . ?
C40 C67 C66 19.8(3) 2_655 . ?
C39 C67 C74 150(2) 2_655 2_655 ?
C80 C67 C74 47.3(6) 2_655 2_655 ?
C62 C67 C74 55.1(4) . 2_655 ?
C68 C67 C74 151.6(8) . 2_655 ?
C40 C67 C74 85.8(5) 2_655 2_655 ?
C66 C67 C74 66.9(4) . 2_655 ?
C39 C67 C38 28.1(15) 2_655 2_655 ?
C80 C67 C38 115.2(9) 2_655 2_655 ?
C62 C67 C38 105.8(6) . 2_655 ?
C68 C67 C38 3.2(6) . 2_655 ?
C40 C67 C38 98.5(5) 2_655 2_655 ?
C66 C67 C38 117.7(6) . 2_655 ?
C74 C67 C38 148.5(8) 2_655 2_655 ?
C39 C67 C73 113.7(19) 2_655 2_655 ?
C80 C67 C73 89.5(7) 2_655 2_655 ?
C62 C67 C73 96.4(5) . 2_655 ?
C68 C67 C73 136.1(6) . 2_655 ?
C40 C67 C73 43.2(4) 2_655 2_655 ?
C66 C67 C73 24.4(3) . 2_655 ?
C74 C67 C73 42.7(3) 2_655 2_655 ?
C38 C67 C73 134.9(6) 2_655 2_655 ?
C39 C67 Nd2 77(2) 2_655 2_655 ?
C80 C67 Nd2 85.4(9) 2_655 2_655 ?
C62 C67 Nd2 82.1(5) . 2_655 ?
C68 C67 Nd2 79.4(5) . 2_655 ?
C40 C67 Nd2 68.9(5) 2_655 2_655 ?
C66 C67 Nd2 71.5(4) . 2_655 ?
C74 C67 Nd2 75.9(4) 2_655 2_655 ?
C38 C67 Nd2 76.6(5) 2_655 2_655 ?
C73 C67 Nd2 68.0(4) 2_655 2_655 ?
C39 C67 Nd6 59(2) 2_655 . ?
C80 C67 Nd6 95.3(9) 2_655 . ?
C62 C67 Nd6 89.2(6) . . ?
C68 C67 Nd6 58.2(5) . . ?
C40 C67 Nd6 75.5(5) 2_655 . ?
C66 C67 Nd6 84.5(4) . . ?
C74 C67 Nd6 96.4(5) 2_655 . ?
C38 C67 Nd6 55.4(4) 2_655 . ?
C73 C67 Nd6 86.9(4) 2_655 . ?
Nd2 C67 Nd6 21.24(9) 2_655 . ?
C38 C68 C39 166(3) 2_655 2_655 ?
C38 C68 C7 60.2(16) 2_655 . ?
C39 C68 C7 110.2(8) 2_655 . ?
C38 C68 C67 167(3) 2_655 . ?
C39 C68 C67 10.9(6) 2_655 . ?
C7 C68 C67 120.6(6) . . ?
C38 C68 C70 66.1(17) 2_655 . ?
C39 C68 C70 117.1(8) 2_655 . ?
C7 C68 C70 121.9(6) . . ?
C67 C68 C70 106.7(6) . . ?
C38 C68 C33 51.3(16) 2_655 2_655 ?
C39 C68 C33 131.7(9) 2_655 2_655 ?
C7 C68 C33 108.7(5) . 2_655 ?
C67 C68 C33 121.5(6) . 2_655 ?
C70 C68 C33 14.9(4) . 2_655 ?
C38 C68 C37 43.8(15) 2_655 2_655 ?
C39 C68 C37 126.4(9) 2_655 2_655 ?
C7 C68 C37 16.4(4) . 2_655 ?
C67 C68 C37 136.5(6) . 2_655 ?
C70 C68 C37 107.1(5) . 2_655 ?
C33 C68 C37 93.2(5) 2_655 2_655 ?
C38 C68 Nd6 78(2) 2_655 . ?
C39 C68 Nd6 88.5(8) 2_655 . ?
C7 C68 Nd6 67.9(4) . . ?
C67 C68 Nd6 89.9(6) . . ?
C70 C68 Nd6 81.3(5) . . ?
C33 C68 Nd6 80.6(5) 2_655 . ?
C37 C68 Nd6 69.2(4) 2_655 . ?
C38 C68 Nd2 101(3) 2_655 2_655 ?
C39 C68 Nd2 65.7(8) 2_655 2_655 ?
C7 C68 Nd2 81.3(5) . 2_655 ?
C67 C68 Nd2 66.7(5) . 2_655 ?
C70 C68 Nd2 89.0(5) . 2_655 ?
C33 C68 Nd2 93.6(5) 2_655 2_655 ?
C37 C68 Nd2 87.4(5) 2_655 2_655 ?
Nd6 C68 Nd2 23.19(11) . 2_655 ?
C38 C68 Nd3 62(2) 2_655 . ?
C39 C68 Nd3 104.5(8) 2_655 . ?
C7 C68 Nd3 58.6(4) . . ?
C67 C68 Nd3 106.5(6) . . ?
C70 C68 Nd3 78.0(5) . . ?
C33 C68 Nd3 73.3(4) 2_655 . ?
C37 C68 Nd3 56.0(4) 2_655 . ?
Nd6 C68 Nd3 16.59(8) . . ?
Nd2 C68 Nd3 39.73(14) 2_655 . ?
C41 C69 C40 104.8(12) 2_655 2_655 ?
C41 C69 C2 84.4(11) 2_655 2_655 ?
C40 C69 C2 156.8(7) 2_655 2_655 ?
C41 C69 C66 125.0(11) 2_655 . ?
C40 C69 C66 20.5(4) 2_655 . ?
C2 C69 C66 142.5(6) 2_655 . ?
C41 C69 C45 118.8(12) 2_655 . ?
C40 C69 C45 126.9(6) 2_655 . ?
C2 C69 C45 35.6(4) 2_655 . ?
C66 C69 C45 108.2(5) . . ?
C41 C69 C6 8.9(8) 2_655 . ?
C40 C69 C6 96.4(6) 2_655 . ?
C2 C69 C6 91.1(5) 2_655 . ?
C66 C69 C6 116.4(5) . . ?
C45 C69 C6 124.1(6) . . ?
C41 C69 C73 143.7(11) 2_655 2_655 ?
C40 C69 C73 43.7(4) 2_655 2_655 ?
C2 C69 C73 118.7(5) 2_655 2_655 ?
C66 C69 C73 24.1(4) . 2_655 ?
C45 C69 C73 84.1(4) . 2_655 ?
C6 C69 C73 134.8(5) . 2_655 ?
C41 C69 Nd2 86.5(9) 2_655 2_655 ?
C40 C69 Nd2 62.6(4) 2_655 2_655 ?
C2 C69 Nd2 97.5(4) 2_655 2_655 ?
C66 C69 Nd2 65.6(3) . 2_655 ?
C45 C69 Nd2 90.1(4) . 2_655 ?
C6 C69 Nd2 79.8(3) . 2_655 ?
C73 C69 Nd2 64.2(3) 2_655 2_655 ?
C41 C69 Nd6 67.1(9) 2_655 . ?
C40 C69 Nd6 69.0(4) 2_655 . ?
C2 C69 Nd6 96.3(4) 2_655 . ?
C66 C69 Nd6 78.1(3) . . ?
C45 C69 Nd6 100.4(4) . . ?
C6 C69 Nd6 60.3(3) . . ?
C73 C69 Nd6 81.9(3) 2_655 . ?
Nd2 C69 Nd6 19.49(6) 2_655 . ?
C33 C70 C32 112.7(17) 2_655 2_655 ?
C33 C70 C38 89.0(15) 2_655 2_655 ?
C32 C70 C38 158.2(9) 2_655 2_655 ?
C33 C70 C61 144.3(16) 2_655 . ?
C32 C70 C61 33.3(4) 2_655 . ?
C38 C70 C61 125.2(7) 2_655 . ?
C33 C70 C13 29.5(17) 2_655 . ?
C32 C70 C13 91.9(6) 2_655 . ?
C38 C70 C13 107.7(7) 2_655 . ?
C61 C70 C13 118.0(6) . . ?
C33 C70 C68 106.4(16) 2_655 . ?
C32 C70 C68 140.9(7) 2_655 . ?
C38 C70 C68 17.5(5) 2_655 . ?
C61 C70 C68 108.3(6) . . ?
C13 C70 C68 124.2(6) . . ?
C33 C70 C34 23.3(16) 2_655 2_655 ?
C32 C70 C34 97.0(7) 2_655 2_655 ?
C38 C70 C34 103.2(7) 2_655 2_655 ?
C61 C70 C34 124.1(6) . 2_655 ?
C13 C70 C34 6.3(6) . 2_655 ?
C68 C70 C34 120.1(6) . 2_655 ?
C33 C70 Nd6 94(2) 2_655 . ?
C32 C70 Nd6 112.4(7) 2_655 . ?
C38 C70 Nd6 62.5(6) 2_655 . ?
C61 C70 Nd6 93.9(5) . . ?
C13 C70 Nd6 82.8(6) . . ?
C68 C70 Nd6 64.0(5) . . ?
C34 C70 Nd6 84.3(5) 2_655 . ?
C33 C70 Nd1 99(2) 2_655 . ?
C32 C70 Nd1 66.1(5) 2_655 . ?
C38 C70 Nd1 110.5(7) 2_655 . ?
C61 C70 Nd1 62.0(4) . . ?
C13 C70 Nd1 71.5(5) . . ?
C68 C70 Nd1 108.3(6) . . ?
C34 C70 Nd1 77.1(5) 2_655 . ?
Nd6 C70 Nd1 48.26(18) . . ?
C33 C70 Nd4 88(2) 2_655 2_655 ?
C32 C70 Nd4 72.8(5) 2_655 2_655 ?
C38 C70 Nd4 108.1(7) 2_655 2_655 ?
C61 C70 Nd4 73.0(4) . 2_655 ?
C13 C70 Nd4 60.8(5) . 2_655 ?
C68 C70 Nd4 109.6(6) . 2_655 ?
C34 C70 Nd4 66.1(5) 2_655 2_655 ?
Nd6 C70 Nd4 46.20(17) . 2_655 ?
Nd1 C70 Nd4 11.68(6) . 2_655 ?
C33 C70 Nd5 111(2) 2_655 2_655 ?
C32 C70 Nd5 64.3(5) 2_655 2_655 ?
C38 C70 Nd5 107.8(7) 2_655 2_655 ?
C61 C70 Nd5 53.6(4) . 2_655 ?
C13 C70 Nd5 83.0(6) . 2_655 ?
C68 C70 Nd5 102.3(5) . 2_655 ?
C34 C70 Nd5 88.6(5) 2_655 2_655 ?
Nd6 C70 Nd5 48.09(17) . 2_655 ?
Nd1 C70 Nd5 11.53(9) . 2_655 ?
Nd4 C70 Nd5 22.80(14) 2_655 2_655 ?
C33 C70 Nd2 114(2) 2_655 2_655 ?
C32 C70 Nd2 102.1(6) 2_655 2_655 ?
C38 C70 Nd2 65.9(6) 2_655 2_655 ?
C61 C70 Nd2 77.4(4) . 2_655 ?
C13 C70 Nd2 100.0(6) . 2_655 ?
C68 C70 Nd2 60.8(5) . 2_655 ?
C34 C70 Nd2 102.4(5) 2_655 2_655 ?
Nd6 C70 Nd2 19.71(8) . 2_655 ?
Nd1 C70 Nd2 47.58(16) . 2_655 ?
Nd4 C70 Nd2 50.85(17) 2_655 2_655 ?
Nd5 C70 Nd2 42.23(15) 2_655 2_655 ?
C50 C71 C47 88.8(8) 2_655 2_655 ?
C50 C71 C51 71.7(8) 2_655 2_655 ?
C47 C71 C51 157.8(9) 2_655 2_655 ?
C50 C71 C10 42.5(6) 2_655 . ?
C47 C71 C10 46.4(5) 2_655 . ?
C51 C71 C10 113.0(7) 2_655 . ?
C50 C71 C72 159.6(8) 2_655 . ?
C47 C71 C72 74.2(5) 2_655 . ?
C51 C71 C72 122.1(7) 2_655 . ?
C10 C71 C72 119.1(5) . . ?
C50 C71 C76 76.5(7) 2_655 . ?
C47 C71 C76 159.8(8) 2_655 . ?
C51 C71 C76 5.7(8) 2_655 . ?
C10 C71 C76 117.1(5) . . ?
C72 C71 C76 116.6(6) . . ?
C50 C71 C46 146.6(8) 2_655 2_655 ?
C47 C71 C46 59.0(5) 2_655 2_655 ?
C51 C71 C46 137.2(8) 2_655 2_655 ?
C10 C71 C46 104.5(5) . 2_655 ?
C72 C71 C46 15.3(4) . 2_655 ?
C76 C71 C46 131.7(6) . 2_655 ?
C50 C71 C64 117.9(7) 2_655 2_655 ?
C47 C71 C64 145.8(6) 2_655 2_655 ?
C51 C71 C64 47.5(6) 2_655 2_655 ?
C10 C71 C64 151.9(5) . 2_655 ?
C72 C71 C64 74.6(4) . 2_655 ?
C76 C71 C64 42.2(4) . 2_655 ?
C46 C71 C64 89.9(5) 2_655 2_655 ?
C50 C71 C65 157.7(8) 2_655 2_655 ?
C47 C71 C65 106.5(6) 2_655 2_655 ?
C51 C71 C65 89.7(6) 2_655 2_655 ?
C10 C71 C65 148.1(5) . 2_655 ?
C72 C71 C65 32.7(4) . 2_655 ?
C76 C71 C65 84.4(5) . 2_655 ?
C46 C71 C65 48.0(4) 2_655 2_655 ?
C64 C71 C65 42.2(3) 2_655 2_655 ?
C50 C71 Nd3 74.2(5) 2_655 . ?
C47 C71 Nd3 62.1(4) 2_655 . ?
C51 C71 Nd3 101.3(8) 2_655 . ?
C10 C71 Nd3 56.8(3) . . ?
C72 C71 Nd3 87.6(5) . . ?
C76 C71 Nd3 100.1(6) . . ?
C46 C71 Nd3 82.2(4) 2_655 . ?
C64 C71 Nd3 102.8(3) 2_655 . ?
C65 C71 Nd3 98.3(3) 2_655 . ?
C46 C72 C65 159(2) 2_655 2_655 ?
C46 C72 C71 100.2(18) 2_655 . ?
C65 C72 C71 100.8(6) 2_655 . ?
C46 C72 C3 26.0(17) 2_655 . ?
C65 C72 C3 135.3(8) 2_655 . ?
C71 C72 C3 119.4(6) . . ?
C46 C72 C73 141.4(18) 2_655 . ?
C65 C72 C73 17.9(5) 2_655 . ?
C71 C72 C73 117.7(5) . . ?
C3 C72 C73 117.5(5) . . ?
C46 C72 C47 56.7(16) 2_655 2_655 ?
C65 C72 C47 143.9(7) 2_655 2_655 ?
C71 C72 C47 43.9(4) . 2_655 ?
C3 C72 C47 76.3(5) . 2_655 ?
C73 C72 C47 158.1(7) . 2_655 ?
C46 C72 C45 48.0(16) 2_655 2_655 ?
C65 C72 C45 112.3(8) 2_655 2_655 ?
C71 C72 C45 140.1(6) . 2_655 ?
C3 C72 C45 23.1(4) . 2_655 ?
C73 C72 C45 94.5(5) . 2_655 ?
C47 C72 C45 98.7(5) 2_655 2_655 ?
C46 C72 Nd2 109(2) 2_655 . ?
C65 C72 Nd2 65.9(7) 2_655 . ?
C71 C72 Nd2 98.3(5) . . ?
C3 C72 Nd2 88.5(5) . . ?
C73 C72 Nd2 60.2(4) . . ?
C47 C72 Nd2 105.9(5) 2_655 . ?
C45 C72 Nd2 76.8(4) 2_655 . ?
C65 C73 C66 158.7(18) 2_655 2_655 ?
C65 C73 C40 151.7(15) 2_655 . ?
C66 C73 C40 8.2(6) 2_655 . ?
C65 C73 C74 91.1(11) 2_655 . ?
C66 C73 C74 105.0(8) 2_655 . ?
C40 C73 C74 106.4(5) . . ?
C65 C73 C72 35.3(11) 2_655 . ?
C66 C73 C72 124.1(8) 2_655 . ?
C40 C73 C72 118.5(5) . . ?
C74 C73 C72 123.2(6) . . ?
C65 C73 C64 47.8(10) 2_655 2_655 ?
C66 C73 C64 145.0(9) 2_655 2_655 ?
C40 C73 C64 142.7(6) . 2_655 ?
C74 C73 C64 43.4(4) . 2_655 ?
C72 C73 C64 80.5(4) . 2_655 ?
C65 C73 C46 43.5(10) 2_655 2_655 ?
C66 C73 C46 116.1(8) 2_655 2_655 ?
C40 C73 C46 110.8(5) . 2_655 ?
C74 C73 C46 130.9(5) . 2_655 ?
C72 C73 C46 8.3(4) . 2_655 ?
C64 C73 C46 88.6(4) 2_655 2_655 ?
C65 C73 C69 119.2(13) 2_655 2_655 ?
C66 C73 C69 40.0(6) 2_655 2_655 ?
C40 C73 C69 35.3(4) . 2_655 ?
C74 C73 C69 138.4(6) . 2_655 ?
C72 C73 C69 84.1(4) . 2_655 ?
C64 C73 C69 150.1(6) 2_655 2_655 ?
C46 C73 C69 76.1(4) 2_655 2_655 ?
C65 C73 C67 146.5(15) 2_655 2_655 ?
C66 C73 C67 44.7(6) 2_655 2_655 ?
C40 C73 C67 46.0(4) . 2_655 ?
C74 C73 C67 60.6(4) . 2_655 ?
C72 C73 C67 150.4(7) . 2_655 ?
C64 C73 C67 101.2(5) 2_655 2_655 ?
C46 C73 C67 147.1(6) 2_655 2_655 ?
C69 C73 C67 80.3(4) 2_655 2_655 ?
C65 C73 Nd2 96.8(15) 2_655 . ?
C66 C73 Nd2 73.2(7) 2_655 . ?
C40 C73 Nd2 66.0(4) . . ?
C74 C73 Nd2 79.2(4) . . ?
C72 C73 Nd2 88.6(5) . . ?
C64 C73 Nd2 84.2(4) 2_655 . ?
C46 C73 Nd2 87.7(4) 2_655 . ?
C69 C73 Nd2 69.9(3) 2_655 . ?
C67 C73 Nd2 62.5(4) 2_655 . ?
C64 C74 C63 80.9(6) 2_655 2_655 ?
C64 C74 C80 150.6(7) 2_655 . ?
C63 C74 C80 78.4(5) 2_655 . ?
C64 C74 C75 37.1(4) 2_655 . ?
C63 C74 C75 45.3(4) 2_655 . ?
C80 C74 C75 123.1(6) . . ?
C64 C74 C73 81.4(5) 2_655 . ?
C63 C74 C73 152.1(7) 2_655 . ?
C80 C74 C73 108.6(5) . . ?
C75 C74 C73 118.1(5) . . ?
C64 C74 C65 59.7(5) 2_655 2_655 ?
C63 C74 C65 136.2(6) 2_655 2_655 ?
C80 C74 C65 127.9(6) . 2_655 ?
C75 C74 C65 96.6(5) . 2_655 ?
C73 C74 C65 21.7(3) . 2_655 ?
C64 C74 C62 137.1(7) 2_655 2_655 ?
C63 C74 C62 61.5(5) 2_655 2_655 ?
C80 C74 C62 16.9(4) . 2_655 ?
C75 C74 C62 106.3(5) . 2_655 ?
C73 C74 C62 123.2(6) . 2_655 ?
C65 C74 C62 139.9(6) 2_655 2_655 ?
C64 C74 C67 148.6(6) 2_655 2_655 ?
C63 C74 C67 109.4(6) 2_655 2_655 ?
C80 C74 C67 32.4(4) . 2_655 ?
C75 C74 C67 150.3(6) . 2_655 ?
C73 C74 C67 76.7(5) . 2_655 ?
C65 C74 C67 97.3(5) 2_655 2_655 ?
C62 C74 C67 48.7(4) 2_655 2_655 ?
C64 C74 C66 107.8(5) 2_655 2_655 ?
C63 C74 C66 149.4(6) 2_655 2_655 ?
C80 C74 C66 81.3(5) . 2_655 ?
C75 C74 C66 142.7(5) . 2_655 ?
C73 C74 C66 27.8(4) . 2_655 ?
C65 C74 C66 49.1(4) 2_655 2_655 ?
C62 C74 C66 96.8(5) 2_655 2_655 ?
C67 C74 C66 49.1(4) 2_655 2_655 ?
C64 C74 Nd2 89.5(4) 2_655 . ?
C63 C74 Nd2 89.9(4) 2_655 . ?
C80 C74 Nd2 69.8(5) . . ?
C75 C74 Nd2 98.2(4) . . ?
C73 C74 Nd2 68.6(4) . . ?
C65 C74 Nd2 72.7(4) 2_655 . ?
C62 C74 Nd2 71.8(4) 2_655 . ?
C67 C74 Nd2 61.6(4) 2_655 . ?
C66 C74 Nd2 61.5(3) 2_655 . ?
C64 C75 C63 111.4(10) 2_655 2_655 ?
C64 C75 C77 156.4(9) 2_655 . ?
C63 C75 C77 62.0(6) 2_655 . ?
C64 C75 C76 64.1(7) 2_655 . ?
C63 C75 C76 154.0(9) 2_655 . ?
C77 C75 C76 111.0(6) . . ?
C64 C75 C74 56.8(7) 2_655 . ?
C63 C75 C74 57.4(6) 2_655 . ?
C77 C75 C74 118.9(6) . . ?
C76 C75 C74 120.1(6) . . ?
C64 C75 C51 64.5(7) 2_655 2_655 ?
C63 C75 C51 155.4(10) 2_655 2_655 ?
C77 C75 C51 111.2(7) . 2_655 ?
C76 C75 C51 1.3(12) . 2_655 ?
C74 C75 C51 120.7(6) . 2_655 ?
C64 C75 C56 150.0(8) 2_655 2_655 ?
C63 C75 C56 53.6(5) 2_655 2_655 ?
C77 C75 C56 9.4(5) . 2_655 ?
C76 C75 C56 116.5(6) . 2_655 ?
C74 C75 C56 110.0(5) . 2_655 ?
C51 C75 C56 116.9(8) 2_655 2_655 ?
C51 C76 C64 145(7) 2_655 2_655 ?
C51 C76 C75 166(10) 2_655 . ?
C64 C76 C75 36.7(5) 2_655 . ?
C51 C76 C17 75(7) 2_655 . ?
C64 C76 C17 139.3(10) 2_655 . ?
C75 C76 C17 106.1(7) . . ?
C51 C76 C71 63(6) 2_655 . ?
C64 C76 C71 87.7(6) 2_655 . ?
C75 C76 C71 123.9(6) . . ?
C17 C76 C71 121.2(7) . . ?
C51 C76 C50 35(9) 2_655 2_655 ?
C64 C76 C50 124.1(8) 2_655 2_655 ?
C75 C76 C50 157.1(10) . 2_655 ?
C17 C76 C50 85.8(6) . 2_655 ?
C71 C76 C50 37.1(4) . 2_655 ?
C51 C76 C52 85(7) 2_655 2_655 ?
C64 C76 C52 130.3(11) 2_655 2_655 ?
C75 C76 C52 96.2(9) . 2_655 ?
C17 C76 C52 10.1(7) . 2_655 ?
C71 C76 C52 130.5(9) . 2_655 ?
C50 C76 C52 95.7(8) 2_655 2_655 ?
C56 C77 C63 96.4(19) 2_655 2_655 ?
C56 C77 C75 139(2) 2_655 . ?
C63 C77 C75 44.8(5) 2_655 . ?
C56 C77 C55 98.8(18) 2_655 2_655 ?
C63 C77 C55 149.2(11) 2_655 2_655 ?
C75 C77 C55 110.6(8) . 2_655 ?
C56 C77 C18 100.5(18) 2_655 . ?
C63 C77 C18 142.4(9) 2_655 . ?
C75 C77 C18 105.7(6) . . ?
C55 C77 C18 7.0(10) 2_655 . ?
C56 C77 C78 21.1(15) 2_655 . ?
C63 C77 C78 77.5(5) 2_655 . ?
C75 C77 C78 121.9(6) . . ?
C55 C77 C78 119.9(7) 2_655 . ?
C18 C77 C78 121.3(6) . . ?
C56 C77 C57 7.3(15) 2_655 2_655 ?
C63 C77 C57 102.8(7) 2_655 2_655 ?
C75 C77 C57 143.4(7) . 2_655 ?
C55 C77 C57 91.6(6) 2_655 2_655 ?
C18 C77 C57 93.2(5) . 2_655 ?
C78 C77 C57 28.3(3) . 2_655 ?
C56 C77 Nd5 52(2) 2_655 . ?
C63 C77 Nd5 77.3(5) 2_655 . ?
C75 C77 Nd5 98.0(6) . . ?
C55 C77 Nd5 91.6(7) 2_655 . ?
C18 C77 Nd5 87.3(7) . . ?
C78 C77 Nd5 56.0(4) . . ?
C57 C77 Nd5 51.1(3) 2_655 . ?
C57 C78 C56 93.1(8) 2_655 2_655 ?
C57 C78 C77 101.5(7) 2_655 . ?
C56 C78 C77 8.4(6) 2_655 . ?
C57 C78 C79 129.2(7) 2_655 . ?
C56 C78 C79 126.4(7) 2_655 . ?
C77 C78 C79 119.3(5) . . ?
C57 C78 C25 14.2(6) 2_655 . ?
C56 C78 C25 107.2(6) 2_655 . ?
C77 C78 C25 115.5(5) . . ?
C79 C78 C25 118.4(5) . . ?
C57 C78 C60 69.6(7) 2_655 2_655 ?
C56 C78 C60 149.8(7) 2_655 2_655 ?
C77 C78 C60 154.0(6) . 2_655 ?
C79 C78 C60 60.4(4) . 2_655 ?
C25 C78 C60 58.0(4) . 2_655 ?
C57 C78 C63 140.8(7) 2_655 2_655 ?
C56 C78 C63 54.7(6) 2_655 2_655 ?
C77 C78 C63 47.1(4) . 2_655 ?
C79 C78 C63 72.3(4) . 2_655 ?
C25 C78 C63 153.3(5) . 2_655 ?
C60 C78 C63 126.2(5) 2_655 2_655 ?
C57 C78 C61 112.3(7) 2_655 2_655 ?
C56 C78 C61 133.9(7) 2_655 2_655 ?
C77 C78 C61 128.6(5) . 2_655 ?
C79 C78 C61 17.2(3) . 2_655 ?
C25 C78 C61 102.4(4) . 2_655 ?
C60 C78 C61 44.9(3) 2_655 2_655 ?
C63 C78 C61 83.8(4) 2_655 2_655 ?
C57 C78 Nd5 69.9(5) 2_655 . ?
C56 C78 Nd5 89.5(5) 2_655 . ?
C77 C78 Nd5 92.3(5) . . ?
C79 C78 Nd5 78.9(3) . . ?
C25 C78 Nd5 73.0(4) . . ?
C60 C78 Nd5 61.8(3) 2_655 . ?
C63 C78 Nd5 86.4(3) 2_655 . ?
C61 C78 Nd5 66.3(2) 2_655 . ?
C57 C78 Nd1 67.3(5) 2_655 2_655 ?
C56 C78 Nd1 99.8(5) 2_655 2_655 ?
C77 C78 Nd1 102.8(5) . 2_655 ?
C79 C78 Nd1 74.7(3) . 2_655 ?
C25 C78 Nd1 67.8(3) . 2_655 ?
C60 C78 Nd1 51.3(2) 2_655 2_655 ?
C63 C78 Nd1 94.3(3) 2_655 2_655 ?
C61 C78 Nd1 60.3(2) 2_655 2_655 ?
Nd5 C78 Nd1 10.56(11) . 2_655 ?
C61 C79 C62 104.0(10) 2_655 2_655 ?
C61 C79 C32 18.2(6) 2_655 . ?
C62 C79 C32 121.3(7) 2_655 . ?
C61 C79 C78 127.5(9) 2_655 . ?
C62 C79 C78 109.0(7) 2_655 . ?
C32 C79 C78 119.4(5) . . ?
C61 C79 C60 68.9(8) 2_655 2_655 ?
C62 C79 C60 149.9(8) 2_655 2_655 ?
C32 C79 C60 57.5(4) . 2_655 ?
C78 C79 C60 62.0(4) . 2_655 ?
C61 C79 C80 97.9(8) 2_655 . ?
C62 C79 C80 7.1(6) 2_655 . ?
C32 C79 C80 114.8(5) . . ?
C78 C79 C80 116.0(5) . . ?
C60 C79 C80 150.8(6) 2_655 . ?
C61 C79 C63 138.9(8) 2_655 2_655 ?
C62 C79 C63 49.2(5) 2_655 2_655 ?
C32 C79 C63 154.4(5) . 2_655 ?
C78 C79 C63 60.1(4) . 2_655 ?
C60 C79 C63 116.8(5) 2_655 2_655 ?
C80 C79 C63 56.2(4) . 2_655 ?
C61 C79 Nd5 73.2(7) 2_655 . ?
C62 C79 Nd5 93.4(6) 2_655 . ?
C32 C79 Nd5 79.5(4) . . ?
C78 C79 Nd5 65.3(3) . . ?
C60 C79 Nd5 56.6(3) 2_655 . ?
C80 C79 Nd5 95.1(5) . . ?
C63 C79 Nd5 77.8(3) 2_655 . ?
C61 C79 Nd1 61.5(7) 2_655 2_655 ?
C62 C79 Nd1 99.7(6) 2_655 2_655 ?
C32 C79 Nd1 67.2(3) . 2_655 ?
C78 C79 Nd1 73.4(3) . 2_655 ?
C60 C79 Nd1 50.7(3) 2_655 2_655 ?
C80 C79 Nd1 100.1(5) . 2_655 ?
C63 C79 Nd1 89.9(3) 2_655 2_655 ?
Nd5 C79 Nd1 12.30(11) . 2_655 ?
C61 C79 Nd2 72.6(7) 2_655 . ?
C62 C79 Nd2 54.0(5) 2_655 . ?
C32 C79 Nd2 88.9(4) . . ?
C78 C79 Nd2 95.4(4) . . ?
C60 C79 Nd2 96.8(3) 2_655 . ?
C80 C79 Nd2 53.9(4) . . ?
C63 C79 Nd2 66.3(2) 2_655 . ?
Nd5 C79 Nd2 42.69(11) . . ?
Nd1 C79 Nd2 46.17(11) 2_655 . ?
C61 C79 Nd4 53.9(7) 2_655 . ?
C62 C79 Nd4 100.9(6) 2_655 . ?
C32 C79 Nd4 60.1(3) . . ?
C78 C79 Nd4 80.3(3) . . ?
C60 C79 Nd4 50.6(3) 2_655 . ?
C80 C79 Nd4 100.3(5) . . ?
C63 C79 Nd4 96.3(3) 2_655 . ?
Nd5 C79 Nd4 19.62(14) . . ?
Nd1 C79 Nd4 7.64(5) 2_655 . ?
Nd2 C79 Nd4 46.83(10) . . ?
C62 C80 C67 150(2) 2_655 2_655 ?
C62 C80 C74 104.0(16) 2_655 . ?
C67 C80 C74 100.4(8) 2_655 . ?
C62 C80 C39 138.6(18) 2_655 . ?
C67 C80 C39 11.5(7) 2_655 . ?
C74 C80 C39 108.6(6) . . ?
C62 C80 C79 16.7(13) 2_655 . ?
C67 C80 C79 135.0(8) 2_655 . ?
C74 C80 C79 120.6(6) . . ?
C39 C80 C79 124.0(6) . . ?
C62 C80 C63 57.0(14) 2_655 2_655 ?
C67 C80 C63 144.1(10) 2_655 2_655 ?
C74 C80 C63 46.9(4) . 2_655 ?
C39 C80 C63 147.5(8) . 2_655 ?
C79 C80 C63 73.7(4) . 2_655 ?
C62 C80 C61 39.9(13) 2_655 2_655 ?
C67 C80 C61 110.5(8) 2_655 2_655 ?
C74 C80 C61 138.7(6) . 2_655 ?
C39 C80 C61 99.4(5) . 2_655 ?
C79 C80 C61 24.6(3) . 2_655 ?
C63 C80 C61 94.2(5) 2_655 2_655 ?
C62 C80 Nd2 96(2) 2_655 . ?
C67 C80 Nd2 71.3(9) 2_655 . ?
C74 C80 Nd2 79.5(5) . . ?
C39 C80 Nd2 66.3(5) . . ?
C79 C80 Nd2 96.9(5) . . ?
C63 C80 Nd2 85.9(4) 2_655 . ?
C61 C80 Nd2 85.0(4) 2_655 . ?
C62 C80 Nd6 94(2) 2_655 2_655 ?
C67 C80 Nd6 65.4(8) 2_655 2_655 ?
C74 C80 Nd6 97.8(6) . 2_655 ?
C39 C80 Nd6 57.3(5) . 2_655 ?
C79 C80 Nd6 89.5(5) . 2_655 ?
C63 C80 Nd6 100.1(5) 2_655 2_655 ?
C61 C80 Nd6 72.3(4) 2_655 2_655 ?
Nd2 C80 Nd6 18.45(8) . 2_655 ?
C62 C80 Nd5 53(2) 2_655 . ?
C67 C80 Nd5 109.3(9) 2_655 . ?
C74 C80 Nd5 92.9(5) . . ?
C39 C80 Nd5 100.4(6) . . ?
C79 C80 Nd5 54.8(4) . . ?
C63 C80 Nd5 65.9(3) 2_655 . ?
C61 C80 Nd5 51.7(3) 2_655 . ?
Nd2 C80 Nd5 43.56(16) . . ?
Nd6 C80 Nd5 43.96(15) 2_655 . ?
C81 C81 F2 100(7) 2_655 2_655 ?
C81 C81 F3 96(8) 2_655 2_655 ?
F2 C81 F3 126.8(6) 2_655 2_655 ?
C81 C81 F2 61(7) 2_655 . ?
F2 C81 F2 126.6(7) 2_655 . ?
F3 C81 F2 35.5(8) 2_655 . ?
C81 C81 F1 159.3(6) 2_655 . ?
F2 C81 F1 71.9(10) 2_655 . ?
F3 C81 F1 75.1(10) 2_655 . ?
F2 C81 F1 107.8(14) . . ?
C81 C81 F3 65(7) 2_655 . ?
F2 C81 F3 35.3(8) 2_655 . ?
F3 C81 F3 130.5(7) 2_655 . ?
F2 C81 F3 107.1(6) . . ?
F1 C81 F3 106.1(16) . . ?
C81 C81 C1 88.9(6) 2_655 . ?
F2 C81 C1 118.3(19) 2_655 . ?
F3 C81 C1 112.2(18) 2_655 . ?
F2 C81 C1 111.2(16) . . ?
F1 C81 C1 111.7(6) . . ?
F3 C81 C1 112.7(14) . . ?
C81 C81 C1 75.3(5) 2_655 2_655 ?
F2 C81 C1 116.7(19) 2_655 2_655 ?
F3 C81 C1 116.4(19) 2_655 2_655 ?
F2 C81 C1 106.3(14) . 2_655 ?
F1 C81 C1 125.4(7) . 2_655 ?
F3 C81 C1 103.0(13) . 2_655 ?
C1 C81 C1 14.0(6) . 2_655 ?
C81 C81 F1 15.7(4) 2_655 2_655 ?
F2 C81 F1 92.4(10) 2_655 2_655 ?
F3 C81 F1 90.3(12) 2_655 2_655 ?
F2 C81 F1 55.4(6) . 2_655 ?
F1 C81 F1 143.7(5) . 2_655 ?
F3 C81 F1 59.0(6) . 2_655 ?
C1 C81 F1 104.6(6) . 2_655 ?
C1 C81 F1 90.9(5) 2_655 2_655 ?
C81 F1 F2 48.9(12) . 2_655 ?
C81 F1 F3 49.3(13) . 2_655 ?
F2 F1 F3 89.6(4) 2_655 2_655 ?
C81 F1 C81 5.0(3) . 2_655 ?
F2 F1 C81 47.4(10) 2_655 2_655 ?
F3 F1 C81 47.5(10) 2_655 2_655 ?
F3 F2 C81 84.6(9) 2_655 2_655 ?
F3 F2 C81 65.7(10) 2_655 . ?
C81 F2 C81 18.9(10) 2_655 . ?
F3 F2 F1 141.0(11) 2_655 2_655 ?
C81 F2 F1 59.2(7) 2_655 2_655 ?
C81 F2 F1 77.2(8) . 2_655 ?
F2 F3 C81 78.8(10) 2_655 2_655 ?
F2 F3 C81 60.1(10) 2_655 . ?
C81 F3 C81 18.8(12) 2_655 . ?
F2 F3 F1 129.3(11) 2_655 2_655 ?
C81 F3 F1 55.6(7) 2_655 2_655 ?
C81 F3 F1 73.5(9) . 2_655 ?
Nd4 Nd1 Nd5 156.6(2) 2_655 2_655 ?
Nd4 Nd1 C60 122.8(2) 2_655 . ?
Nd5 Nd1 C60 80.3(3) 2_655 . ?
Nd4 Nd1 C59 86.2(2) 2_655 . ?
Nd5 Nd1 C59 117.0(3) 2_655 . ?
C60 Nd1 C59 40.9(3) . . ?
Nd4 Nd1 Nd6 76.10(13) 2_655 . ?
Nd5 Nd1 Nd6 89.90(16) 2_655 . ?
C60 Nd1 Nd6 117.0(2) . . ?
C59 Nd1 Nd6 129.98(19) . . ?
Nd4 Nd1 Nd2 100.32(13) 2_655 2_655 ?
Nd5 Nd1 Nd2 64.05(16) 2_655 2_655 ?
C60 Nd1 Nd2 110.4(2) . 2_655 ?
C59 Nd1 Nd2 141.73(19) . 2_655 ?
Nd6 Nd1 Nd2 25.87(4) . 2_655 ?
Nd4 Nd1 C26 102.6(3) 2_655 2_655 ?
Nd5 Nd1 C26 99.3(3) 2_655 2_655 ?
C60 Nd1 C26 36.1(3) . 2_655 ?
C59 Nd1 C26 21.0(3) . 2_655 ?
Nd6 Nd1 C26 147.0(2) . 2_655 ?
Nd2 Nd1 C26 146.4(2) 2_655 2_655 ?
Nd4 Nd1 C14 56.3(2) 2_655 . ?
Nd5 Nd1 C14 146.3(3) 2_655 . ?
C60 Nd1 C14 66.5(3) . . ?
C59 Nd1 C14 35.7(3) . . ?
Nd6 Nd1 C14 99.6(2) . . ?
Nd2 Nd1 C14 121.4(2) 2_655 . ?
C26 Nd1 C14 56.6(3) 2_655 . ?
Nd4 Nd1 C31 86.9(2) 2_655 2_655 ?
Nd5 Nd1 C31 116.0(2) 2_655 2_655 ?
C60 Nd1 C31 35.8(2) . 2_655 ?
C59 Nd1 C31 19.4(2) . 2_655 ?
Nd6 Nd1 C31 111.81(15) . 2_655 ?
Nd2 Nd1 C31 122.52(14) 2_655 2_655 ?
C26 Nd1 C31 36.1(2) 2_655 2_655 ?
C14 Nd1 C31 30.7(3) . 2_655 ?
Nd4 Nd1 C61 117.3(2) 2_655 . ?
Nd5 Nd1 C61 77.9(2) 2_655 . ?
C60 Nd1 C61 36.0(3) . . ?
C59 Nd1 C61 66.3(2) . . ?
Nd6 Nd1 C61 81.00(18) . . ?
Nd2 Nd1 C61 77.48(17) 2_655 . ?
C26 Nd1 C61 70.3(2) 2_655 . ?
C14 Nd1 C61 71.8(2) . . ?
C31 Nd1 C61 50.09(19) 2_655 . ?
Nd4 Nd1 Nd3 51.73(12) 2_655 . ?
Nd5 Nd1 Nd3 110.78(16) 2_655 . ?
C60 Nd1 Nd3 132.8(2) . . ?
C59 Nd1 Nd3 124.5(2) . . ?
Nd6 Nd1 Nd3 25.38(4) . . ?
Nd2 Nd1 Nd3 48.60(3) 2_655 . ?
C26 Nd1 Nd3 145.5(2) 2_655 . ?
C14 Nd1 Nd3 88.9(2) . . ?
C31 Nd1 Nd3 112.03(17) 2_655 . ?
C61 Nd1 Nd3 99.37(18) . . ?
Nd4 Nd1 C57 149.8(2) 2_655 . ?
Nd5 Nd1 C57 52.1(2) 2_655 . ?
C60 Nd1 C57 36.9(2) . . ?
C59 Nd1 C57 65.3(2) . . ?
Nd6 Nd1 C57 129.61(18) . . ?
Nd2 Nd1 C57 108.21(17) 2_655 . ?
C26 Nd1 C57 47.4(2) 2_655 . ?
C14 Nd1 C57 99.2(3) . . ?
C31 Nd1 C57 69.7(2) 2_655 . ?
C61 Nd1 C57 61.6(2) . . ?
Nd3 Nd1 C57 154.92(17) . . ?
Nd6 Nd2 Nd3 18.36(8) 2_655 2_655 ?
Nd6 Nd2 Nd5 85.03(17) 2_655 . ?
Nd3 Nd2 Nd5 84.17(15) 2_655 . ?
Nd6 Nd2 Nd1 70.40(9) 2_655 2_655 ?
Nd3 Nd2 Nd1 70.14(7) 2_655 2_655 ?
Nd5 Nd2 Nd1 14.65(12) . 2_655 ?
Nd6 Nd2 C40 106.31(16) 2_655 . ?
Nd3 Nd2 C40 119.01(14) 2_655 . ?
Nd5 Nd2 C40 136.60(18) . . ?
Nd1 Nd2 C40 139.84(18) 2_655 . ?
Nd6 Nd2 C39 90.1(2) 2_655 . ?
Nd3 Nd2 C39 108.0(2) 2_655 . ?
Nd5 Nd2 C39 105.52(19) . . ?
Nd1 Nd2 C39 105.21(19) 2_655 . ?
C40 Nd2 C39 35.2(2) . . ?
Nd6 Nd2 C67 99.5(2) 2_655 2_655 ?
Nd3 Nd2 C67 117.71(18) 2_655 2_655 ?
Nd5 Nd2 C67 101.1(2) . 2_655 ?
Nd1 Nd2 C67 103.5(2) 2_655 2_655 ?
C40 Nd2 C67 36.5(3) . 2_655 ?
C39 Nd2 C67 10.7(2) . 2_655 ?
Nd6 Nd2 C66 118.69(17) 2_655 2_655 ?
Nd3 Nd2 C66 131.53(15) 2_655 2_655 ?
Nd5 Nd2 C66 131.18(19) . 2_655 ?
Nd1 Nd2 C66 138.60(18) 2_655 2_655 ?
C40 Nd2 C66 12.57(16) . 2_655 ?
C39 Nd2 C66 40.1(3) . 2_655 ?
C67 Nd2 C66 37.6(3) 2_655 2_655 ?
Nd6 Nd2 Nd4 58.27(10) 2_655 . ?
Nd3 Nd2 Nd4 57.08(9) 2_655 . ?
Nd5 Nd2 Nd4 27.34(17) . . ?
Nd1 Nd2 Nd4 13.06(6) 2_655 . ?
C40 Nd2 Nd4 143.27(18) . . ?
C39 Nd2 Nd4 108.23(19) . . ?
C67 Nd2 Nd4 108.9(2) 2_655 . ?
C66 Nd2 Nd4 146.22(18) 2_655 . ?
Nd6 Nd2 C73 139.85(18) 2_655 . ?
Nd3 Nd2 C73 151.37(15) 2_655 . ?
Nd5 Nd2 C73 121.4(2) . . ?
Nd1 Nd2 C73 133.64(17) 2_655 . ?
C40 Nd2 C73 33.60(19) . . ?
C39 Nd2 C73 55.8(3) . . ?
C67 Nd2 C73 49.5(3) 2_655 . ?
C66 Nd2 C73 21.2(2) 2_655 . ?
Nd4 Nd2 C73 145.89(18) . . ?
Nd6 Nd2 C80 109.34(19) 2_655 . ?
Nd3 Nd2 C80 126.97(18) 2_655 . ?
Nd5 Nd2 C80 81.00(18) . . ?
Nd1 Nd2 C80 86.83(17) 2_655 . ?
C40 Nd2 C80 55.6(2) . . ?
C39 Nd2 C80 32.7(2) . . ?
C67 Nd2 C80 23.3(2) 2_655 . ?
C66 Nd2 C80 51.8(2) 2_655 . ?
Nd4 Nd2 C80 95.67(18) . . ?
C73 Nd2 C80 53.8(2) . . ?
Nd6 Nd2 C68 65.68(18) 2_655 2_655 ?
Nd3 Nd2 C68 83.89(17) 2_655 2_655 ?
Nd5 Nd2 C68 98.09(19) . 2_655 ?
Nd1 Nd2 C68 92.12(17) 2_655 2_655 ?
C40 Nd2 C68 53.7(2) . 2_655 ?
C39 Nd2 C68 24.8(2) . 2_655 ?
C67 Nd2 C68 33.8(2) 2_655 2_655 ?
C66 Nd2 C68 62.1(2) 2_655 2_655 ?
Nd4 Nd2 C68 90.70(17) . 2_655 ?
C73 Nd2 C68 80.0(2) . 2_655 ?
C80 Nd2 C68 48.9(2) . 2_655 ?
Nd6 Nd3 Nd2 17.48(7) . 2_655 ?
Nd6 Nd3 Nd4 73.26(11) . 2_655 ?
Nd2 Nd3 Nd4 73.12(9) 2_655 2_655 ?
Nd6 Nd3 C8 91.1(2) . . ?
Nd2 Nd3 C8 107.2(2) 2_655 . ?
Nd4 Nd3 C8 114.45(17) 2_655 . ?
Nd6 Nd3 C36 100.3(2) . 2_655 ?
Nd2 Nd3 C36 116.40(19) 2_655 2_655 ?
Nd4 Nd3 C36 117.2(2) 2_655 2_655 ?
C8 Nd3 C36 9.3(3) . 2_655 ?
Nd6 Nd3 C9 119.1(2) . . ?
Nd2 Nd3 C9 130.39(19) 2_655 . ?
Nd4 Nd3 C9 140.0(2) 2_655 . ?
C8 Nd3 C9 35.7(2) . . ?
C36 Nd3 C9 28.4(3) 2_655 . ?
Nd6 Nd3 C48 117.77(19) . 2_655 ?
Nd2 Nd3 C48 126.92(17) 2_655 2_655 ?
Nd4 Nd3 C48 147.76(18) 2_655 2_655 ?
C8 Nd3 C48 40.5(3) . 2_655 ?
C36 Nd3 C48 34.4(3) 2_655 2_655 ?
C9 Nd3 C48 7.7(3) . 2_655 ?
Nd6 Nd3 C12 99.7(2) . . ?
Nd2 Nd3 C12 116.7(2) 2_655 . ?
Nd4 Nd3 C12 84.5(2) 2_655 . ?
C8 Nd3 C12 35.0(2) . . ?
C36 Nd3 C12 33.8(3) 2_655 . ?
C9 Nd3 C12 56.8(3) . . ?
C48 Nd3 C12 64.3(3) 2_655 . ?
Nd6 Nd3 C35 110.09(19) . 2_655 ?
Nd2 Nd3 C35 127.00(18) 2_655 2_655 ?
Nd4 Nd3 C35 86.3(2) 2_655 2_655 ?
C8 Nd3 C35 39.8(3) . 2_655 ?
C36 Nd3 C35 36.0(3) 2_655 2_655 ?
C9 Nd3 C35 53.8(3) . 2_655 ?
C48 Nd3 C35 61.6(3) 2_655 2_655 ?
C12 Nd3 C35 10.6(3) . 2_655 ?
Nd6 Nd3 Nd1 61.95(9) . . ?
Nd2 Nd3 Nd1 61.26(6) 2_655 . ?
Nd4 Nd3 Nd1 11.86(6) 2_655 . ?
C8 Nd3 Nd1 116.00(17) . . ?
C36 Nd3 Nd1 120.7(2) 2_655 . ?
C9 Nd3 Nd1 147.0(2) . . ?
C48 Nd3 Nd1 154.43(18) 2_655 . ?
C12 Nd3 Nd1 90.2(2) . . ?
C35 Nd3 Nd1 93.8(2) 2_655 . ?
Nd6 Nd3 C10 149.01(18) . . ?
Nd2 Nd3 C10 164.26(15) 2_655 . ?
Nd4 Nd3 C10 116.42(17) 2_655 . ?
C8 Nd3 C10 58.0(3) . . ?
C36 Nd3 C10 48.7(2) 2_655 . ?
C9 Nd3 C10 34.4(2) . . ?
C48 Nd3 C10 38.8(2) 2_655 . ?
C12 Nd3 C10 55.1(3) . . ?
C35 Nd3 C10 46.0(2) 2_655 . ?
Nd1 Nd3 C10 127.83(16) . . ?
Nd6 Nd3 C37 67.65(18) . 2_655 ?
Nd2 Nd3 C37 82.71(16) 2_655 2_655 ?
Nd4 Nd3 C37 113.56(17) 2_655 2_655 ?
C8 Nd3 C37 25.3(3) . 2_655 ?
C36 Nd3 C37 34.0(2) 2_655 2_655 ?
C9 Nd3 C37 53.0(2) . 2_655 ?
C48 Nd3 C37 54.4(2) 2_655 2_655 ?
C12 Nd3 C37 53.6(2) . 2_655 ?
C35 Nd3 C37 61.5(2) 2_655 2_655 ?
Nd1 Nd3 C37 109.55(17) . 2_655 ?
C10 Nd3 C37 81.9(2) . 2_655 ?
Nd1 Nd4 Nd5 12.01(12) 2_655 . ?
Nd1 Nd4 Nd6 88.86(15) 2_655 2_655 ?
Nd5 Nd4 Nd6 82.00(13) . 2_655 ?
Nd1 Nd4 C14 110.9(3) 2_655 2_655 ?
Nd5 Nd4 C14 122.6(3) . 2_655 ?
Nd6 Nd4 C14 110.8(3) 2_655 2_655 ?
Nd1 Nd4 Nd3 116.42(15) 2_655 2_655 ?
Nd5 Nd4 Nd3 107.93(12) . 2_655 ?
Nd6 Nd4 Nd3 28.62(5) 2_655 2_655 ?
C14 Nd4 Nd3 104.9(3) 2_655 2_655 ?
Nd1 Nd4 C59 78.7(3) 2_655 2_655 ?
Nd5 Nd4 C59 90.6(2) . 2_655 ?
Nd6 Nd4 C59 131.5(2) 2_655 2_655 ?
C14 Nd4 C59 38.2(3) 2_655 2_655 ?
Nd3 Nd4 C59 140.16(19) 2_655 2_655 ?
Nd1 Nd4 C30 113.7(3) 2_655 . ?
Nd5 Nd4 C30 125.2(2) . . ?
Nd6 Nd4 C30 108.56(19) 2_655 . ?
C14 Nd4 C30 3.3(3) 2_655 . ?
Nd3 Nd4 C30 101.8(2) 2_655 . ?
C59 Nd4 C30 41.6(3) 2_655 . ?
Nd1 Nd4 C31 79.7(2) 2_655 . ?
Nd5 Nd4 C31 91.4(2) . . ?
Nd6 Nd4 C31 112.73(14) 2_655 . ?
C14 Nd4 C31 31.3(3) 2_655 . ?
Nd3 Nd4 C31 122.57(16) 2_655 . ?
C59 Nd4 C31 19.1(2) 2_655 . ?
C30 Nd4 C31 34.2(2) . . ?
Nd1 Nd4 C13 107.4(3) 2_655 2_655 ?
Nd5 Nd4 C13 114.7(3) . 2_655 ?
Nd6 Nd4 C13 75.0(2) 2_655 2_655 ?
C14 Nd4 C13 36.0(3) 2_655 2_655 ?
Nd3 Nd4 C13 75.2(2) 2_655 2_655 ?
C59 Nd4 C13 65.0(3) 2_655 2_655 ?
C30 Nd4 C13 34.2(3) . 2_655 ?
C31 Nd4 C13 47.9(3) . 2_655 ?
Nd1 Nd4 C60 46.0(2) 2_655 2_655 ?
Nd5 Nd4 C60 57.79(19) . 2_655 ?
Nd6 Nd4 C60 105.76(19) 2_655 2_655 ?
C14 Nd4 C60 65.0(2) 2_655 2_655 ?
Nd3 Nd4 C60 130.13(18) 2_655 2_655 ?
C59 Nd4 C60 36.8(2) 2_655 2_655 ?
C30 Nd4 C60 67.7(2) . 2_655 ?
C31 Nd4 C60 33.7(2) . 2_655 ?
C13 Nd4 C60 71.3(3) 2_655 2_655 ?
Nd1 Nd4 Nd2 66.63(13) 2_655 . ?
Nd5 Nd4 Nd2 58.58(11) . . ?
Nd6 Nd4 Nd2 23.94(4) 2_655 . ?
C14 Nd4 Nd2 125.7(2) 2_655 . ?
Nd3 Nd4 Nd2 49.81(4) 2_655 . ?
C59 Nd4 Nd2 129.2(2) 2_655 . ?
C30 Nd4 Nd2 124.50(18) . . ?
C31 Nd4 Nd2 114.46(15) . . ?
C13 Nd4 Nd2 90.7(2) 2_655 . ?
C60 Nd4 Nd2 94.56(19) 2_655 . ?
Nd1 Nd4 C29 136.5(3) 2_655 . ?
Nd5 Nd4 C29 147.4(3) . . ?
Nd6 Nd4 C29 126.0(3) 2_655 . ?
C14 Nd4 C29 37.8(4) 2_655 . ?
Nd3 Nd4 C29 103.5(3) 2_655 . ?
C59 Nd4 C29 59.0(3) 2_655 . ?
C30 Nd4 C29 37.0(3) . . ?
C31 Nd4 C29 64.0(3) . . ?
C13 Nd4 C29 65.4(3) 2_655 . ?
C60 Nd4 C29 95.0(3) 2_655 . ?
Nd2 Nd4 C29 149.6(3) . . ?
Nd1 Nd5 Nd4 11.45(11) 2_655 . ?
Nd1 Nd5 C60 83.4(3) 2_655 2_655 ?
Nd4 Nd5 C60 94.6(3) . 2_655 ?
Nd1 Nd5 Nd2 101.3(2) 2_655 . ?
Nd4 Nd5 Nd2 94.08(16) . . ?
C60 Nd5 Nd2 119.1(2) 2_655 . ?
Nd1 Nd5 C57 115.4(3) 2_655 2_655 ?
Nd4 Nd5 C57 126.3(3) . 2_655 ?
C60 Nd5 C57 41.1(3) 2_655 2_655 ?
Nd2 Nd5 C57 129.9(3) . 2_655 ?
Nd1 Nd5 Nd6 74.9(2) 2_655 2_655 ?
Nd4 Nd5 Nd6 68.14(15) . 2_655 ?
C60 Nd5 Nd6 114.3(2) 2_655 2_655 ?
Nd2 Nd5 Nd6 26.45(4) . 2_655 ?
C57 Nd5 Nd6 144.9(2) 2_655 2_655 ?
Nd1 Nd5 C78 124.2(3) 2_655 . ?
Nd4 Nd5 C78 135.6(3) . . ?
C60 Nd5 C78 40.9(2) 2_655 . ?
Nd2 Nd5 C78 107.4(2) . . ?
C57 Nd5 C78 23.1(2) 2_655 . ?
Nd6 Nd5 C78 122.59(17) 2_655 . ?
Nd1 Nd5 C25 100.9(3) 2_655 . ?
Nd4 Nd5 C25 111.3(3) . . ?
C60 Nd5 C25 38.3(3) 2_655 . ?
Nd2 Nd5 C25 144.8(3) . . ?
C57 Nd5 C25 16.1(3) 2_655 . ?
Nd6 Nd5 C25 152.1(2) 2_655 . ?
C78 Nd5 C25 37.5(3) . . ?
Nd1 Nd5 C61 87.9(3) 2_655 2_655 ?
Nd4 Nd5 C61 95.8(3) . 2_655 ?
C60 Nd5 C61 36.8(3) 2_655 2_655 ?
Nd2 Nd5 C61 82.38(18) . 2_655 ?
C57 Nd5 C61 67.0(3) 2_655 2_655 ?
Nd6 Nd5 C61 80.6(2) 2_655 2_655 ?
C78 Nd5 C61 51.3(2) . 2_655 ?
C25 Nd5 C61 71.6(3) . 2_655 ?
Nd1 Nd5 C59 50.6(2) 2_655 2_655 ?
Nd4 Nd5 C59 61.9(2) . 2_655 ?
C60 Nd5 C59 36.8(3) 2_655 2_655 ?
Nd2 Nd5 C59 132.8(2) . 2_655 ?
C57 Nd5 C59 65.2(2) 2_655 2_655 ?
Nd6 Nd5 C59 111.8(2) 2_655 2_655 ?
C78 Nd5 C59 75.3(2) . 2_655 ?
C25 Nd5 C59 52.4(3) . 2_655 ?
C61 Nd5 C59 62.4(2) 2_655 2_655 ?
Nd1 Nd5 C79 104.7(3) 2_655 . ?
Nd4 Nd5 C79 113.2(3) . . ?
C60 Nd5 C79 37.7(2) 2_655 . ?
Nd2 Nd5 C79 84.42(15) . . ?
C57 Nd5 C79 55.0(2) 2_655 . ?
Nd6 Nd5 C79 90.22(15) 2_655 . ?
C78 Nd5 C79 35.7(2) . . ?
C25 Nd5 C79 63.7(2) . . ?
C61 Nd5 C79 17.6(2) 2_655 . ?
C59 Nd5 C79 71.4(2) 2_655 . ?
Nd1 Nd5 C56 148.3(3) 2_655 2_655 ?
Nd4 Nd5 C56 159.8(2) . 2_655 ?
C60 Nd5 C56 65.7(2) 2_655 2_655 ?
Nd2 Nd5 C56 99.6(3) . 2_655 ?
C57 Nd5 C56 34.5(2) 2_655 2_655 ?
Nd6 Nd5 C56 123.0(2) 2_655 2_655 ?
C78 Nd5 C56 25.0(2) . 2_655 ?
C25 Nd5 C56 50.3(3) . 2_655 ?
C61 Nd5 C56 71.6(2) 2_655 2_655 ?
C59 Nd5 C56 97.9(2) 2_655 2_655 ?
C79 Nd5 C56 54.1(2) . 2_655 ?
Nd2 Nd6 Nd3 144.15(14) 2_655 . ?
Nd2 Nd6 Nd4 97.79(13) 2_655 2_655 ?
Nd3 Nd6 Nd4 78.12(12) . 2_655 ?
Nd2 Nd6 Nd1 83.74(10) 2_655 . ?
Nd3 Nd6 Nd1 92.67(10) . . ?
Nd4 Nd6 Nd1 15.05(7) 2_655 . ?
Nd2 Nd6 C7 109.03(19) 2_655 . ?
Nd3 Nd6 C7 99.49(19) . . ?
Nd4 Nd6 C7 131.23(19) 2_655 . ?
Nd1 Nd6 C7 132.83(18) . . ?
Nd2 Nd6 Nd5 68.51(16) 2_655 2_655 ?
Nd3 Nd6 Nd5 105.26(14) . 2_655 ?
Nd4 Nd6 Nd5 29.86(17) 2_655 2_655 ?
Nd1 Nd6 Nd5 15.23(11) . 2_655 ?
C7 Nd6 Nd5 135.73(18) . 2_655 ?
Nd2 Nd6 C38 102.1(2) 2_655 2_655 ?
Nd3 Nd6 C38 113.4(2) . 2_655 ?
Nd4 Nd6 C38 104.1(2) 2_655 2_655 ?
Nd1 Nd6 C38 101.9(2) . 2_655 ?
C7 Nd6 C38 31.9(3) . 2_655 ?
Nd5 Nd6 C38 103.9(2) 2_655 2_655 ?
Nd2 Nd6 C68 91.1(2) 2_655 . ?
Nd3 Nd6 C68 124.3(2) . . ?
Nd4 Nd6 C68 106.84(19) 2_655 . ?
Nd1 Nd6 C68 101.8(2) . . ?
C7 Nd6 C68 35.7(2) . . ?
Nd5 Nd6 C68 100.8(2) 2_655 . ?
C38 Nd6 C68 11.0(3) 2_655 . ?
Nd2 Nd6 C37 121.92(19) 2_655 2_655 ?
Nd3 Nd6 C37 87.71(19) . 2_655 ?
Nd4 Nd6 C37 123.64(19) 2_655 2_655 ?
Nd1 Nd6 C37 129.03(19) . 2_655 ?
C7 Nd6 C37 12.9(2) . 2_655 ?
Nd5 Nd6 C37 136.3(2) 2_655 2_655 ?
C38 Nd6 C37 35.3(3) 2_655 2_655 ?
C68 Nd6 C37 42.4(3) . 2_655 ?
Nd2 Nd6 C8 147.3(2) 2_655 . ?
Nd3 Nd6 C8 64.1(2) . . ?
Nd4 Nd6 C8 106.6(2) 2_655 . ?
Nd1 Nd6 C8 117.26(18) . . ?
C7 Nd6 C8 38.3(3) . . ?
Nd5 Nd6 C8 130.3(2) 2_655 . ?
C38 Nd6 C8 51.4(3) 2_655 . ?
C68 Nd6 C8 61.4(3) . . ?
C37 Nd6 C8 25.4(3) 2_655 . ?
Nd2 Nd6 C39 66.6(2) 2_655 2_655 ?
Nd3 Nd6 C39 148.0(2) . 2_655 ?
Nd4 Nd6 C39 112.81(19) 2_655 2_655 ?
Nd1 Nd6 C39 102.14(18) . 2_655 ?
C7 Nd6 C39 50.0(2) . 2_655 ?
Nd5 Nd6 C39 94.79(19) 2_655 2_655 ?
C38 Nd6 C39 35.9(3) 2_655 2_655 ?
C68 Nd6 C39 24.9(3) . 2_655 ?
C37 Nd6 C39 60.9(2) 2_655 2_655 ?
C8 Nd6 C39 83.9(3) . 2_655 ?
Nd2 Nd6 C70 101.2(2) 2_655 . ?
Nd3 Nd6 C70 111.1(2) . . ?
Nd4 Nd6 C70 72.58(18) 2_655 . ?
Nd1 Nd6 C70 70.15(18) . . ?
C7 Nd6 C70 62.9(2) . . ?
Nd5 Nd6 C70 74.02(19) 2_655 . ?
C38 Nd6 C70 31.9(3) 2_655 . ?
C68 Nd6 C70 34.7(2) . . ?
C37 Nd6 C70 62.5(3) 2_655 . ?
C8 Nd6 C70 67.1(2) . . ?
C39 Nd6 C70 50.7(3) 2_655 . ?
C56P C37P N5P 125.06(14) . . ?
C56P C37P C38P 123.54(14) . . ?
N5P C37P C38P 111.40(12) . . ?
C39P C38P C37P 106.30(13) . . ?
C39P C38P C57P 128.23(14) . . ?
C37P C38P C57P 125.38(13) . . ?
C38P C39P C40P 106.58(12) . . ?
C38P C39P C59P 128.24(15) . . ?
C40P C39P C59P 125.13(14) . . ?
C41P C40P N5P 124.74(15) . . ?
C41P C40P C39P 123.64(13) . . ?
N5P C40P C39P 111.57(12) . . ?
C40P C41P C42P 124.42(14) . . ?
C40P C41P H41P 117.8 . . ?
C42P C41P H41P 117.8 . . ?
C41P C42P N8P 125.09(13) . . ?
C41P C42P C43P 123.56(13) . . ?
N8P C42P C43P 111.35(13) . . ?
C44P C43P C42P 106.65(12) . . ?
C44P C43P C61P 128.88(15) . . ?
C42P C43P C61P 124.36(15) . . ?
C43P C44P C45P 106.06(13) . . ?
C43P C44P C63P 127.82(14) . . ?
C45P C44P C63P 126.03(14) . . ?
N8P C45P C46P 124.65(13) . . ?
N8P C45P C44P 112.05(13) . . ?
C46P C45P C44P 123.27(14) . . ?
C47P C46P C45P 124.03(15) . . ?
C47P C46P H46P 118.0 . . ?
C45P C46P H46P 118.0 . . ?
C46P C47P N7P 125.04(14) . . ?
C46P C47P C48P 123.10(14) . . ?
N7P C47P C48P 111.85(12) . . ?
C49P C48P C47P 106.03(13) . . ?
C49P C48P C65P 128.86(14) . . ?
C47P C48P C65P 124.98(13) . . ?
C48P C49P C50P 106.61(12) . . ?
C48P C49P C67P 128.20(14) . . ?
C50P C49P C67P 125.08(13) . . ?
C51P C50P N7P 124.39(14) . . ?
C51P C50P C49P 123.84(13) . . ?
N7P C50P C49P 111.76(12) . . ?
C50P C51P C52P 124.57(14) . . ?
C50P C51P H51P 117.7 . . ?
C52P C51P H51P 117.7 . . ?
C51P C52P N6P 125.29(13) . . ?
C51P C52P C53P 123.56(13) . . ?
N6P C52P C53P 111.16(13) . . ?
C54P C53P C52P 106.61(12) . . ?
C54P C53P C69P 128.20(13) . . ?
C52P C53P C69P 125.08(14) . . ?
C53P C54P C55P 106.29(12) . . ?
C53P C54P C71P 127.97(13) . . ?
C55P C54P C71P 125.55(14) . . ?
N6P C55P C56P 124.86(12) . . ?
N6P C55P C54P 111.67(13) . . ?
C56P C55P C54P 123.46(14) . . ?
C37P C56P C55P 123.97(15) . . ?
C37P C56P H56P 118.0 . . ?
C55P C56P H56P 118.0 . . ?
C38P C57P C58P 112.79(19) . . ?
C38P C57P H57A 109.0 . . ?
C58P C57P H57A 109.0 . . ?
C38P C57P H57B 109.0 . . ?
C58P C57P H57B 109.0 . . ?
H57A C57P H57B 107.8 . . ?
C57P C58P H58A 109.5 . . ?
C57P C58P H58B 109.5 . . ?
H58A C58P H58B 109.5 . . ?
C57P C58P H58C 109.5 . . ?
H58A C58P H58C 109.5 . . ?
H58B C58P H58C 109.5 . . ?
C39P C59P C60P 112.72(18) . . ?
C39P C59P H59A 109.0 . . ?
C60P C59P H59A 109.0 . . ?
C39P C59P H59B 109.0 . . ?
C60P C59P H59B 109.0 . . ?
H59A C59P H59B 107.8 . . ?
C59P C60P H60A 109.5 . . ?
C59P C60P H60B 109.5 . . ?
H60A C60P H60B 109.5 . . ?
C59P C60P H60C 109.5 . . ?
H60A C60P H60C 109.5 . . ?
H60B C60P H60C 109.5 . . ?
C43P C61P C62P 111.83(18) . . ?
C43P C61P H61A 109.3 . . ?
C62P C61P H61A 109.2 . . ?
C43P C61P H61B 109.3 . . ?
C62P C61P H61B 109.2 . . ?
H61A C61P H61B 107.9 . . ?
C61P C62P H62A 109.5 . . ?
C61P C62P H62B 109.5 . . ?
H62A C62P H62B 109.5 . . ?
C61P C62P H62C 109.5 . . ?
H62A C62P H62C 109.5 . . ?
H62B C62P H62C 109.5 . . ?
C44P C63P C64P 112.62(18) . . ?
C44P C63P H63A 109.1 . . ?
C64P C63P H63A 109.1 . . ?
C44P C63P H63B 109.1 . . ?
C64P C63P H63B 109.1 . . ?
H63A C63P H63B 107.8 . . ?
C63P C64P H64A 109.5 . . ?
C63P C64P H64B 109.5 . . ?
H64A C64P H64B 109.5 . . ?
C63P C64P H64C 109.5 . . ?
H64A C64P H64C 109.5 . . ?
H64B C64P H64C 109.5 . . ?
C48P C65P C66P 112.61(18) . . ?
C48P C65P H65A 109.1 . . ?
C66P C65P H65A 109.1 . . ?
C48P C65P H65B 109.1 . . ?
C66P C65P H65B 109.1 . . ?
H65A C65P H65B 107.8 . . ?
C65P C66P H66A 109.5 . . ?
C65P C66P H66B 109.5 . . ?
H66A C66P H66B 109.5 . . ?
C65P C66P H66C 109.5 . . ?
H66A C66P H66C 109.5 . . ?
H66B C66P H66C 109.5 . . ?
C49P C67P C68P 112.03(17) . . ?
C49P C67P H67A 109.2 . . ?
C68P C67P H67A 109.2 . . ?
C49P C67P H67B 109.2 . . ?
C68P C67P H67B 109.2 . . ?
H67A C67P H67B 107.9 . . ?
C67P C68P H68A 109.5 . . ?
C67P C68P H68B 109.5 . . ?
H68A C68P H68B 109.5 . . ?
C67P C68P H68C 109.5 . . ?
H68A C68P H68C 109.5 . . ?
H68B C68P H68C 109.5 . . ?
C53P C69P C70P 112.57(18) . . ?
C53P C69P H69A 109.1 . . ?
C70P C69P H69A 109.1 . . ?
C53P C69P H69B 109.1 . . ?
C70P C69P H69B 109.1 . . ?
H69A C69P H69B 107.8 . . ?
C69P C70P H70A 109.5 . . ?
C69P C70P H70B 109.5 . . ?
H70A C70P H70B 109.5 . . ?
C69P C70P H70C 109.5 . . ?
H70A C70P H70C 109.5 . . ?
H70B C70P H70C 109.5 . . ?
C54P C71P C72P 111.7(2) . . ?
C54P C71P H71A 109.3 . . ?
C72P C71P H71A 109.3 . . ?
C54P C71P H71B 109.3 . . ?
C72P C71P H71B 109.3 . . ?
H71A C71P H71B 107.9 . . ?
C71P C72P H72A 109.5 . . ?
C71P C72P H72B 109.5 . . ?
H72A C72P H72B 109.5 . . ?
C71P C72P H72C 109.5 . . ?
H72A C72P H72C 109.5 . . ?
H72B C72P H72C 109.5 . . ?
C40P N5P C37P 104.14(13) . . ?
C40P N5P Ni2P 127.97(11) . . ?
C37P N5P Ni2P 127.88(10) . . ?
C55P N6P C52P 104.25(11) . . ?
C55P N6P Ni2P 128.37(10) . . ?
C52P N6P Ni2P 127.34(11) . . ?
C47P N7P C50P 103.74(12) . . ?
C47P N7P Ni2P 127.85(10) . . ?
C50P N7P Ni2P 128.33(11) . . ?
C45P N8P C42P 103.88(12) . . ?
C45P N8P Ni2P 128.55(11) . . ?
C42P N8P Ni2P 127.52(12) . . ?
N7P Ni2P N8P 89.84(6) . . ?
N7P Ni2P N6P 90.08(6) . . ?
N8P Ni2P N6P 178.25(11) . . ?
N7P Ni2P N5P 177.84(10) . . ?
N8P Ni2P N5P 90.19(6) . . ?
N6P Ni2P N5P 89.83(6) . . ?
C20P C1P N1P 125.07(14) . . ?
C20P C1P C2P 123.54(14) . . ?
N1P C1P C2P 111.40(12) . . ?
C3P C2P C1P 106.30(13) . . ?
C3P C2P C21P 128.23(14) . . ?
C1P C2P C21P 125.37(13) . . ?
C2P C3P C4P 106.59(12) . . ?
C2P C3P C23P 128.24(15) . . ?
C4P C3P C23P 125.13(14) . . ?
C5P C4P N1P 124.74(15) . . ?
C5P C4P C3P 123.64(13) . . ?
N1P C4P C3P 111.57(12) . . ?
C4P C5P C6P 124.42(14) . . ?
C4P C5P H5P 117.8 . . ?
C6P C5P H5P 117.8 . . ?
C5P C6P N4P 125.08(13) . . ?
C5P C6P C7P 123.56(13) . . ?
N4P C6P C7P 111.34(13) . . ?
C8P C7P C6P 106.65(12) . . ?
C8P C7P C25P 128.88(15) . . ?
C6P C7P C25P 124.35(15) . . ?
C7P C8P C9P 106.07(13) . . ?
C7P C8P C27P 127.82(14) . . ?
C9P C8P C27P 126.03(14) . . ?
N4P C9P C10P 124.65(13) . . ?
N4P C9P C8P 112.05(13) . . ?
C10P C9P C8P 123.27(14) . . ?
C11P C10P C9P 124.03(15) . . ?
C11P C10P H10P 118.0 . . ?
C9P C10P H10P 118.0 . . ?
C10P C11P N3P 125.04(14) . . ?
C10P C11P C12P 123.10(14) . . ?
N3P C11P C12P 111.85(12) . . ?
C13P C12P C11P 106.03(13) . . ?
C13P C12P C29P 128.86(14) . . ?
C11P C12P C29P 124.98(13) . . ?
C12P C13P C14P 106.61(12) . . ?
C12P C13P C31P 128.20(14) . . ?
C14P C13P C31P 125.08(13) . . ?
C15P C14P N3P 124.39(14) . . ?
C15P C14P C13P 123.84(13) . . ?
N3P C14P C13P 111.76(12) . . ?
C14P C15P C16P 124.57(14) . . ?
C14P C15P H15P 117.7 . . ?
C16P C15P H15P 117.7 . . ?
C15P C16P N2P 125.29(13) . . ?
C15P C16P C17P 123.55(13) . . ?
N2P C16P C17P 111.15(13) . . ?
C18P C17P C16P 106.61(12) . . ?
C18P C17P C33P 128.20(13) . . ?
C16P C17P C33P 125.08(14) . . ?
C17P C18P C19P 106.29(12) . . ?
C17P C18P C35P 127.97(13) . . ?
C19P C18P C35P 125.55(14) . . ?
N2P C19P C20P 124.86(12) . . ?
N2P C19P C18P 111.67(13) . . ?
C20P C19P C18P 123.46(14) . . ?
C1P C20P C19P 123.98(15) . . ?
C1P C20P H20P 118.0 . . ?
C19P C20P H20P 118.0 . . ?
C2P C21P C22P 112.79(19) . . ?
C2P C21P H21A 109.0 . . ?
C22P C21P H21A 109.0 . . ?
C2P C21P H21B 109.0 . . ?
C22P C21P H21B 109.0 . . ?
H21A C21P H21B 107.8 . . ?
C21P C22P H22A 109.5 . . ?
C21P C22P H22B 109.5 . . ?
H22A C22P H22B 109.5 . . ?
C21P C22P H22C 109.5 . . ?
H22A C22P H22C 109.5 . . ?
H22B C22P H22C 109.5 . . ?
C3P C23P C24P 112.71(18) . . ?
C3P C23P H23A 109.0 . . ?
C24P C23P H23A 109.0 . . ?
C3P C23P H23B 109.0 . . ?
C24P C23P H23B 109.0 . . ?
H23A C23P H23B 107.8 . . ?
C23P C24P H24A 109.5 . . ?
C23P C24P H24B 109.5 . . ?
H24A C24P H24B 109.5 . . ?
C23P C24P H24C 109.5 . . ?
H24A C24P H24C 109.5 . . ?
H24B C24P H24C 109.5 . . ?
C7P C25P C26P 111.83(18) . . ?
C7P C25P H25A 109.3 . . ?
C26P C25P H25A 109.3 . . ?
C7P C25P H25B 109.3 . . ?
C26P C25P H25B 109.3 . . ?
H25A C25P H25B 107.9 . . ?
C25P C26P H26A 109.5 . . ?
C25P C26P H26B 109.5 . . ?
H26A C26P H26B 109.5 . . ?
C25P C26P H26C 109.5 . . ?
H26A C26P H26C 109.5 . . ?
H26B C26P H26C 109.5 . . ?
C8P C27P C28P 112.62(18) . . ?
C8P C27P H27A 109.1 . . ?
C28P C27P H27A 109.1 . . ?
C8P C27P H27B 109.1 . . ?
C28P C27P H27B 109.1 . . ?
H27A C27P H27B 107.8 . . ?
C27P C28P H28A 109.5 . . ?
C27P C28P H28B 109.5 . . ?
H28A C28P H28B 109.5 . . ?
C27P C28P H28C 109.5 . . ?
H28A C28P H28C 109.5 . . ?
H28B C28P H28C 109.5 . . ?
C12P C29P C30P 112.61(18) . . ?
C12P C29P H29A 109.1 . . ?
C30P C29P H29A 109.1 . . ?
C12P C29P H29B 109.1 . . ?
C30P C29P H29B 109.1 . . ?
H29A C29P H29B 107.8 . . ?
C29P C30P H30A 109.5 . . ?
C29P C30P H30B 109.5 . . ?
H30A C30P H30B 109.5 . . ?
C29P C30P H30C 109.5 . . ?
H30A C30P H30C 109.5 . . ?
H30B C30P H30C 109.5 . . ?
C13P C31P C32P 112.03(17) . . ?
C13P C31P H31A 109.2 . . ?
C32P C31P H31A 109.2 . . ?
C13P C31P H31B 109.2 . . ?
C32P C31P H31B 109.2 . . ?
H31A C31P H31B 107.9 . . ?
C31P C32P H32A 109.5 . . ?
C31P C32P H32B 109.5 . . ?
H32A C32P H32B 109.5 . . ?
C31P C32P H32C 109.5 . . ?
H32A C32P H32C 109.5 . . ?
H32B C32P H32C 109.5 . . ?
C17P C33P C34P 112.57(18) . . ?
C17P C33P H33A 109.1 . . ?
C34P C33P H33A 109.1 . . ?
C17P C33P H33B 109.1 . . ?
C34P C33P H33B 109.1 . . ?
H33A C33P H33B 107.8 . . ?
C33P C34P H34A 109.5 . . ?
C33P C34P H34B 109.5 . . ?
H34A C34P H34B 109.5 . . ?
C33P C34P H34C 109.5 . . ?
H34A C34P H34C 109.5 . . ?
H34B C34P H34C 109.5 . . ?
C18P C35P C36P 111.7(2) . . ?
C18P C35P H35A 109.3 . . ?
C36P C35P H35A 109.3 . . ?
C18P C35P H35B 109.3 . . ?
C36P C35P H35B 109.3 . . ?
H35A C35P H35B 107.9 . . ?
C35P C36P H36A 109.5 . . ?
C35P C36P H36B 109.5 . . ?
H36A C36P H36B 109.5 . . ?
C35P C36P H36C 109.5 . . ?
H36A C36P H36C 109.5 . . ?
H36B C36P H36C 109.5 . . ?
C4P N1P C1P 104.14(13) . . ?
C4P N1P Ni1P 127.97(11) . . ?
C1P N1P Ni1P 127.87(10) . . ?
C19P N2P C16P 104.25(11) . . ?
C19P N2P Ni1P 128.37(10) . . ?
C16P N2P Ni1P 127.34(11) . . ?
C11P N3P C14P 103.74(12) . . ?
C11P N3P Ni1P 127.85(10) . . ?
C14P N3P Ni1P 128.32(11) . . ?
C9P N4P C6P 103.88(12) . . ?
C9P N4P Ni1P 128.55(11) . . ?
C6P N4P Ni1P 127.52(12) . . ?
N3P Ni1P N4P 89.84(6) . . ?
N3P Ni1P N2P 90.07(6) . . ?
N4P Ni1P N2P 178.27(7) . . ?
N3P Ni1P N1P 177.75(7) . . ?
N4P Ni1P N1P 90.19(6) . . ?
N2P Ni1P N1P 89.83(6) . . ?
C2S C1S C6S 120.0 . . ?
C2S C1S H1S 120.0 . . ?
C6S C1S H1S 120.0 . . ?
C3S C2S C1S 120.0 . . ?
C3S C2S H2S 120.0 . . ?
C1S C2S H2S 120.0 . . ?
C2S C3S C4S 120.0 . . ?
C2S C3S H3S 120.0 . . ?
C4S C3S H3S 120.0 . . ?
C5S C4S C3S 120.0 . . ?
C5S C4S H4S 120.0 . . ?
C3S C4S H4S 120.0 . . ?
C4S C5S C6S 120.0 . . ?
C4S C5S H5S 120.0 . . ?
C6S C5S H5S 120.0 . . ?
C5S C6S C1S 120.0 . . ?
C5S C6S H6S 120.0 . . ?
C1S C6S H6S 120.0 . . ?
 
loop_
 _geom_torsion_atom_site_label_1
 _geom_torsion_atom_site_label_2
 _geom_torsion_atom_site_label_3
 _geom_torsion_atom_site_label_4
 _geom_torsion
 _geom_torsion_site_symmetry_1
 _geom_torsion_site_symmetry_2
 _geom_torsion_site_symmetry_3
 _geom_torsion_site_symmetry_4
 _geom_torsion_publ_flag
C1 C1 C2 C45 -144(4) 2_655 . . 2_655 ?
C44 C1 C2 C45 -1.1(9) 2_655 . . 2_655 ?
C44 C1 C2 C45 -131.5(11) . . . 2_655 ?
C81 C1 C2 C45 102.4(14) . . . 2_655 ?
C81 C1 C2 C45 117.9(14) 2_655 . . 2_655 ?
C5 C1 C2 C45 -13.2(10) . . . 2_655 ?
C2 C1 C2 C45 -88.8(15) 2_655 . . 2_655 ?
C5 C1 C2 C45 -149.3(9) 2_655 . . 2_655 ?
C1 C1 C2 C44 -143(4) 2_655 . . 2_655 ?
C44 C1 C2 C44 -130.4(9) . . . 2_655 ?
C81 C1 C2 C44 103.5(12) . . . 2_655 ?
C81 C1 C2 C44 119.0(12) 2_655 . . 2_655 ?
C5 C1 C2 C44 -12.1(4) . . . 2_655 ?
C2 C1 C2 C44 -87.7(14) 2_655 . . 2_655 ?
C5 C1 C2 C44 -148.3(5) 2_655 . . 2_655 ?
C1 C1 C2 C69 9(4) 2_655 . . 2_655 ?
C44 C1 C2 C69 152.3(10) 2_655 . . 2_655 ?
C44 C1 C2 C69 21.9(15) . . . 2_655 ?
C81 C1 C2 C69 -104.1(12) . . . 2_655 ?
C81 C1 C2 C69 -88.7(12) 2_655 . . 2_655 ?
C5 C1 C2 C69 140.3(10) . . . 2_655 ?
C2 C1 C2 C69 64.6(19) 2_655 . . 2_655 ?
C5 C1 C2 C69 4.1(11) 2_655 . . 2_655 ?
C1 C1 C2 C3 -144(4) 2_655 . . . ?
C44 C1 C2 C3 -0.9(5) 2_655 . . . ?
C44 C1 C2 C3 -131.3(8) . . . . ?
C81 C1 C2 C3 102.6(12) . . . . ?
C81 C1 C2 C3 118.1(12) 2_655 . . . ?
C5 C1 C2 C3 -13.0(6) . . . . ?
C2 C1 C2 C3 -88.6(13) 2_655 . . . ?
C5 C1 C2 C3 -149.1(5) 2_655 . . . ?
C1 C1 C2 C41 11(4) 2_655 . . . ?
C44 C1 C2 C41 154.6(6) 2_655 . . . ?
C44 C1 C2 C41 24.2(10) . . . . ?
C81 C1 C2 C41 -101.9(11) . . . . ?
C81 C1 C2 C41 -86.4(11) 2_655 . . . ?
C5 C1 C2 C41 142.5(6) . . . . ?
C2 C1 C2 C41 66.9(15) 2_655 . . . ?
C5 C1 C2 C41 6.4(6) 2_655 . . . ?
C44 C1 C2 C1 143(4) 2_655 . . 2_655 ?
C44 C1 C2 C1 13(3) . . . 2_655 ?
C81 C1 C2 C1 -113(4) . . . 2_655 ?
C81 C1 C2 C1 -98(4) 2_655 . . 2_655 ?
C5 C1 C2 C1 131(4) . . . 2_655 ?
C2 C1 C2 C1 56(2) 2_655 . . 2_655 ?
C5 C1 C2 C1 -5(3) 2_655 . . 2_655 ?
C1 C1 C2 Nd2 -54(4) 2_655 . . . ?
C44 C1 C2 Nd2 89.0(5) 2_655 . . . ?
C44 C1 C2 Nd2 -41.4(10) . . . . ?
C81 C1 C2 Nd2 -167.5(10) . . . . ?
C81 C1 C2 Nd2 -152.0(10) 2_655 . . . ?
C5 C1 C2 Nd2 76.9(5) . . . . ?
C2 C1 C2 Nd2 1.3(15) 2_655 . . . ?
C5 C1 C2 Nd2 -59.3(5) 2_655 . . . ?
C44 C2 C3 C45 179.6(18) 2_655 . . 2_655 ?
C69 C2 C3 C45 15.1(16) 2_655 . . 2_655 ?
C41 C2 C3 C45 24.8(17) . . . 2_655 ?
C1 C2 C3 C45 -179.6(17) . . . 2_655 ?
C1 C2 C3 C45 173.9(17) 2_655 . . 2_655 ?
Nd2 C2 C3 C45 69.6(16) . . . 2_655 ?
C45 C2 C3 C46 -23.0(15) 2_655 . . 2_655 ?
C44 C2 C3 C46 156.6(10) 2_655 . . 2_655 ?
C69 C2 C3 C46 -8.0(11) 2_655 . . 2_655 ?
C41 C2 C3 C46 1.7(12) . . . 2_655 ?
C1 C2 C3 C46 157.3(9) . . . 2_655 ?
C1 C2 C3 C46 150.9(9) 2_655 . . 2_655 ?
Nd2 C2 C3 C46 46.5(9) . . . 2_655 ?
C45 C2 C3 C44 -179.6(18) 2_655 . . 2_655 ?
C69 C2 C3 C44 -164.6(5) 2_655 . . 2_655 ?
C41 C2 C3 C44 -154.8(6) . . . 2_655 ?
C1 C2 C3 C44 0.8(4) . . . 2_655 ?
C1 C2 C3 C44 -5.7(4) 2_655 . . 2_655 ?
Nd2 C2 C3 C44 -110.1(4) . . . 2_655 ?
C45 C2 C3 C4 -171.2(19) 2_655 . . . ?
C44 C2 C3 C4 8.4(5) 2_655 . . . ?
C69 C2 C3 C4 -156.2(5) 2_655 . . . ?
C41 C2 C3 C4 -146.4(5) . . . . ?
C1 C2 C3 C4 9.2(6) . . . . ?
C1 C2 C3 C4 2.7(7) 2_655 . . . ?
Nd2 C2 C3 C4 -101.7(4) . . . . ?
C45 C2 C3 C72 -25.7(15) 2_655 . . . ?
C44 C2 C3 C72 153.9(8) 2_655 . . . ?
C69 C2 C3 C72 -10.7(8) 2_655 . . . ?
C41 C2 C3 C72 -0.9(9) . . . . ?
C1 C2 C3 C72 154.7(6) . . . . ?
C1 C2 C3 C72 148.2(6) 2_655 . . . ?
Nd2 C2 C3 C72 43.8(6) . . . . ?
C45 C2 C3 C47 -99(2) 2_655 . . 2_655 ?
C44 C2 C3 C47 80.6(16) 2_655 . . 2_655 ?
C69 C2 C3 C47 -84.0(17) 2_655 . . 2_655 ?
C41 C2 C3 C47 -74.3(18) . . . 2_655 ?
C1 C2 C3 C47 81.3(16) . . . 2_655 ?
C1 C2 C3 C47 74.9(17) 2_655 . . 2_655 ?
Nd2 C2 C3 C47 -29.5(16) . . . 2_655 ?
C45 C2 C3 C43 -170.8(18) 2_655 . . 2_655 ?
C44 C2 C3 C43 8.8(3) 2_655 . . 2_655 ?
C69 C2 C3 C43 -155.8(4) 2_655 . . 2_655 ?
C41 C2 C3 C43 -146.1(5) . . . 2_655 ?
C1 C2 C3 C43 9.5(5) . . . 2_655 ?
C1 C2 C3 C43 3.1(5) 2_655 . . 2_655 ?
Nd2 C2 C3 C43 -101.3(3) . . . 2_655 ?
C45 C3 C4 C43 -4(2) 2_655 . . 2_655 ?
C46 C3 C4 C43 -153.0(11) 2_655 . . 2_655 ?
C44 C3 C4 C43 9.2(10) 2_655 . . 2_655 ?
C2 C3 C4 C43 1.5(13) . . . 2_655 ?
C72 C3 C4 C43 -144.9(11) . . . 2_655 ?
C47 C3 C4 C43 -155.8(12) 2_655 . . 2_655 ?
C45 C3 C4 C48 149.0(15) 2_655 . . 2_655 ?
C46 C3 C4 C48 0.0(12) 2_655 . . 2_655 ?
C44 C3 C4 C48 162.2(9) 2_655 . . 2_655 ?
C2 C3 C4 C48 154.5(8) . . . 2_655 ?
C72 C3 C4 C48 8.1(11) . . . 2_655 ?
C47 C3 C4 C48 -2.8(8) 2_655 . . 2_655 ?
C43 C3 C4 C48 153.0(17) 2_655 . . 2_655 ?
C45 C3 C4 C44 -13.2(14) 2_655 . . 2_655 ?
C46 C3 C4 C44 -162.2(8) 2_655 . . 2_655 ?
C2 C3 C4 C44 -7.7(4) . . . 2_655 ?
C72 C3 C4 C44 -154.1(7) . . . 2_655 ?
C47 C3 C4 C44 -165.0(5) 2_655 . . 2_655 ?
C43 C3 C4 C44 -9.2(10) 2_655 . . 2_655 ?
C45 C3 C4 C9 146.7(14) 2_655 . . . ?
C46 C3 C4 C9 -2.4(10) 2_655 . . . ?
C44 C3 C4 C9 159.9(8) 2_655 . . . ?
C2 C3 C4 C9 152.1(6) . . . . ?
C72 C3 C4 C9 5.7(10) . . . . ?
C47 C3 C4 C9 -5.1(6) 2_655 . . . ?
C43 C3 C4 C9 150.7(15) 2_655 . . . ?
C45 C3 C4 C5 -5.2(16) 2_655 . . . ?
C46 C3 C4 C5 -154.3(7) 2_655 . . . ?
C44 C3 C4 C5 8.0(4) 2_655 . . . ?
C2 C3 C4 C5 0.2(6) . . . . ?
C72 C3 C4 C5 -146.2(6) . . . . ?
C47 C3 C4 C5 -157.0(5) 2_655 . . . ?
C43 C3 C4 C5 -1.2(9) 2_655 . . . ?
C45 C3 C4 C47 151.8(15) 2_655 . . 2_655 ?
C46 C3 C4 C47 2.8(6) 2_655 . . 2_655 ?
C44 C3 C4 C47 165.0(5) 2_655 . . 2_655 ?
C2 C3 C4 C47 157.3(5) . . . 2_655 ?
C72 C3 C4 C47 10.9(6) . . . 2_655 ?
C43 C3 C4 C47 155.8(12) 2_655 . . 2_655 ?
C46 C3 C4 C45 -149.0(19) 2_655 . . 2_655 ?
C44 C3 C4 C45 13.2(14) 2_655 . . 2_655 ?
C2 C3 C4 C45 5.5(12) . . . 2_655 ?
C72 C3 C4 C45 -140.9(18) . . . 2_655 ?
C47 C3 C4 C45 -151.8(15) 2_655 . . 2_655 ?
C43 C3 C4 C45 4(2) 2_655 . . 2_655 ?
C45 C3 C4 C42 17.4(18) 2_655 . . 2_655 ?
C46 C3 C4 C42 -131.7(8) 2_655 . . 2_655 ?
C44 C3 C4 C42 30.6(7) 2_655 . . 2_655 ?
C2 C3 C4 C42 22.8(9) . . . 2_655 ?
C72 C3 C4 C42 -123.6(8) . . . 2_655 ?
C47 C3 C4 C42 -134.5(8) 2_655 . . 2_655 ?
C43 C3 C4 C42 21.3(8) 2_655 . . 2_655 ?
C45 C3 C4 Nd3 86.0(14) 2_655 . . . ?
C46 C3 C4 Nd3 -63.0(7) 2_655 . . . ?
C44 C3 C4 Nd3 99.2(4) 2_655 . . . ?
C2 C3 C4 Nd3 91.4(4) . . . . ?
C72 C3 C4 Nd3 -55.0(6) . . . . ?
C47 C3 C4 Nd3 -65.8(3) 2_655 . . . ?
C43 C3 C4 Nd3 90.0(11) 2_655 . . . ?
C48 C4 C5 C43 24.8(12) 2_655 . . 2_655 ?
C44 C4 C5 C43 -172.8(13) 2_655 . . 2_655 ?
C9 C4 C5 C43 26.9(12) . . . 2_655 ?
C3 C4 C5 C43 178.1(13) . . . 2_655 ?
C47 C4 C5 C43 98(2) 2_655 . . 2_655 ?
C45 C4 C5 C43 176.9(12) 2_655 . . 2_655 ?
C42 C4 C5 C43 20.0(11) 2_655 . . 2_655 ?
Nd3 C4 C5 C43 81.4(11) . . . 2_655 ?
C43 C4 C5 C44 172.8(13) 2_655 . . 2_655 ?
C48 C4 C5 C44 -162.5(10) 2_655 . . 2_655 ?
C9 C4 C5 C44 -160.3(8) . . . 2_655 ?
C3 C4 C5 C44 -9.1(5) . . . 2_655 ?
C47 C4 C5 C44 -89.2(18) 2_655 . . 2_655 ?
C45 C4 C5 C44 -10.4(4) 2_655 . . 2_655 ?
C42 C4 C5 C44 -167.2(7) 2_655 . . 2_655 ?
Nd3 C4 C5 C44 -105.8(4) . . . 2_655 ?
C43 C4 C5 C42 -20.0(11) 2_655 . . 2_655 ?
C48 C4 C5 C42 4.7(11) 2_655 . . 2_655 ?
C44 C4 C5 C42 167.2(7) 2_655 . . 2_655 ?
C9 C4 C5 C42 6.9(9) . . . 2_655 ?
C3 C4 C5 C42 158.1(5) . . . 2_655 ?
C47 C4 C5 C42 78.0(18) 2_655 . . 2_655 ?
C45 C4 C5 C42 156.8(5) 2_655 . . 2_655 ?
Nd3 C4 C5 C42 61.4(5) . . . 2_655 ?
C43 C4 C5 C6 -29.9(11) 2_655 . . . ?
C48 C4 C5 C6 -5.1(12) 2_655 . . . ?
C44 C4 C5 C6 157.4(8) 2_655 . . . ?
C9 C4 C5 C6 -2.9(10) . . . . ?
C3 C4 C5 C6 148.3(6) . . . . ?
C47 C4 C5 C6 68.2(19) 2_655 . . . ?
C45 C4 C5 C6 147.0(6) 2_655 . . . ?
C42 C4 C5 C6 -9.9(5) 2_655 . . . ?
Nd3 C4 C5 C6 51.6(6) . . . . ?
C43 C4 C5 C1 173.2(12) 2_655 . . . ?
C48 C4 C5 C1 -162.0(9) 2_655 . . . ?
C44 C4 C5 C1 0.4(4) 2_655 . . . ?
C9 C4 C5 C1 -159.9(7) . . . . ?
C3 C4 C5 C1 -8.6(6) . . . . ?
C47 C4 C5 C1 -88.8(18) 2_655 . . . ?
C45 C4 C5 C1 -9.9(5) 2_655 . . . ?
C42 C4 C5 C1 -166.8(7) 2_655 . . . ?
Nd3 C4 C5 C1 -105.4(4) . . . . ?
C43 C4 C5 C1 178.8(12) 2_655 . . 2_655 ?
C48 C4 C5 C1 -156.4(9) 2_655 . . 2_655 ?
C44 C4 C5 C1 6.0(5) 2_655 . . 2_655 ?
C9 C4 C5 C1 -154.3(7) . . . 2_655 ?
C3 C4 C5 C1 -3.0(7) . . . 2_655 ?
C47 C4 C5 C1 -83.2(18) 2_655 . . 2_655 ?
C45 C4 C5 C1 -4.3(6) 2_655 . . 2_655 ?
C42 C4 C5 C1 -161.2(8) 2_655 . . 2_655 ?
Nd3 C4 C5 C1 -99.8(4) . . . 2_655 ?
C43 C4 C5 C41 -52.0(13) 2_655 . . 2_655 ?
C48 C4 C5 C41 -27.3(15) 2_655 . . 2_655 ?
C44 C4 C5 C41 135.2(10) 2_655 . . 2_655 ?
C9 C4 C5 C41 -25.1(13) . . . 2_655 ?
C3 C4 C5 C41 126.1(8) . . . 2_655 ?
C47 C4 C5 C41 46(2) 2_655 . . 2_655 ?
C45 C4 C5 C41 124.9(8) 2_655 . . 2_655 ?
C42 C4 C5 C41 -32.0(7) 2_655 . . 2_655 ?
Nd3 C4 C5 C41 29.4(9) . . . 2_655 ?
C43 C4 C5 Nd3 -81.4(11) 2_655 . . . ?
C48 C4 C5 Nd3 -56.7(9) 2_655 . . . ?
C44 C4 C5 Nd3 105.8(4) 2_655 . . . ?
C9 C4 C5 Nd3 -54.5(6) . . . . ?
C3 C4 C5 Nd3 96.7(5) . . . . ?
C47 C4 C5 Nd3 16.6(16) 2_655 . . . ?
C45 C4 C5 Nd3 95.4(3) 2_655 . . . ?
C42 C4 C5 Nd3 -61.4(5) 2_655 . . . ?
C43 C4 C5 Nd6 -76.1(11) 2_655 . . . ?
C48 C4 C5 Nd6 -51.3(9) 2_655 . . . ?
C44 C4 C5 Nd6 111.2(4) 2_655 . . . ?
C9 C4 C5 Nd6 -49.1(7) . . . . ?
C3 C4 C5 Nd6 102.1(4) . . . . ?
C47 C4 C5 Nd6 22.0(17) 2_655 . . . ?
C45 C4 C5 Nd6 100.8(3) 2_655 . . . ?
C42 C4 C5 Nd6 -56.0(4) 2_655 . . . ?
Nd3 C4 C5 Nd6 5.37(15) . . . . ?
C1 C1 C5 C43 158(2) 2_655 . . 2_655 ?
C44 C1 C5 C43 3.3(9) 2_655 . . 2_655 ?
C2 C1 C5 C43 16.4(10) . . . 2_655 ?
C44 C1 C5 C43 135.1(10) . . . 2_655 ?
C81 C1 C5 C43 -101.5(13) . . . 2_655 ?
C81 C1 C5 C43 -115.4(12) 2_655 . . 2_655 ?
C2 C1 C5 C43 154.4(9) 2_655 . . 2_655 ?
C5 C1 C5 C43 95.1(11) 2_655 . . 2_655 ?
C1 C1 C5 C44 155(2) 2_655 . . 2_655 ?
C2 C1 C5 C44 13.2(5) . . . 2_655 ?
C44 C1 C5 C44 131.8(8) . . . 2_655 ?
C81 C1 C5 C44 -104.8(10) . . . 2_655 ?
C81 C1 C5 C44 -118.6(10) 2_655 . . 2_655 ?
C2 C1 C5 C44 151.2(6) 2_655 . . 2_655 ?
C5 C1 C5 C44 91.9(10) 2_655 . . 2_655 ?
C1 C1 C5 C42 1(3) 2_655 . . 2_655 ?
C44 C1 C5 C42 -153.8(13) 2_655 . . 2_655 ?
C2 C1 C5 C42 -140.6(11) . . . 2_655 ?
C44 C1 C5 C42 -21.9(15) . . . 2_655 ?
C81 C1 C5 C42 101.5(14) . . . 2_655 ?
C81 C1 C5 C42 87.6(14) 2_655 . . 2_655 ?
C2 C1 C5 C42 -2.6(12) 2_655 . . 2_655 ?
C5 C1 C5 C42 -61.9(17) 2_655 . . 2_655 ?
C1 C1 C5 C6 0(3) 2_655 . . . ?
C44 C1 C5 C6 -155.4(8) 2_655 . . . ?
C2 C1 C5 C6 -142.3(6) . . . . ?
C44 C1 C5 C6 -23.6(9) . . . . ?
C81 C1 C5 C6 99.8(10) . . . . ?
C81 C1 C5 C6 85.9(10) 2_655 . . . ?
C2 C1 C5 C6 -4.3(6) 2_655 . . . ?
C5 C1 C5 C6 -63.6(12) 2_655 . . . ?
C1 C1 C5 C4 154(2) 2_655 . . . ?
C44 C1 C5 C4 -0.5(5) 2_655 . . . ?
C2 C1 C5 C4 12.6(6) . . . . ?
C44 C1 C5 C4 131.3(6) . . . . ?
C81 C1 C5 C4 -105.3(10) . . . . ?
C81 C1 C5 C4 -119.2(9) 2_655 . . . ?
C2 C1 C5 C4 150.6(5) 2_655 . . . ?
C5 C1 C5 C4 91.3(9) 2_655 . . . ?
C44 C1 C5 C1 -155(2) 2_655 . . 2_655 ?
C2 C1 C5 C1 -142(2) . . . 2_655 ?
C44 C1 C5 C1 -23(2) . . . 2_655 ?
C81 C1 C5 C1 100(3) . . . 2_655 ?
C81 C1 C5 C1 86(3) 2_655 . . 2_655 ?
C2 C1 C5 C1 -4(2) 2_655 . . 2_655 ?
C5 C1 C5 C1 -63.2(18) 2_655 . . 2_655 ?
C1 C1 C5 C41 0(2) 2_655 . . 2_655 ?
C44 C1 C5 C41 -154.6(6) 2_655 . . 2_655 ?
C2 C1 C5 C41 -141.4(4) . . . 2_655 ?
C44 C1 C5 C41 -22.8(7) . . . 2_655 ?
C81 C1 C5 C41 100.6(9) . . . 2_655 ?
C81 C1 C5 C41 86.8(9) 2_655 . . 2_655 ?
C2 C1 C5 C41 -3.4(4) 2_655 . . 2_655 ?
C5 C1 C5 C41 -62.7(10) 2_655 . . 2_655 ?
C1 C1 C5 Nd3 87(2) 2_655 . . . ?
C44 C1 C5 Nd3 -67.6(5) 2_655 . . . ?
C2 C1 C5 Nd3 -54.4(5) . . . . ?
C44 C1 C5 Nd3 64.2(7) . . . . ?
C81 C1 C5 Nd3 -172.4(8) . . . . ?
C81 C1 C5 Nd3 173.8(8) 2_655 . . . ?
C2 C1 C5 Nd3 83.6(4) 2_655 . . . ?
C5 C1 C5 Nd3 24.3(10) 2_655 . . . ?
C1 C1 C5 Nd6 66(2) 2_655 . . . ?
C44 C1 C5 Nd6 -89.5(5) 2_655 . . . ?
C2 C1 C5 Nd6 -76.3(5) . . . . ?
C44 C1 C5 Nd6 42.3(7) . . . . ?
C81 C1 C5 Nd6 165.8(8) . . . . ?
C81 C1 C5 Nd6 151.9(8) 2_655 . . . ?
C2 C1 C5 Nd6 61.7(4) 2_655 . . . ?
C5 C1 C5 Nd6 2.4(10) 2_655 . . . ?
C43 C5 C6 C42 13.3(12) 2_655 . . 2_655 ?
C44 C5 C6 C42 115(2) 2_655 . . 2_655 ?
C4 C5 C6 C42 25.2(13) . . . 2_655 ?
C1 C5 C6 C42 177.9(12) . . . 2_655 ?
C1 C5 C6 C42 177.8(11) 2_655 . . 2_655 ?
C41 C5 C6 C42 176.1(16) 2_655 . . 2_655 ?
Nd3 C5 C6 C42 70.9(11) . . . 2_655 ?
Nd6 C5 C6 C42 82.4(11) . . . 2_655 ?
C43 C5 C6 C41 -162.8(8) 2_655 . . 2_655 ?
C44 C5 C6 C41 -61(2) 2_655 . . 2_655 ?
C42 C5 C6 C41 -176.1(16) 2_655 . . 2_655 ?
C4 C5 C6 C41 -150.9(7) . . . 2_655 ?
C1 C5 C6 C41 1.8(9) . . . 2_655 ?
C1 C5 C6 C41 1.7(8) 2_655 . . 2_655 ?
Nd3 C5 C6 C41 -105.2(6) . . . 2_655 ?
Nd6 C5 C6 C41 -93.7(6) . . . 2_655 ?
C43 C5 C6 C7 -13.1(9) 2_655 . . . ?
C44 C5 C6 C7 89(2) 2_655 . . . ?
C42 C5 C6 C7 -26.4(10) 2_655 . . . ?
C4 C5 C6 C7 -1.2(9) . . . . ?
C1 C5 C6 C7 151.5(6) . . . . ?
C1 C5 C6 C7 151.4(6) 2_655 . . . ?
C41 C5 C6 C7 149.7(10) 2_655 . . . ?
Nd3 C5 C6 C7 44.5(5) . . . . ?
Nd6 C5 C6 C7 56.0(5) . . . . ?
C43 C5 C6 C69 -158.5(6) 2_655 . . . ?
C44 C5 C6 C69 -57(2) 2_655 . . . ?
C42 C5 C6 C69 -171.8(14) 2_655 . . . ?
C4 C5 C6 C69 -146.6(6) . . . . ?
C1 C5 C6 C69 6.1(8) . . . . ?
C1 C5 C6 C69 6.0(7) 2_655 . . . ?
C41 C5 C6 C69 4.3(5) 2_655 . . . ?
Nd3 C5 C6 C69 -100.9(4) . . . . ?
Nd6 C5 C6 C69 -89.4(4) . . . . ?
C44 C5 C6 C43 102(2) 2_655 . . 2_655 ?
C42 C5 C6 C43 -13.3(12) 2_655 . . 2_655 ?
C4 C5 C6 C43 11.9(5) . . . 2_655 ?
C1 C5 C6 C43 164.6(10) . . . 2_655 ?
C1 C5 C6 C43 164.5(9) 2_655 . . 2_655 ?
C41 C5 C6 C43 162.8(8) 2_655 . . 2_655 ?
Nd3 C5 C6 C43 57.6(6) . . . 2_655 ?
Nd6 C5 C6 C43 69.1(6) . . . 2_655 ?
C43 C5 C6 C37 -7.5(8) 2_655 . . 2_655 ?
C44 C5 C6 C37 94(2) 2_655 . . 2_655 ?
C42 C5 C6 C37 -20.8(9) 2_655 . . 2_655 ?
C4 C5 C6 C37 4.4(8) . . . 2_655 ?
C1 C5 C6 C37 157.1(6) . . . 2_655 ?
C1 C5 C6 C37 157.0(5) 2_655 . . 2_655 ?
C41 C5 C6 C37 155.3(9) 2_655 . . 2_655 ?
Nd3 C5 C6 C37 50.1(4) . . . 2_655 ?
Nd6 C5 C6 C37 61.6(4) . . . 2_655 ?
C43 C5 C6 C40 -136.0(8) 2_655 . . 2_655 ?
C44 C5 C6 C40 -34(2) 2_655 . . 2_655 ?
C42 C5 C6 C40 -149.3(16) 2_655 . . 2_655 ?
C4 C5 C6 C40 -124.1(8) . . . 2_655 ?
C1 C5 C6 C40 28.6(11) . . . 2_655 ?
C1 C5 C6 C40 28.5(10) 2_655 . . 2_655 ?
C41 C5 C6 C40 26.8(6) 2_655 . . 2_655 ?
Nd3 C5 C6 C40 -78.4(7) . . . 2_655 ?
Nd6 C5 C6 C40 -66.9(7) . . . 2_655 ?
C43 C5 C6 Nd6 -69.1(6) 2_655 . . . ?
C44 C5 C6 Nd6 32(2) 2_655 . . . ?
C42 C5 C6 Nd6 -82.4(11) 2_655 . . . ?
C4 C5 C6 Nd6 -57.2(6) . . . . ?
C1 C5 C6 Nd6 95.5(6) . . . . ?
C1 C5 C6 Nd6 95.4(5) 2_655 . . . ?
C41 C5 C6 Nd6 93.7(6) 2_655 . . . ?
Nd3 C5 C6 Nd6 -11.48(14) . . . . ?
C43 C5 C6 Nd2 -89.0(6) 2_655 . . 2_655 ?
C44 C5 C6 Nd2 13(2) 2_655 . . 2_655 ?
C42 C5 C6 Nd2 -102.3(12) 2_655 . . 2_655 ?
C4 C5 C6 Nd2 -77.1(6) . . . 2_655 ?
C1 C5 C6 Nd2 75.5(6) . . . 2_655 ?
C1 C5 C6 Nd2 75.5(5) 2_655 . . 2_655 ?
C41 C5 C6 Nd2 73.7(6) 2_655 . . 2_655 ?
Nd3 C5 C6 Nd2 -31.40(18) . . . 2_655 ?
Nd6 C5 C6 Nd2 -19.92(8) . . . 2_655 ?
C43 C5 C6 Nd3 -57.6(6) 2_655 . . . ?
C44 C5 C6 Nd3 44(2) 2_655 . . . ?
C42 C5 C6 Nd3 -70.9(11) 2_655 . . . ?
C4 C5 C6 Nd3 -45.7(5) . . . . ?
C1 C5 C6 Nd3 106.9(6) . . . . ?
C1 C5 C6 Nd3 106.9(5) 2_655 . . . ?
C41 C5 C6 Nd3 105.2(6) 2_655 . . . ?
Nd6 C5 C6 Nd3 11.48(14) . . . . ?
C42 C6 C7 C37 -5(2) 2_655 . . 2_655 ?
C41 C6 C7 C37 165.6(18) 2_655 . . 2_655 ?
C5 C6 C7 C37 21.4(19) . . . 2_655 ?
C69 C6 C7 C37 164.2(17) . . . 2_655 ?
C43 C6 C7 C37 15.2(18) 2_655 . . 2_655 ?
C40 C6 C7 C37 168.8(18) 2_655 . . 2_655 ?
Nd6 C6 C7 C37 95.5(18) . . . 2_655 ?
Nd2 C6 C7 C37 114.1(18) 2_655 . . 2_655 ?
Nd3 C6 C7 C37 72.1(17) . . . 2_655 ?
C42 C6 C7 C38 -163.8(17) 2_655 . . 2_655 ?
C41 C6 C7 C38 7.2(17) 2_655 . . 2_655 ?
C5 C6 C7 C38 -137.1(12) . . . 2_655 ?
C69 C6 C7 C38 5.8(15) . . . 2_655 ?
C43 C6 C7 C38 -143.2(12) 2_655 . . 2_655 ?
C37 C6 C7 C38 -158(3) 2_655 . . 2_655 ?
C40 C6 C7 C38 10.4(12) 2_655 . . 2_655 ?
Nd6 C6 C7 C38 -62.9(12) . . . 2_655 ?
Nd2 C6 C7 C38 -44.3(12) 2_655 . . 2_655 ?
Nd3 C6 C7 C38 -86.3(12) . . . 2_655 ?
C41 C6 C7 C42 170.9(18) 2_655 . . 2_655 ?
C5 C6 C7 C42 26.7(10) . . . 2_655 ?
C69 C6 C7 C42 169.6(16) . . . 2_655 ?
C43 C6 C7 C42 20.5(11) 2_655 . . 2_655 ?
C37 C6 C7 C42 5(2) 2_655 . . 2_655 ?
C40 C6 C7 C42 174.2(14) 2_655 . . 2_655 ?
Nd6 C6 C7 C42 100.9(13) . . . 2_655 ?
Nd2 C6 C7 C42 119.5(13) 2_655 . . 2_655 ?
Nd3 C6 C7 C42 77.5(12) . . . 2_655 ?
C42 C6 C7 C68 -171.6(14) 2_655 . . . ?
C41 C6 C7 C68 -0.7(12) 2_655 . . . ?
C5 C6 C7 C68 -144.9(7) . . . . ?
C69 C6 C7 C68 -2.1(10) . . . . ?
C43 C6 C7 C68 -151.1(7) 2_655 . . . ?
C37 C6 C7 C68 -166(2) 2_655 . . . ?
C40 C6 C7 C68 2.5(7) 2_655 . . . ?
Nd6 C6 C7 C68 -70.7(7) . . . . ?
Nd2 C6 C7 C68 -52.2(7) 2_655 . . . ?
Nd3 C6 C7 C68 -94.1(7) . . . . ?
C42 C6 C7 C8 -23.0(14) 2_655 . . . ?
C41 C6 C7 C8 147.9(8) 2_655 . . . ?
C5 C6 C7 C8 3.7(9) . . . . ?
C69 C6 C7 C8 146.6(6) . . . . ?
C43 C6 C7 C8 -2.4(7) 2_655 . . . ?
C37 C6 C7 C8 -17.6(15) 2_655 . . . ?
C40 C6 C7 C8 151.2(6) 2_655 . . . ?
Nd6 C6 C7 C8 77.9(5) . . . . ?
Nd2 C6 C7 C8 96.5(5) 2_655 . . . ?
Nd3 C6 C7 C8 54.5(5) . . . . ?
C42 C6 C7 C36 -23.4(14) 2_655 . . 2_655 ?
C41 C6 C7 C36 147.5(9) 2_655 . . 2_655 ?
C5 C6 C7 C36 3.3(9) . . . 2_655 ?
C69 C6 C7 C36 146.1(6) . . . 2_655 ?
C43 C6 C7 C36 -2.9(7) 2_655 . . 2_655 ?
C37 C6 C7 C36 -18.1(15) 2_655 . . 2_655 ?
C40 C6 C7 C36 150.7(6) 2_655 . . 2_655 ?
Nd6 C6 C7 C36 77.4(6) . . . 2_655 ?
Nd2 C6 C7 C36 96.0(6) 2_655 . . 2_655 ?
Nd3 C6 C7 C36 54.0(5) . . . 2_655 ?
C42 C6 C7 C39 -173.6(13) 2_655 . . 2_655 ?
C41 C6 C7 C39 -2.7(9) 2_655 . . 2_655 ?
C5 C6 C7 C39 -146.9(6) . . . 2_655 ?
C69 C6 C7 C39 -4.0(6) . . . 2_655 ?
C43 C6 C7 C39 -153.0(4) 2_655 . . 2_655 ?
C37 C6 C7 C39 -168.2(19) 2_655 . . 2_655 ?
C40 C6 C7 C39 0.6(4) 2_655 . . 2_655 ?
Nd6 C6 C7 C39 -72.7(3) . . . 2_655 ?
Nd2 C6 C7 C39 -54.1(3) 2_655 . . 2_655 ?
Nd3 C6 C7 C39 -96.1(4) . . . 2_655 ?
C42 C6 C7 Nd6 -100.9(13) 2_655 . . . ?
C41 C6 C7 Nd6 70.1(8) 2_655 . . . ?
C5 C6 C7 Nd6 -74.1(6) . . . . ?
C69 C6 C7 Nd6 68.7(5) . . . . ?
C43 C6 C7 Nd6 -80.3(3) 2_655 . . . ?
C37 C6 C7 Nd6 -95.5(18) 2_655 . . . ?
C40 C6 C7 Nd6 73.3(3) 2_655 . . . ?
Nd2 C6 C7 Nd6 18.59(9) 2_655 . . . ?
Nd3 C6 C7 Nd6 -23.40(8) . . . . ?
C42 C6 C7 Nd3 -77.5(12) 2_655 . . . ?
C41 C6 C7 Nd3 93.5(8) 2_655 . . . ?
C5 C6 C7 Nd3 -50.7(6) . . . . ?
C69 C6 C7 Nd3 92.1(5) . . . . ?
C43 C6 C7 Nd3 -56.9(3) 2_655 . . . ?
C37 C6 C7 Nd3 -72.1(17) 2_655 . . . ?
C40 C6 C7 Nd3 96.7(3) 2_655 . . . ?
Nd6 C6 C7 Nd3 23.40(8) . . . . ?
Nd2 C6 C7 Nd3 41.98(11) 2_655 . . . ?
C42 C6 C7 Nd2 -119.5(13) 2_655 . . 2_655 ?
C41 C6 C7 Nd2 51.5(8) 2_655 . . 2_655 ?
C5 C6 C7 Nd2 -92.7(6) . . . 2_655 ?
C69 C6 C7 Nd2 50.1(5) . . . 2_655 ?
C43 C6 C7 Nd2 -98.9(3) 2_655 . . 2_655 ?
C37 C6 C7 Nd2 -114.1(18) 2_655 . . 2_655 ?
C40 C6 C7 Nd2 54.7(2) 2_655 . . 2_655 ?
Nd6 C6 C7 Nd2 -18.59(9) . . . 2_655 ?
Nd3 C6 C7 Nd2 -41.98(11) . . . 2_655 ?
C37 C7 C8 C36 -111(10) 2_655 . . 2_655 ?
C38 C7 C8 C36 151(8) 2_655 . . 2_655 ?
C42 C7 C8 C36 -14(8) 2_655 . . 2_655 ?
C68 C7 C8 C36 147(8) . . . 2_655 ?
C6 C7 C8 C36 -5(8) . . . 2_655 ?
C39 C7 C8 C36 128(8) 2_655 . . 2_655 ?
Nd6 C7 C8 C36 76(8) . . . 2_655 ?
Nd3 C7 C8 C36 66(8) . . . 2_655 ?
Nd2 C7 C8 C36 76(8) 2_655 . . 2_655 ?
C38 C7 C8 C37 -97(4) 2_655 . . 2_655 ?
C42 C7 C8 C37 98(4) 2_655 . . 2_655 ?
C68 C7 C8 C37 -102(4) . . . 2_655 ?
C6 C7 C8 C37 106(4) . . . 2_655 ?
C36 C7 C8 C37 111(10) 2_655 . . 2_655 ?
C39 C7 C8 C37 -121(4) 2_655 . . 2_655 ?
Nd6 C7 C8 C37 -173(4) . . . 2_655 ?
Nd3 C7 C8 C37 177(4) . . . 2_655 ?
Nd2 C7 C8 C37 -173(4) 2_655 . . 2_655 ?
C37 C7 C8 C9 -109(4) 2_655 . . . ?
C38 C7 C8 C9 154.0(9) 2_655 . . . ?
C42 C7 C8 C9 -11.3(9) 2_655 . . . ?
C68 C7 C8 C9 149.5(8) . . . . ?
C6 C7 C8 C9 -2.6(10) . . . . ?
C36 C7 C8 C9 3(8) 2_655 . . . ?
C39 C7 C8 C9 130.3(8) 2_655 . . . ?
Nd6 C7 C8 C9 78.4(7) . . . . ?
Nd3 C7 C8 C9 68.3(7) . . . . ?
Nd2 C7 C8 C9 78.5(7) 2_655 . . . ?
C37 C7 C8 C12 111(4) 2_655 . . . ?
C38 C7 C8 C12 13.8(11) 2_655 . . . ?
C42 C7 C8 C12 -151.5(9) 2_655 . . . ?
C68 C7 C8 C12 9.3(11) . . . . ?
C6 C7 C8 C12 -142.8(8) . . . . ?
C36 C7 C8 C12 -138(8) 2_655 . . . ?
C39 C7 C8 C12 -9.9(13) 2_655 . . . ?
Nd6 C7 C8 C12 -61.8(8) . . . . ?
Nd3 C7 C8 C12 -71.9(8) . . . . ?
Nd2 C7 C8 C12 -61.7(8) 2_655 . . . ?
C37 C7 C8 C48 -108(4) 2_655 . . 2_655 ?
C38 C7 C8 C48 155.1(9) 2_655 . . 2_655 ?
C42 C7 C8 C48 -10.2(8) 2_655 . . 2_655 ?
C68 C7 C8 C48 150.6(8) . . . 2_655 ?
C6 C7 C8 C48 -1.5(9) . . . 2_655 ?
C36 C7 C8 C48 4(8) 2_655 . . 2_655 ?
C39 C7 C8 C48 131.4(8) 2_655 . . 2_655 ?
Nd6 C7 C8 C48 79.5(7) . . . 2_655 ?
Nd3 C7 C8 C48 69.4(6) . . . 2_655 ?
Nd2 C7 C8 C48 79.6(7) 2_655 . . 2_655 ?
C37 C7 C8 C35 121(4) 2_655 . . 2_655 ?
C38 C7 C8 C35 24.1(12) 2_655 . . 2_655 ?
C42 C7 C8 C35 -141.2(10) 2_655 . . 2_655 ?
C68 C7 C8 C35 19.5(13) . . . 2_655 ?
C6 C7 C8 C35 -132.5(10) . . . 2_655 ?
C36 C7 C8 C35 -127(9) 2_655 . . 2_655 ?
C39 C7 C8 C35 0.4(15) 2_655 . . 2_655 ?
Nd6 C7 C8 C35 -51.5(10) . . . 2_655 ?
Nd3 C7 C8 C35 -61.6(10) . . . 2_655 ?
Nd2 C7 C8 C35 -51.5(11) 2_655 . . 2_655 ?
C37 C7 C8 Nd3 -177(4) 2_655 . . . ?
C38 C7 C8 Nd3 85.7(6) 2_655 . . . ?
C42 C7 C8 Nd3 -79.6(5) 2_655 . . . ?
C68 C7 C8 Nd3 81.2(6) . . . . ?
C6 C7 C8 Nd3 -70.9(5) . . . . ?
C36 C7 C8 Nd3 -66(8) 2_655 . . . ?
C39 C7 C8 Nd3 62.0(7) 2_655 . . . ?
Nd6 C7 C8 Nd3 10.09(13) . . . . ?
Nd2 C7 C8 Nd3 10.2(2) 2_655 . . . ?
C37 C7 C8 Nd6 173(4) 2_655 . . . ?
C38 C7 C8 Nd6 75.6(6) 2_655 . . . ?
C42 C7 C8 Nd6 -89.7(5) 2_655 . . . ?
C68 C7 C8 Nd6 71.1(6) . . . . ?
C6 C7 C8 Nd6 -81.0(5) . . . . ?
C36 C7 C8 Nd6 -76(8) 2_655 . . . ?
C39 C7 C8 Nd6 51.9(7) 2_655 . . . ?
Nd3 C7 C8 Nd6 -10.09(13) . . . . ?
Nd2 C7 C8 Nd6 0.07(9) 2_655 . . . ?
C36 C8 C9 C48 -176(7) 2_655 . . 2_655 ?
C37 C8 C9 C48 -2(5) 2_655 . . 2_655 ?
C12 C8 C9 C48 153(4) . . . 2_655 ?
C7 C8 C9 C48 6(5) . . . 2_655 ?
C35 C8 C9 C48 155(5) 2_655 . . 2_655 ?
Nd3 C8 C9 C48 80(5) . . . 2_655 ?
Nd6 C8 C9 C48 65(5) . . . 2_655 ?
C37 C8 C9 C36 173(6) 2_655 . . 2_655 ?
C12 C8 C9 C36 -32(5) . . . 2_655 ?
C7 C8 C9 C36 -178(6) . . . 2_655 ?
C48 C8 C9 C36 176(7) 2_655 . . 2_655 ?
C35 C8 C9 C36 -29(5) 2_655 . . 2_655 ?
Nd3 C8 C9 C36 -105(5) . . . 2_655 ?
Nd6 C8 C9 C36 -119(5) . . . 2_655 ?
C36 C8 C9 C4 177(5) 2_655 . . . ?
C37 C8 C9 C4 -9.7(15) 2_655 . . . ?
C12 C8 C9 C4 145.3(8) . . . . ?
C7 C8 C9 C4 -1.2(12) . . . . ?
C48 C8 C9 C4 -7(4) 2_655 . . . ?
C35 C8 C9 C4 147.6(9) 2_655 . . . ?
Nd3 C8 C9 C4 72.2(8) . . . . ?
Nd6 C8 C9 C4 57.8(8) . . . . ?
C36 C8 C9 C10 34(5) 2_655 . . . ?
C37 C8 C9 C10 -152.9(10) 2_655 . . . ?
C12 C8 C9 C10 2.1(10) . . . . ?
C7 C8 C9 C10 -144.4(7) . . . . ?
C48 C8 C9 C10 -150(5) 2_655 . . . ?
C35 C8 C9 C10 4.4(9) 2_655 . . . ?
Nd3 C8 C9 C10 -71.0(6) . . . . ?
Nd6 C8 C9 C10 -85.4(6) . . . . ?
C36 C8 C9 C47 60(5) 2_655 . . 2_655 ?
C37 C8 C9 C47 -126.8(13) 2_655 . . 2_655 ?
C12 C8 C9 C47 28.2(17) . . . 2_655 ?
C7 C8 C9 C47 -118.3(12) . . . 2_655 ?
C48 C8 C9 C47 -124(5) 2_655 . . 2_655 ?
C35 C8 C9 C47 30.5(16) 2_655 . . 2_655 ?
Nd3 C8 C9 C47 -44.9(13) . . . 2_655 ?
Nd6 C8 C9 C47 -59.3(14) . . . 2_655 ?
C36 C8 C9 C43 -176(5) 2_655 . . 2_655 ?
C37 C8 C9 C43 -2.6(12) 2_655 . . 2_655 ?
C12 C8 C9 C43 152.3(7) . . . 2_655 ?
C7 C8 C9 C43 5.8(9) . . . 2_655 ?
C48 C8 C9 C43 0(4) 2_655 . . 2_655 ?
C35 C8 C9 C43 154.7(7) 2_655 . . 2_655 ?
Nd3 C8 C9 C43 79.3(4) . . . 2_655 ?
Nd6 C8 C9 C43 64.9(5) . . . 2_655 ?
C36 C8 C9 Nd3 105(5) 2_655 . . . ?
C37 C8 C9 Nd3 -81.9(10) 2_655 . . . ?
C12 C8 C9 Nd3 73.1(7) . . . . ?
C7 C8 C9 Nd3 -73.4(7) . . . . ?
C48 C8 C9 Nd3 -80(5) 2_655 . . . ?
C35 C8 C9 Nd3 75.4(6) 2_655 . . . ?
Nd6 C8 C9 Nd3 -14.39(14) . . . . ?
C36 C8 C9 Nd6 119(5) 2_655 . . . ?
C37 C8 C9 Nd6 -67.5(10) 2_655 . . . ?
C12 C8 C9 Nd6 87.5(7) . . . . ?
C7 C8 C9 Nd6 -59.0(6) . . . . ?
C48 C8 C9 Nd6 -65(5) 2_655 . . . ?
C35 C8 C9 Nd6 89.8(6) 2_655 . . . ?
Nd3 C8 C9 Nd6 14.39(14) . . . . ?
C43 C4 C9 C48 -103(18) 2_655 . . 2_655 ?
C44 C4 C9 C48 -175(100) 2_655 . . 2_655 ?
C3 C4 C9 C48 97(18) . . . 2_655 ?
C5 C4 C9 C48 -115(18) . . . 2_655 ?
C47 C4 C9 C48 91(17) 2_655 . . 2_655 ?
C45 C4 C9 C48 107(18) 2_655 . . 2_655 ?
C42 C4 C9 C48 -111(18) 2_655 . . 2_655 ?
Nd3 C4 C9 C48 177(100) . . . 2_655 ?
C43 C4 C9 C36 17.1(16) 2_655 . . 2_655 ?
C48 C4 C9 C36 120(18) 2_655 . . 2_655 ?
C44 C4 C9 C36 -54(3) 2_655 . . 2_655 ?
C3 C4 C9 C36 -142.9(12) . . . 2_655 ?
C5 C4 C9 C36 4.9(17) . . . 2_655 ?
C47 C4 C9 C36 -149.0(16) 2_655 . . 2_655 ?
C45 C4 C9 C36 -132.5(12) 2_655 . . 2_655 ?
C42 C4 C9 C36 9.2(14) 2_655 . . 2_655 ?
Nd3 C4 C9 C36 -62.9(13) . . . 2_655 ?
C43 C4 C9 C8 16.3(11) 2_655 . . . ?
C48 C4 C9 C8 120(18) 2_655 . . . ?
C44 C4 C9 C8 -55(2) 2_655 . . . ?
C3 C4 C9 C8 -143.7(7) . . . . ?
C5 C4 C9 C8 4.1(12) . . . . ?
C47 C4 C9 C8 -149.7(10) 2_655 . . . ?
C45 C4 C9 C8 -133.3(7) 2_655 . . . ?
C42 C4 C9 C8 8.4(8) 2_655 . . . ?
Nd3 C4 C9 C8 -63.7(8) . . . . ?
C43 C4 C9 C10 156.1(9) 2_655 . . . ?
C48 C4 C9 C10 -101(18) 2_655 . . . ?
C44 C4 C9 C10 85(2) 2_655 . . . ?
C3 C4 C9 C10 -3.9(11) . . . . ?
C5 C4 C9 C10 143.9(7) . . . . ?
C47 C4 C9 C10 -10.0(5) 2_655 . . . ?
C45 C4 C9 C10 6.5(12) 2_655 . . . ?
C42 C4 C9 C10 148.2(7) 2_655 . . . ?
Nd3 C4 C9 C10 76.1(7) . . . . ?
C43 C4 C9 C47 166.1(8) 2_655 . . 2_655 ?
C48 C4 C9 C47 -91(17) 2_655 . . 2_655 ?
C44 C4 C9 C47 95(2) 2_655 . . 2_655 ?
C3 C4 C9 C47 6.1(7) . . . 2_655 ?
C5 C4 C9 C47 153.9(6) . . . 2_655 ?
C45 C4 C9 C47 16.5(8) 2_655 . . 2_655 ?
C42 C4 C9 C47 158.2(5) 2_655 . . 2_655 ?
Nd3 C4 C9 C47 86.1(4) . . . 2_655 ?
C48 C4 C9 C43 103(18) 2_655 . . 2_655 ?
C44 C4 C9 C43 -71(2) 2_655 . . 2_655 ?
C3 C4 C9 C43 -160.0(11) . . . 2_655 ?
C5 C4 C9 C43 -12.2(5) . . . 2_655 ?
C47 C4 C9 C43 -166.1(8) 2_655 . . 2_655 ?
C45 C4 C9 C43 -149.6(11) 2_655 . . 2_655 ?
C42 C4 C9 C43 -7.9(6) 2_655 . . 2_655 ?
Nd3 C4 C9 C43 -80.0(7) . . . 2_655 ?
C43 C4 C9 Nd3 80.0(7) 2_655 . . . ?
C48 C4 C9 Nd3 -177(100) 2_655 . . . ?
C44 C4 C9 Nd3 8(2) 2_655 . . . ?
C3 C4 C9 Nd3 -80.0(6) . . . . ?
C5 C4 C9 Nd3 67.8(6) . . . . ?
C47 C4 C9 Nd3 -86.1(4) 2_655 . . . ?
C45 C4 C9 Nd3 -69.6(6) 2_655 . . . ?
C42 C4 C9 Nd3 72.1(3) 2_655 . . . ?
C43 C4 C9 Nd6 62.0(7) 2_655 . . . ?
C48 C4 C9 Nd6 165(18) 2_655 . . . ?
C44 C4 C9 Nd6 -9(2) 2_655 . . . ?
C3 C4 C9 Nd6 -98.0(5) . . . . ?
C5 C4 C9 Nd6 49.8(6) . . . . ?
C47 C4 C9 Nd6 -104.1(4) 2_655 . . . ?
C45 C4 C9 Nd6 -87.6(6) 2_655 . . . ?
C42 C4 C9 Nd6 54.1(2) 2_655 . . . ?
Nd3 C4 C9 Nd6 -17.96(8) . . . . ?
C48 C9 C10 C50 -35(6) 2_655 . . 2_655 ?
C36 C9 C10 C50 123(2) 2_655 . . 2_655 ?
C8 C9 C10 C50 117(2) . . . 2_655 ?
C4 C9 C10 C50 -27(3) . . . 2_655 ?
C47 C9 C10 C50 -41(2) 2_655 . . 2_655 ?
C43 C9 C10 C50 -10(3) 2_655 . . 2_655 ?
Nd3 C9 C10 C50 53(2) . . . 2_655 ?
Nd6 C9 C10 C50 60(2) . . . 2_655 ?
C48 C9 C10 C47 7(4) 2_655 . . 2_655 ?
C36 C9 C10 C47 164.7(11) 2_655 . . 2_655 ?
C8 C9 C10 C47 158.5(9) . . . 2_655 ?
C4 C9 C10 C47 14.7(8) . . . 2_655 ?
C43 C9 C10 C47 31.3(11) 2_655 . . 2_655 ?
Nd3 C9 C10 C47 94.2(5) . . . 2_655 ?
Nd6 C9 C10 C47 101.1(5) . . . 2_655 ?
C48 C9 C10 C71 -7(5) 2_655 . . . ?
C36 C9 C10 C71 150.5(9) 2_655 . . . ?
C8 C9 C10 C71 144.4(7) . . . . ?
C4 C9 C10 C71 0.6(11) . . . . ?
C47 C9 C10 C71 -14.2(6) 2_655 . . . ?
C43 C9 C10 C71 17.1(14) 2_655 . . . ?
Nd3 C9 C10 C71 80.1(6) . . . . ?
Nd6 C9 C10 C71 86.9(6) . . . . ?
C48 C9 C10 C11 -154(4) 2_655 . . . ?
C36 C9 C10 C11 3.6(11) 2_655 . . . ?
C8 C9 C10 C11 -2.6(9) . . . . ?
C4 C9 C10 C11 -146.4(8) . . . . ?
C47 C9 C10 C11 -161.1(8) 2_655 . . . ?
C43 C9 C10 C11 -129.9(10) 2_655 . . . ?
Nd3 C9 C10 C11 -66.9(6) . . . . ?
Nd6 C9 C10 C11 -60.1(6) . . . . ?
C48 C9 C10 C49 -151(4) 2_655 . . 2_655 ?
C36 C9 C10 C49 7.1(13) 2_655 . . 2_655 ?
C8 C9 C10 C49 0.9(12) . . . 2_655 ?
C4 C9 C10 C49 -142.9(9) . . . 2_655 ?
C47 C9 C10 C49 -157.6(10) 2_655 . . 2_655 ?
C43 C9 C10 C49 -126.3(11) 2_655 . . 2_655 ?
Nd3 C9 C10 C49 -63.4(8) . . . 2_655 ?
Nd6 C9 C10 C49 -56.5(9) . . . 2_655 ?
C36 C9 C10 C48 158(5) 2_655 . . 2_655 ?
C8 C9 C10 C48 152(5) . . . 2_655 ?
C4 C9 C10 C48 8(4) . . . 2_655 ?
C47 C9 C10 C48 -7(4) 2_655 . . 2_655 ?
C43 C9 C10 C48 24(3) 2_655 . . 2_655 ?
Nd3 C9 C10 C48 87(4) . . . 2_655 ?
Nd6 C9 C10 C48 94(4) . . . 2_655 ?
C48 C9 C10 C35 -155(4) 2_655 . . 2_655 ?
C36 C9 C10 C35 2.4(9) 2_655 . . 2_655 ?
C8 C9 C10 C35 -3.7(7) . . . 2_655 ?
C4 C9 C10 C35 -147.5(9) . . . 2_655 ?
C47 C9 C10 C35 -162.3(6) 2_655 . . 2_655 ?
C43 C9 C10 C35 -131.0(11) 2_655 . . 2_655 ?
Nd3 C9 C10 C35 -68.0(4) . . . 2_655 ?
Nd6 C9 C10 C35 -61.2(4) . . . 2_655 ?
C48 C9 C10 C36 -158(5) 2_655 . . 2_655 ?
C8 C9 C10 C36 -6.1(10) . . . 2_655 ?
C4 C9 C10 C36 -149.9(14) . . . 2_655 ?
C47 C9 C10 C36 -164.7(11) 2_655 . . 2_655 ?
C43 C9 C10 C36 -133.4(17) 2_655 . . 2_655 ?
Nd3 C9 C10 C36 -70.4(9) . . . 2_655 ?
Nd6 C9 C10 C36 -63.6(9) . . . 2_655 ?
C48 C9 C10 Nd3 -87(4) 2_655 . . . ?
C36 C9 C10 Nd3 70.4(9) 2_655 . . . ?
C8 C9 C10 Nd3 64.3(6) . . . . ?
C4 C9 C10 Nd3 -79.5(7) . . . . ?
C47 C9 C10 Nd3 -94.2(5) 2_655 . . . ?
C43 C9 C10 Nd3 -63.0(10) 2_655 . . . ?
Nd6 C9 C10 Nd3 6.83(10) . . . . ?
C50 C10 C11 C49 6(3) 2_655 . . 2_655 ?
C47 C10 C11 C49 84(4) 2_655 . . 2_655 ?
C71 C10 C11 C49 23(3) . . . 2_655 ?
C9 C10 C11 C49 170(3) . . . 2_655 ?
C48 C10 C11 C49 165(3) 2_655 . . 2_655 ?
C35 C10 C11 C49 172(4) 2_655 . . 2_655 ?
C36 C10 C11 C49 172(3) 2_655 . . 2_655 ?
Nd3 C10 C11 C49 111(3) . . . 2_655 ?
C50 C10 C11 C35 -166.2(12) 2_655 . . 2_655 ?
C47 C10 C11 C35 -88(2) 2_655 . . 2_655 ?
C71 C10 C11 C35 -149.3(10) . . . 2_655 ?
C9 C10 C11 C35 -2.3(13) . . . 2_655 ?
C49 C10 C11 C35 -172(4) 2_655 . . 2_655 ?
C48 C10 C11 C35 -7.0(13) 2_655 . . 2_655 ?
C36 C10 C11 C35 -0.2(10) 2_655 . . 2_655 ?
Nd3 C10 C11 C35 -61.3(10) . . . 2_655 ?
C50 C10 C11 C12 -162.0(9) 2_655 . . . ?
C47 C10 C11 C12 -84(2) 2_655 . . . ?
C71 C10 C11 C12 -145.1(7) . . . . ?
C9 C10 C11 C12 2.0(9) . . . . ?
C49 C10 C11 C12 -168(3) 2_655 . . . ?
C48 C10 C11 C12 -2.7(10) 2_655 . . . ?
C35 C10 C11 C12 4.2(11) 2_655 . . . ?
C36 C10 C11 C12 4.0(7) 2_655 . . . ?
Nd3 C10 C11 C12 -57.1(7) . . . . ?
C50 C10 C11 C16 -17.0(9) 2_655 . . . ?
C47 C10 C11 C16 61(2) 2_655 . . . ?
C71 C10 C11 C16 -0.1(11) . . . . ?
C9 C10 C11 C16 146.9(8) . . . . ?
C49 C10 C11 C16 -23(2) 2_655 . . . ?
C48 C10 C11 C16 142.2(8) 2_655 . . . ?
C35 C10 C11 C16 149.2(16) 2_655 . . . ?
C36 C10 C11 C16 149.0(9) 2_655 . . . ?
Nd3 C10 C11 C16 87.9(8) . . . . ?
C47 C10 C11 C50 78(2) 2_655 . . 2_655 ?
C71 C10 C11 C50 16.9(6) . . . 2_655 ?
C9 C10 C11 C50 163.9(8) . . . 2_655 ?
C49 C10 C11 C50 -6(3) 2_655 . . 2_655 ?
C48 C10 C11 C50 159.2(9) 2_655 . . 2_655 ?
C35 C10 C11 C50 166.2(12) 2_655 . . 2_655 ?
C36 C10 C11 C50 166.0(7) 2_655 . . 2_655 ?
Nd3 C10 C11 C50 104.9(5) . . . 2_655 ?
C50 C10 C11 C53 -16.6(10) 2_655 . . 2_655 ?
C47 C10 C11 C53 62(2) 2_655 . . 2_655 ?
C71 C10 C11 C53 0.3(12) . . . 2_655 ?
C9 C10 C11 C53 147.3(9) . . . 2_655 ?
C49 C10 C11 C53 -22(2) 2_655 . . 2_655 ?
C48 C10 C11 C53 142.6(9) 2_655 . . 2_655 ?
C35 C10 C11 C53 149.6(17) 2_655 . . 2_655 ?
C36 C10 C11 C53 149.4(10) 2_655 . . 2_655 ?
Nd3 C10 C11 C53 88.3(9) . . . 2_655 ?
C50 C10 C11 Nd3 -104.9(5) 2_655 . . . ?
C47 C10 C11 Nd3 -27(2) 2_655 . . . ?
C71 C10 C11 Nd3 -88.0(6) . . . . ?
C9 C10 C11 Nd3 59.1(5) . . . . ?
C49 C10 C11 Nd3 -111(3) 2_655 . . . ?
C48 C10 C11 Nd3 54.3(6) 2_655 . . . ?
C35 C10 C11 Nd3 61.3(10) 2_655 . . . ?
C36 C10 C11 Nd3 61.1(4) 2_655 . . . ?
C36 C8 C12 C35 -10(4) 2_655 . . 2_655 ?
C37 C8 C12 C35 162(3) 2_655 . . 2_655 ?
C9 C8 C12 C35 9(3) . . . 2_655 ?
C7 C8 C12 C35 153(3) . . . 2_655 ?
C48 C8 C12 C35 14(3) 2_655 . . 2_655 ?
Nd3 C8 C12 C35 79(3) . . . 2_655 ?
Nd6 C8 C12 C35 103(3) . . . 2_655 ?
C36 C8 C12 C34 -169(4) 2_655 . . 2_655 ?
C37 C8 C12 C34 3(2) 2_655 . . 2_655 ?
C9 C8 C12 C34 -150.6(14) . . . 2_655 ?
C7 C8 C12 C34 -6.3(19) . . . 2_655 ?
C48 C8 C12 C34 -145.8(14) 2_655 . . 2_655 ?
C35 C8 C12 C34 -159(4) 2_655 . . 2_655 ?
Nd3 C8 C12 C34 -80.6(14) . . . 2_655 ?
Nd6 C8 C12 C34 -56.7(14) . . . 2_655 ?
C37 C8 C12 C36 172(4) 2_655 . . 2_655 ?
C9 C8 C12 C36 18(3) . . . 2_655 ?
C7 C8 C12 C36 163(4) . . . 2_655 ?
C48 C8 C12 C36 23(3) 2_655 . . 2_655 ?
C35 C8 C12 C36 10(4) 2_655 . . 2_655 ?
Nd3 C8 C12 C36 88(3) . . . 2_655 ?
Nd6 C8 C12 C36 112(3) . . . 2_655 ?
C36 C8 C12 C11 -19(3) 2_655 . . . ?
C37 C8 C12 C11 152.4(11) 2_655 . . . ?
C9 C8 C12 C11 -0.9(11) . . . . ?
C7 C8 C12 C11 143.4(8) . . . . ?
C48 C8 C12 C11 4.0(12) 2_655 . . . ?
C35 C8 C12 C11 -10(2) 2_655 . . . ?
Nd3 C8 C12 C11 69.1(7) . . . . ?
Nd6 C8 C12 C11 93.1(8) . . . . ?
C36 C8 C12 C13 -163(3) 2_655 . . . ?
C37 C8 C12 C13 9.0(16) 2_655 . . . ?
C9 C8 C12 C13 -144.2(9) . . . . ?
C7 C8 C12 C13 0.1(13) . . . . ?
C48 C8 C12 C13 -139.4(10) 2_655 . . . ?
C35 C8 C12 C13 -153(4) 2_655 . . . ?
Nd3 C8 C12 C13 -74.2(9) . . . . ?
Nd6 C8 C12 C13 -50.3(9) . . . . ?
C36 C8 C12 C49 -22(3) 2_655 . . 2_655 ?
C37 C8 C12 C49 149.4(12) 2_655 . . 2_655 ?
C9 C8 C12 C49 -3.8(11) . . . 2_655 ?
C7 C8 C12 C49 140.5(9) . . . 2_655 ?
C48 C8 C12 C49 1.0(12) 2_655 . . 2_655 ?
C35 C8 C12 C49 -13(2) 2_655 . . 2_655 ?
Nd3 C8 C12 C49 66.2(8) . . . 2_655 ?
Nd6 C8 C12 C49 90.1(8) . . . 2_655 ?
C36 C8 C12 Nd3 -88(3) 2_655 . . . ?
C37 C8 C12 Nd3 83.2(11) 2_655 . . . ?
C9 C8 C12 Nd3 -70.0(6) . . . . ?
C7 C8 C12 Nd3 74.3(7) . . . . ?
C48 C8 C12 Nd3 -65.2(7) 2_655 . . . ?
C35 C8 C12 Nd3 -79(3) 2_655 . . . ?
Nd6 C8 C12 Nd3 23.92(10) . . . . ?
C36 C8 C12 Nd6 -112(3) 2_655 . . . ?
C37 C8 C12 Nd6 59.3(10) 2_655 . . . ?
C9 C8 C12 Nd6 -93.9(7) . . . . ?
C7 C8 C12 Nd6 50.4(7) . . . . ?
C48 C8 C12 Nd6 -89.1(7) 2_655 . . . ?
C35 C8 C12 Nd6 -103(3) 2_655 . . . ?
Nd3 C8 C12 Nd6 -23.92(10) . . . . ?
C36 C8 C12 Nd4 -110(3) 2_655 . . 2_655 ?
C37 C8 C12 Nd4 62.0(12) 2_655 . . 2_655 ?
C9 C8 C12 Nd4 -91.2(7) . . . 2_655 ?
C7 C8 C12 Nd4 53.1(8) . . . 2_655 ?
C48 C8 C12 Nd4 -86.4(7) 2_655 . . 2_655 ?
C35 C8 C12 Nd4 -100(3) 2_655 . . 2_655 ?
Nd3 C8 C12 Nd4 -21.2(3) . . . 2_655 ?
Nd6 C8 C12 Nd4 2.7(3) . . . 2_655 ?
C49 C11 C12 C35 149(17) 2_655 . . 2_655 ?
C10 C11 C12 C35 -75(11) . . . 2_655 ?
C16 C11 C12 C35 141(11) . . . 2_655 ?
C50 C11 C12 C35 -91(11) 2_655 . . 2_655 ?
C53 C11 C12 C35 141(11) 2_655 . . 2_655 ?
Nd3 C11 C12 C35 -134(11) . . . 2_655 ?
C49 C11 C12 C34 19(10) 2_655 . . 2_655 ?
C35 C11 C12 C34 -130(12) 2_655 . . 2_655 ?
C10 C11 C12 C34 155.6(10) . . . 2_655 ?
C16 C11 C12 C34 11.7(15) . . . 2_655 ?
C50 C11 C12 C34 139.0(12) 2_655 . . 2_655 ?
C53 C11 C12 C34 11.6(15) 2_655 . . 2_655 ?
Nd3 C11 C12 C34 96.2(10) . . . 2_655 ?
C49 C11 C12 C36 -142(10) 2_655 . . 2_655 ?
C35 C11 C12 C36 69(11) 2_655 . . 2_655 ?
C10 C11 C12 C36 -5.6(10) . . . 2_655 ?
C16 C11 C12 C36 -149.5(10) . . . 2_655 ?
C50 C11 C12 C36 -22.2(15) 2_655 . . 2_655 ?
C53 C11 C12 C36 -149.6(11) 2_655 . . 2_655 ?
Nd3 C11 C12 C36 -65.0(8) . . . 2_655 ?
C49 C11 C12 C8 -137(10) 2_655 . . . ?
C35 C11 C12 C8 74(11) 2_655 . . . ?
C10 C11 C12 C8 -0.7(11) . . . . ?
C16 C11 C12 C8 -144.6(9) . . . . ?
C50 C11 C12 C8 -17.3(16) 2_655 . . . ?
C53 C11 C12 C8 -144.7(10) 2_655 . . . ?
Nd3 C11 C12 C8 -60.0(7) . . . . ?
C49 C11 C12 C13 7(10) 2_655 . . . ?
C35 C11 C12 C13 -142(12) 2_655 . . . ?
C10 C11 C12 C13 142.9(9) . . . . ?
C16 C11 C12 C13 -1.0(14) . . . . ?
C50 C11 C12 C13 126.3(11) 2_655 . . . ?
C53 C11 C12 C13 -1.1(15) 2_655 . . . ?
Nd3 C11 C12 C13 83.6(9) . . . . ?
C35 C11 C12 C49 -149(17) 2_655 . . 2_655 ?
C10 C11 C12 C49 136(11) . . . 2_655 ?
C16 C11 C12 C49 -8(9) . . . 2_655 ?
C50 C11 C12 C49 120(11) 2_655 . . 2_655 ?
C53 C11 C12 C49 -8(9) 2_655 . . 2_655 ?
Nd3 C11 C12 C49 77(10) . . . 2_655 ?
C49 C11 C12 Nd3 -77(10) 2_655 . . . ?
C35 C11 C12 Nd3 134(11) 2_655 . . . ?
C10 C11 C12 Nd3 59.3(6) . . . . ?
C16 C11 C12 Nd3 -84.6(8) . . . . ?
C50 C11 C12 Nd3 42.8(11) 2_655 . . . ?
C53 C11 C12 Nd3 -84.6(9) 2_655 . . . ?
C49 C11 C12 Nd6 -71(10) 2_655 . . . ?
C35 C11 C12 Nd6 140(11) 2_655 . . . ?
C10 C11 C12 Nd6 65.1(6) . . . . ?
C16 C11 C12 Nd6 -78.8(9) . . . . ?
C50 C11 C12 Nd6 48.6(12) 2_655 . . . ?
C53 C11 C12 Nd6 -78.8(9) 2_655 . . . ?
Nd3 C11 C12 Nd6 5.80(12) . . . . ?
C49 C11 C12 Nd4 -33(10) 2_655 . . 2_655 ?
C35 C11 C12 Nd4 178(100) 2_655 . . 2_655 ?
C10 C11 C12 Nd4 103.5(6) . . . 2_655 ?
C16 C11 C12 Nd4 -40.3(8) . . . 2_655 ?
C50 C11 C12 Nd4 87.0(11) 2_655 . . 2_655 ?
C53 C11 C12 Nd4 -40.4(9) 2_655 . . 2_655 ?
Nd3 C11 C12 Nd4 44.20(17) . . . 2_655 ?
C35 C12 C13 C34 53(4) 2_655 . . 2_655 ?
C36 C12 C13 C34 -166(4) 2_655 . . 2_655 ?
C8 C12 C13 C34 -159(4) . . . 2_655 ?
C11 C12 C13 C34 60(4) . . . 2_655 ?
C49 C12 C13 C34 61(4) 2_655 . . 2_655 ?
Nd3 C12 C13 C34 139(3) . . . 2_655 ?
Nd6 C12 C13 C34 155(4) . . . 2_655 ?
Nd4 C12 C13 C34 115(3) 2_655 . . 2_655 ?
C35 C12 C13 C33 -165(3) 2_655 . . 2_655 ?
C34 C12 C13 C33 141(4) 2_655 . . 2_655 ?
C36 C12 C13 C33 -24.0(19) 2_655 . . 2_655 ?
C8 C12 C13 C33 -17.9(14) . . . 2_655 ?
C11 C12 C13 C33 -158.3(11) . . . 2_655 ?
C49 C12 C13 C33 -157.8(11) 2_655 . . 2_655 ?
Nd3 C12 C13 C33 -79.6(10) . . . 2_655 ?
Nd6 C12 C13 C33 -63.7(10) . . . 2_655 ?
Nd4 C12 C13 C33 -103.5(11) 2_655 . . 2_655 ?
C35 C12 C13 C30 11(4) 2_655 . . 2_655 ?
C34 C12 C13 C30 -42(3) 2_655 . . 2_655 ?
C36 C12 C13 C30 152.4(14) 2_655 . . 2_655 ?
C8 C12 C13 C30 158.5(11) . . . 2_655 ?
C11 C12 C13 C30 18.1(15) . . . 2_655 ?
C49 C12 C13 C30 18.6(14) 2_655 . . 2_655 ?
Nd3 C12 C13 C30 96.8(10) . . . 2_655 ?
Nd6 C12 C13 C30 112.7(10) . . . 2_655 ?
Nd4 C12 C13 C30 72.9(9) 2_655 . . 2_655 ?
C35 C12 C13 C14 0(4) 2_655 . . . ?
C34 C12 C13 C14 -53(3) 2_655 . . . ?
C36 C12 C13 C14 141.3(13) 2_655 . . . ?
C8 C12 C13 C14 147.5(10) . . . . ?
C11 C12 C13 C14 7.1(14) . . . . ?
C49 C12 C13 C14 7.6(14) 2_655 . . . ?
Nd3 C12 C13 C14 85.8(9) . . . . ?
Nd6 C12 C13 C14 101.7(9) . . . . ?
Nd4 C12 C13 C14 61.9(8) 2_655 . . . ?
C35 C12 C13 C70 -156(3) 2_655 . . . ?
C34 C12 C13 C70 151(4) 2_655 . . . ?
C36 C12 C13 C70 -14.2(18) 2_655 . . . ?
C8 C12 C13 C70 -8.1(14) . . . . ?
C11 C12 C13 C70 -148.5(10) . . . . ?
C49 C12 C13 C70 -148.0(9) 2_655 . . . ?
Nd3 C12 C13 C70 -69.8(8) . . . . ?
Nd6 C12 C13 C70 -53.9(8) . . . . ?
Nd4 C12 C13 C70 -93.7(9) 2_655 . . . ?
C34 C12 C13 C35 -53(4) 2_655 . . 2_655 ?
C36 C12 C13 C35 141(5) 2_655 . . 2_655 ?
C8 C12 C13 C35 148(4) . . . 2_655 ?
C11 C12 C13 C35 7(3) . . . 2_655 ?
C49 C12 C13 C35 8(3) 2_655 . . 2_655 ?
Nd3 C12 C13 C35 86(3) . . . 2_655 ?
Nd6 C12 C13 C35 102(3) . . . 2_655 ?
Nd4 C12 C13 C35 62(3) 2_655 . . 2_655 ?
C35 C12 C13 C32 -143(3) 2_655 . . 2_655 ?
C34 C12 C13 C32 164(5) 2_655 . . 2_655 ?
C36 C12 C13 C32 -2(3) 2_655 . . 2_655 ?
C8 C12 C13 C32 4(2) . . . 2_655 ?
C11 C12 C13 C32 -136.0(17) . . . 2_655 ?
C49 C12 C13 C32 -135.4(17) 2_655 . . 2_655 ?
Nd3 C12 C13 C32 -57.2(19) . . . 2_655 ?
Nd6 C12 C13 C32 -41.3(18) . . . 2_655 ?
Nd4 C12 C13 C32 -81.1(19) 2_655 . . 2_655 ?
C35 C12 C13 C31 -9(5) 2_655 . . 2_655 ?
C34 C12 C13 C31 -62(3) 2_655 . . 2_655 ?
C36 C12 C13 C31 132.6(19) 2_655 . . 2_655 ?
C8 C12 C13 C31 138.8(19) . . . 2_655 ?
C11 C12 C13 C31 -2(3) . . . 2_655 ?
C49 C12 C13 C31 -1(3) 2_655 . . 2_655 ?
Nd3 C12 C13 C31 77(2) . . . 2_655 ?
Nd6 C12 C13 C31 93(2) . . . 2_655 ?
Nd4 C12 C13 C31 53(2) 2_655 . . 2_655 ?
C35 C12 C13 Nd4 -62(3) 2_655 . . 2_655 ?
C34 C12 C13 Nd4 -115(3) 2_655 . . 2_655 ?
C36 C12 C13 Nd4 79.4(14) 2_655 . . 2_655 ?
C8 C12 C13 Nd4 85.6(8) . . . 2_655 ?
C11 C12 C13 Nd4 -54.8(9) . . . 2_655 ?
C49 C12 C13 Nd4 -54.3(9) 2_655 . . 2_655 ?
Nd3 C12 C13 Nd4 23.9(3) . . . 2_655 ?
Nd6 C12 C13 Nd4 39.8(2) . . . 2_655 ?
C35 C12 C13 Nd1 -70(3) 2_655 . . . ?
C34 C12 C13 Nd1 -123(4) 2_655 . . . ?
C36 C12 C13 Nd1 71.7(14) 2_655 . . . ?
C8 C12 C13 Nd1 77.9(9) . . . . ?
C11 C12 C13 Nd1 -62.6(9) . . . . ?
C49 C12 C13 Nd1 -62.0(9) 2_655 . . . ?
Nd3 C12 C13 Nd1 16.2(4) . . . . ?
Nd6 C12 C13 Nd1 32.1(3) . . . . ?
Nd4 C12 C13 Nd1 -7.71(9) 2_655 . . . ?
C35 C12 C13 Nd6 -102(3) 2_655 . . . ?
C34 C12 C13 Nd6 -155(4) 2_655 . . . ?
C36 C12 C13 Nd6 39.6(13) 2_655 . . . ?
C8 C12 C13 Nd6 45.8(8) . . . . ?
C11 C12 C13 Nd6 -94.6(9) . . . . ?
C49 C12 C13 Nd6 -94.1(8) 2_655 . . . ?
Nd3 C12 C13 Nd6 -15.91(13) . . . . ?
Nd4 C12 C13 Nd6 -39.8(2) 2_655 . . . ?
C34 C13 C14 C30 33(4) 2_655 . . 2_655 ?
C33 C13 C14 C30 -130(4) 2_655 . . 2_655 ?
C70 C13 C14 C30 -137(4) . . . 2_655 ?
C12 C13 C14 C30 68(4) . . . 2_655 ?
C35 C13 C14 C30 68(3) 2_655 . . 2_655 ?
C32 C13 C14 C30 -127(4) 2_655 . . 2_655 ?
C31 C13 C14 C30 -117(4) 2_655 . . 2_655 ?
Nd4 C13 C14 C30 155(4) 2_655 . . 2_655 ?
Nd1 C13 C14 C30 168(4) . . . 2_655 ?
Nd6 C13 C14 C30 151(3) . . . 2_655 ?
C34 C13 C14 C31 150(3) 2_655 . . 2_655 ?
C33 C13 C14 C31 -13.2(17) 2_655 . . 2_655 ?
C30 C13 C14 C31 117(4) 2_655 . . 2_655 ?
C70 C13 C14 C31 -20.3(12) . . . 2_655 ?
C12 C13 C14 C31 -174.9(10) . . . 2_655 ?
C35 C13 C14 C31 -174.9(9) 2_655 . . 2_655 ?
C32 C13 C14 C31 -10.4(7) 2_655 . . 2_655 ?
Nd4 C13 C14 C31 -87.9(7) 2_655 . . 2_655 ?
Nd1 C13 C14 C31 -75.0(6) . . . 2_655 ?
Nd6 C13 C14 C31 -92.2(7) . . . 2_655 ?
C34 C13 C14 C59 173(3) 2_655 . . . ?
C33 C13 C14 C59 9(2) 2_655 . . . ?
C30 C13 C14 C59 139(4) 2_655 . . . ?
C70 C13 C14 C59 2.0(15) . . . . ?
C12 C13 C14 C59 -152.6(10) . . . . ?
C35 C13 C14 C59 -152.6(9) 2_655 . . . ?
C32 C13 C14 C59 11.9(10) 2_655 . . . ?
C31 C13 C14 C59 22.3(5) 2_655 . . . ?
Nd4 C13 C14 C59 -65.5(9) 2_655 . . . ?
Nd1 C13 C14 C59 -52.7(8) . . . . ?
Nd6 C13 C14 C59 -69.9(10) . . . . ?
C34 C13 C14 C15 -38(3) 2_655 . . . ?
C33 C13 C14 C15 158.6(14) 2_655 . . . ?
C30 C13 C14 C15 -71(3) 2_655 . . . ?
C70 C13 C14 C15 151.6(10) . . . . ?
C12 C13 C14 C15 -3.0(15) . . . . ?
C35 C13 C14 C15 -3.0(14) 2_655 . . . ?
C32 C13 C14 C15 161.5(10) 2_655 . . . ?
C31 C13 C14 C15 171.9(15) 2_655 . . . ?
Nd4 C13 C14 C15 84.0(10) 2_655 . . . ?
Nd1 C13 C14 C15 96.9(10) . . . . ?
Nd6 C13 C14 C15 79.7(10) . . . . ?
C33 C13 C14 C34 -164(4) 2_655 . . 2_655 ?
C30 C13 C14 C34 -33(4) 2_655 . . 2_655 ?
C70 C13 C14 C34 -171(4) . . . 2_655 ?
C12 C13 C14 C34 35(2) . . . 2_655 ?
C35 C13 C14 C34 35(2) 2_655 . . 2_655 ?
C32 C13 C14 C34 -161(3) 2_655 . . 2_655 ?
C31 C13 C14 C34 -150(3) 2_655 . . 2_655 ?
Nd4 C13 C14 C34 122(3) 2_655 . . 2_655 ?
Nd1 C13 C14 C34 135(3) . . . 2_655 ?
Nd6 C13 C14 C34 117(3) . . . 2_655 ?
C34 C13 C14 C29 -45(3) 2_655 . . 2_655 ?
C33 C13 C14 C29 151.8(15) 2_655 . . 2_655 ?
C30 C13 C14 C29 -78(3) 2_655 . . 2_655 ?
C70 C13 C14 C29 144.7(11) . . . 2_655 ?
C12 C13 C14 C29 -9.8(17) . . . 2_655 ?
C35 C13 C14 C29 -9.9(15) 2_655 . . 2_655 ?
C32 C13 C14 C29 154.7(12) 2_655 . . 2_655 ?
C31 C13 C14 C29 165.1(16) 2_655 . . 2_655 ?
Nd4 C13 C14 C29 77.2(11) 2_655 . . 2_655 ?
Nd1 C13 C14 C29 90.1(12) . . . 2_655 ?
Nd6 C13 C14 C29 72.8(11) . . . 2_655 ?
C34 C13 C14 Nd4 -122(3) 2_655 . . 2_655 ?
C33 C13 C14 Nd4 74.6(15) 2_655 . . 2_655 ?
C30 C13 C14 Nd4 -155(4) 2_655 . . 2_655 ?
C70 C13 C14 Nd4 67.5(9) . . . 2_655 ?
C12 C13 C14 Nd4 -87.1(9) . . . 2_655 ?
C35 C13 C14 Nd4 -87.1(7) 2_655 . . 2_655 ?
C32 C13 C14 Nd4 77.5(4) 2_655 . . 2_655 ?
C31 C13 C14 Nd4 87.9(7) 2_655 . . 2_655 ?
Nd1 C13 C14 Nd4 12.86(9) . . . 2_655 ?
Nd6 C13 C14 Nd4 -4.4(3) . . . 2_655 ?
C34 C13 C14 Nd1 -135(3) 2_655 . . . ?
C33 C13 C14 Nd1 61.8(15) 2_655 . . . ?
C30 C13 C14 Nd1 -168(4) 2_655 . . . ?
C70 C13 C14 Nd1 54.7(9) . . . . ?
C12 C13 C14 Nd1 -99.9(9) . . . . ?
C35 C13 C14 Nd1 -99.9(7) 2_655 . . . ?
C32 C13 C14 Nd1 64.6(4) 2_655 . . . ?
C31 C13 C14 Nd1 75.0(6) 2_655 . . . ?
Nd4 C13 C14 Nd1 -12.86(9) 2_655 . . . ?
Nd6 C13 C14 Nd1 -17.2(3) . . . . ?
C34 C13 C14 Nd5 -141(3) 2_655 . . 2_655 ?
C33 C13 C14 Nd5 55.2(15) 2_655 . . 2_655 ?
C30 C13 C14 Nd5 -175(4) 2_655 . . 2_655 ?
C70 C13 C14 Nd5 48.1(9) . . . 2_655 ?
C12 C13 C14 Nd5 -106.4(9) . . . 2_655 ?
C35 C13 C14 Nd5 -106.4(7) 2_655 . . 2_655 ?
C32 C13 C14 Nd5 58.1(4) 2_655 . . 2_655 ?
C31 C13 C14 Nd5 68.5(6) 2_655 . . 2_655 ?
Nd4 C13 C14 Nd5 -19.37(14) 2_655 . . 2_655 ?
Nd1 C13 C14 Nd5 -6.52(6) . . . 2_655 ?
Nd6 C13 C14 Nd5 -23.8(3) . . . 2_655 ?
C30 C14 C15 C29 154(8) 2_655 . . 2_655 ?
C31 C14 C15 C29 30(7) 2_655 . . 2_655 ?
C59 C14 C15 C29 17(6) . . . 2_655 ?
C13 C14 C15 C29 -136(6) . . . 2_655 ?
C34 C14 C15 C29 -146(6) 2_655 . . 2_655 ?
Nd4 C14 C15 C29 -54(6) 2_655 . . 2_655 ?
Nd1 C14 C15 C29 -47(6) . . . 2_655 ?
Nd5 C14 C15 C29 -44(6) 2_655 . . 2_655 ?
C30 C14 C15 C53 -81(4) 2_655 . . 2_655 ?
C31 C14 C15 C53 155.0(16) 2_655 . . 2_655 ?
C59 C14 C15 C53 141.3(13) . . . 2_655 ?
C13 C14 C15 C53 -11(2) . . . 2_655 ?
C34 C14 C15 C53 -21.3(19) 2_655 . . 2_655 ?
C29 C14 C15 C53 125(7) 2_655 . . 2_655 ?
Nd4 C14 C15 C53 70.6(14) 2_655 . . 2_655 ?
Nd1 C14 C15 C53 77.7(14) . . . 2_655 ?
Nd5 C14 C15 C53 80.4(14) 2_655 . . 2_655 ?
C31 C14 C15 C30 -124(5) 2_655 . . 2_655 ?
C59 C14 C15 C30 -138(4) . . . 2_655 ?
C13 C14 C15 C30 70(3) . . . 2_655 ?
C34 C14 C15 C30 60(3) 2_655 . . 2_655 ?
C29 C14 C15 C30 -154(8) 2_655 . . 2_655 ?
Nd4 C14 C15 C30 152(4) 2_655 . . 2_655 ?
Nd1 C14 C15 C30 159(4) . . . 2_655 ?
Nd5 C14 C15 C30 162(4) 2_655 . . 2_655 ?
C30 C14 C15 C20 143(3) 2_655 . . . ?
C31 C14 C15 C20 19(2) 2_655 . . . ?
C59 C14 C15 C20 5.2(12) . . . . ?
C13 C14 C15 C20 -147.3(10) . . . . ?
C34 C14 C15 C20 -157.4(9) 2_655 . . . ?
C29 C14 C15 C20 -11(6) 2_655 . . . ?
Nd4 C14 C15 C20 -65.4(7) 2_655 . . . ?
Nd1 C14 C15 C20 -58.4(8) . . . . ?
Nd5 C14 C15 C20 -55.7(8) 2_655 . . . ?
C30 C14 C15 C16 -77(4) 2_655 . . . ?
C31 C14 C15 C16 159.0(15) 2_655 . . . ?
C59 C14 C15 C16 145.4(8) . . . . ?
C13 C14 C15 C16 -7.1(15) . . . . ?
C34 C14 C15 C16 -17.3(13) 2_655 . . . ?
C29 C14 C15 C16 129(7) 2_655 . . . ?
Nd4 C14 C15 C16 74.7(8) 2_655 . . . ?
Nd1 C14 C15 C16 81.7(8) . . . . ?
Nd5 C14 C15 C16 84.5(8) 2_655 . . . ?
C30 C14 C15 C28 147(4) 2_655 . . 2_655 ?
C31 C14 C15 C28 23(2) 2_655 . . 2_655 ?
C59 C14 C15 C28 9.0(12) . . . 2_655 ?
C13 C14 C15 C28 -143.5(10) . . . 2_655 ?
C34 C14 C15 C28 -153.6(10) 2_655 . . 2_655 ?
C29 C14 C15 C28 -8(6) 2_655 . . 2_655 ?
Nd4 C14 C15 C28 -61.6(8) 2_655 . . 2_655 ?
Nd1 C14 C15 C28 -54.6(8) . . . 2_655 ?
Nd5 C14 C15 C28 -51.9(8) 2_655 . . 2_655 ?
C30 C14 C15 Nd4 -152(4) 2_655 . . 2_655 ?
C31 C14 C15 Nd4 84.3(17) 2_655 . . 2_655 ?
C59 C14 C15 Nd4 70.6(7) . . . 2_655 ?
C13 C14 C15 Nd4 -81.8(10) . . . 2_655 ?
C34 C14 C15 Nd4 -92.0(9) 2_655 . . 2_655 ?
C29 C14 C15 Nd4 54(6) 2_655 . . 2_655 ?
Nd1 C14 C15 Nd4 7.02(9) . . . 2_655 ?
Nd5 C14 C15 Nd4 9.76(13) 2_655 . . 2_655 ?
C30 C14 C15 Nd1 -159(4) 2_655 . . . ?
C31 C14 C15 Nd1 77.3(17) 2_655 . . . ?
C59 C14 C15 Nd1 63.6(7) . . . . ?
C13 C14 C15 Nd1 -88.9(10) . . . . ?
C34 C14 C15 Nd1 -99.0(9) 2_655 . . . ?
C29 C14 C15 Nd1 47(6) 2_655 . . . ?
Nd4 C14 C15 Nd1 -7.02(9) 2_655 . . . ?
Nd5 C14 C15 Nd1 2.74(6) 2_655 . . . ?
C35 C11 C16 C49 180(100) 2_655 . . 2_655 ?
C10 C11 C16 C49 37(4) . . . 2_655 ?
C12 C11 C16 C49 176(5) . . . 2_655 ?
C50 C11 C16 C49 27(4) 2_655 . . 2_655 ?
C53 C11 C16 C49 -14(100) 2_655 . . 2_655 ?
Nd3 C11 C16 C49 109(4) . . . 2_655 ?
C49 C11 C16 C17 -31(4) 2_655 . . . ?
C35 C11 C16 C17 148.5(13) 2_655 . . . ?
C10 C11 C16 C17 6.4(12) . . . . ?
C12 C11 C16 C17 145.2(9) . . . . ?
C50 C11 C16 C17 -3.7(9) 2_655 . . . ?
C53 C11 C16 C17 -45(100) 2_655 . . . ?
Nd3 C11 C16 C17 78.0(7) . . . . ?
C49 C11 C16 C15 175(4) 2_655 . . . ?
C35 C11 C16 C15 -5.7(17) 2_655 . . . ?
C10 C11 C16 C15 -147.8(8) . . . . ?
C12 C11 C16 C15 -9.0(13) . . . . ?
C50 C11 C16 C15 -157.9(8) 2_655 . . . ?
C53 C11 C16 C15 161(100) 2_655 . . . ?
Nd3 C11 C16 C15 -76.3(8) . . . . ?
C49 C11 C16 C29 -180(100) 2_655 . . 2_655 ?
C35 C11 C16 C29 0.1(18) 2_655 . . 2_655 ?
C10 C11 C16 C29 -142.0(9) . . . 2_655 ?
C12 C11 C16 C29 -3.2(14) . . . 2_655 ?
C50 C11 C16 C29 -152.1(9) 2_655 . . 2_655 ?
C53 C11 C16 C29 166(100) 2_655 . . 2_655 ?
Nd3 C11 C16 C29 -70.5(9) . . . 2_655 ?
C49 C11 C16 C52 -34(4) 2_655 . . 2_655 ?
C35 C11 C16 C52 145.2(14) 2_655 . . 2_655 ?
C10 C11 C16 C52 3.1(15) . . . 2_655 ?
C12 C11 C16 C52 141.9(11) . . . 2_655 ?
C50 C11 C16 C52 -7.0(11) 2_655 . . 2_655 ?
C53 C11 C16 C52 -48(100) 2_655 . . 2_655 ?
Nd3 C11 C16 C52 74.7(10) . . . 2_655 ?
C49 C11 C16 Nd4 -135(4) 2_655 . . 2_655 ?
C35 C11 C16 Nd4 44.7(14) 2_655 . . 2_655 ?
C10 C11 C16 Nd4 -97.4(8) . . . 2_655 ?
C12 C11 C16 Nd4 41.4(9) . . . 2_655 ?
C50 C11 C16 Nd4 -107.5(5) 2_655 . . 2_655 ?
C53 C11 C16 Nd4 -149(100) 2_655 . . 2_655 ?
Nd3 C11 C16 Nd4 -25.9(2) . . . 2_655 ?
C29 C15 C16 C53 -43(7) 2_655 . . 2_655 ?
C30 C15 C16 C53 -180(4) 2_655 . . 2_655 ?
C20 C15 C16 C53 -34(4) . . . 2_655 ?
C14 C15 C16 C53 -168(4) . . . 2_655 ?
C28 C15 C16 C53 -40(4) 2_655 . . 2_655 ?
Nd4 C15 C16 C53 -114(4) 2_655 . . 2_655 ?
Nd1 C15 C16 C53 -115(4) . . . 2_655 ?
C29 C15 C16 C49 140(6) 2_655 . . 2_655 ?
C53 C15 C16 C49 -178(5) 2_655 . . 2_655 ?
C30 C15 C16 C49 2.8(18) 2_655 . . 2_655 ?
C20 C15 C16 C49 148.1(13) . . . 2_655 ?
C14 C15 C16 C49 14.6(18) . . . 2_655 ?
C28 C15 C16 C49 142.1(13) 2_655 . . 2_655 ?
Nd4 C15 C16 C49 68.8(13) 2_655 . . 2_655 ?
Nd1 C15 C16 C49 67.7(13) . . . 2_655 ?
C29 C15 C16 C17 -17(6) 2_655 . . . ?
C53 C15 C16 C17 26(3) 2_655 . . . ?
C30 C15 C16 C17 -153.6(9) 2_655 . . . ?
C20 C15 C16 C17 -8.2(13) . . . . ?
C14 C15 C16 C17 -141.8(9) . . . . ?
C28 C15 C16 C17 -14.3(14) 2_655 . . . ?
Nd4 C15 C16 C17 -87.6(7) 2_655 . . . ?
Nd1 C15 C16 C17 -88.6(7) . . . . ?
C29 C15 C16 C11 138(6) 2_655 . . . ?
C53 C15 C16 C11 -179(100) 2_655 . . . ?
C30 C15 C16 C11 1.1(13) 2_655 . . . ?
C20 C15 C16 C11 146.5(9) . . . . ?
C14 C15 C16 C11 12.9(13) . . . . ?
C28 C15 C16 C11 140.4(10) 2_655 . . . ?
Nd4 C15 C16 C11 67.1(8) 2_655 . . . ?
Nd1 C15 C16 C11 66.1(8) . . . . ?
C53 C15 C16 C29 43(7) 2_655 . . 2_655 ?
C30 C15 C16 C29 -137(7) 2_655 . . 2_655 ?
C20 C15 C16 C29 8(5) . . . 2_655 ?
C14 C15 C16 C29 -125(6) . . . 2_655 ?
C28 C15 C16 C29 2(5) 2_655 . . 2_655 ?
Nd4 C15 C16 C29 -71(6) 2_655 . . 2_655 ?
Nd1 C15 C16 C29 -72(6) . . . 2_655 ?
C29 C15 C16 C52 -18(6) 2_655 . . 2_655 ?
C53 C15 C16 C52 24(3) 2_655 . . 2_655 ?
C30 C15 C16 C52 -155.3(10) 2_655 . . 2_655 ?
C20 C15 C16 C52 -10.0(13) . . . 2_655 ?
C14 C15 C16 C52 -143.6(10) . . . 2_655 ?
C28 C15 C16 C52 -16.1(13) 2_655 . . 2_655 ?
Nd4 C15 C16 C52 -89.3(7) 2_655 . . 2_655 ?
Nd1 C15 C16 C52 -90.4(7) . . . 2_655 ?
C29 C15 C16 Nd4 71(6) 2_655 . . 2_655 ?
C53 C15 C16 Nd4 114(4) 2_655 . . 2_655 ?
C30 C15 C16 Nd4 -66.0(9) 2_655 . . 2_655 ?
C20 C15 C16 Nd4 79.4(9) . . . 2_655 ?
C14 C15 C16 Nd4 -54.2(8) . . . 2_655 ?
C28 C15 C16 Nd4 73.3(9) 2_655 . . 2_655 ?
Nd1 C15 C16 Nd4 -1.05(5) . . . 2_655 ?
C53 C16 C17 C52 18(6) 2_655 . . 2_655 ?
C49 C16 C17 C52 -172(5) 2_655 . . 2_655 ?
C11 C16 C17 C52 -164(5) . . . 2_655 ?
C15 C16 C17 C52 -10(5) . . . 2_655 ?
C29 C16 C17 C52 -12(5) 2_655 . . 2_655 ?
Nd4 C16 C17 C52 -69(5) 2_655 . . 2_655 ?
C49 C16 C17 C53 171(4) 2_655 . . 2_655 ?
C11 C16 C17 C53 178(4) . . . 2_655 ?
C15 C16 C17 C53 -28(3) . . . 2_655 ?
C29 C16 C17 C53 -30(3) 2_655 . . 2_655 ?
C52 C16 C17 C53 -18(6) 2_655 . . 2_655 ?
Nd4 C16 C17 C53 -87(4) 2_655 . . 2_655 ?
C53 C16 C17 C51 -180(4) 2_655 . . 2_655 ?
C49 C16 C17 C51 -8.7(14) 2_655 . . 2_655 ?
C11 C16 C17 C51 -1.3(14) . . . 2_655 ?
C15 C16 C17 C51 152.8(11) . . . 2_655 ?
C29 C16 C17 C51 150.6(11) 2_655 . . 2_655 ?
C52 C16 C17 C51 163(6) 2_655 . . 2_655 ?
Nd4 C16 C17 C51 93.8(10) 2_655 . . 2_655 ?
C53 C16 C17 C18 39(4) 2_655 . . . ?
C49 C16 C17 C18 -150.5(11) 2_655 . . . ?
C11 C16 C17 C18 -143.1(10) . . . . ?
C15 C16 C17 C18 11.1(13) . . . . ?
C29 C16 C17 C18 8.8(13) 2_655 . . . ?
C52 C16 C17 C18 21(5) 2_655 . . . ?
Nd4 C16 C17 C18 -48.0(10) 2_655 . . . ?
C53 C16 C17 C76 176(4) 2_655 . . . ?
C49 C16 C17 C76 -13.6(14) 2_655 . . . ?
C11 C16 C17 C76 -6.2(13) . . . . ?
C15 C16 C17 C76 147.9(10) . . . . ?
C29 C16 C17 C76 145.7(10) 2_655 . . . ?
C52 C16 C17 C76 158(6) 2_655 . . . ?
Nd4 C16 C17 C76 88.9(9) 2_655 . . . ?
C53 C16 C17 C55 33(4) 2_655 . . 2_655 ?
C49 C16 C17 C55 -155.9(11) 2_655 . . 2_655 ?
C11 C16 C17 C55 -148.5(9) . . . 2_655 ?
C15 C16 C17 C55 5.6(14) . . . 2_655 ?
C29 C16 C17 C55 3.4(13) 2_655 . . 2_655 ?
C52 C16 C17 C55 16(5) 2_655 . . 2_655 ?
Nd4 C16 C17 C55 -53.4(10) 2_655 . . 2_655 ?
C53 C16 C17 C50 -175(4) 2_655 . . 2_655 ?
C49 C16 C17 C50 -4.3(8) 2_655 . . 2_655 ?
C11 C16 C17 C50 3.1(7) . . . 2_655 ?
C15 C16 C17 C50 157.2(8) . . . 2_655 ?
C29 C16 C17 C50 155.0(8) 2_655 . . 2_655 ?
C52 C16 C17 C50 167(5) 2_655 . . 2_655 ?
Nd4 C16 C17 C50 98.2(4) 2_655 . . 2_655 ?
C52 C17 C18 C55 -15(10) 2_655 . . 2_655 ?
C53 C17 C18 C55 -102(7) 2_655 . . 2_655 ?
C51 C17 C18 C55 106(7) 2_655 . . 2_655 ?
C76 C17 C18 C55 107(7) . . . 2_655 ?
C16 C17 C18 C55 -111(7) . . . 2_655 ?
C50 C17 C18 C55 147(6) 2_655 . . 2_655 ?
C53 C17 C18 C52 -87(11) 2_655 . . 2_655 ?
C51 C17 C18 C52 121(11) 2_655 . . 2_655 ?
C76 C17 C18 C52 122(11) . . . 2_655 ?
C16 C17 C18 C52 -97(11) . . . 2_655 ?
C55 C17 C18 C52 15(10) 2_655 . . 2_655 ?
C50 C17 C18 C52 162(12) 2_655 . . 2_655 ?
C52 C17 C18 C19 93(11) 2_655 . . . ?
C53 C17 C18 C19 5.5(16) 2_655 . . . ?
C51 C17 C18 C19 -146.3(13) 2_655 . . . ?
C76 C17 C18 C19 -145.4(12) . . . . ?
C16 C17 C18 C19 -3.8(17) . . . . ?
C55 C17 C18 C19 108(7) 2_655 . . . ?
C50 C17 C18 C19 -105.6(13) 2_655 . . . ?
C52 C17 C18 C77 -115(11) 2_655 . . . ?
C53 C17 C18 C77 158.0(11) 2_655 . . . ?
C51 C17 C18 C77 6.2(15) 2_655 . . . ?
C76 C17 C18 C77 7.1(13) . . . . ?
C16 C17 C18 C77 148.7(10) . . . . ?
C55 C17 C18 C77 -100(7) 2_655 . . . ?
C50 C17 C18 C77 47.0(18) 2_655 . . . ?
C52 C17 C18 C54 88(11) 2_655 . . 2_655 ?
C53 C17 C18 C54 0.4(19) 2_655 . . 2_655 ?
C51 C17 C18 C54 -151.4(15) 2_655 . . 2_655 ?
C76 C17 C18 C54 -150.6(14) . . . 2_655 ?
C16 C17 C18 C54 -9.0(19) . . . 2_655 ?
C55 C17 C18 C54 102(7) 2_655 . . 2_655 ?
C50 C17 C18 C54 -110.7(14) 2_655 . . 2_655 ?
C52 C17 C18 C56 -124(11) 2_655 . . 2_655 ?
C53 C17 C18 C56 149.2(12) 2_655 . . 2_655 ?
C51 C17 C18 C56 -2.6(17) 2_655 . . 2_655 ?
C76 C17 C18 C56 -1.7(15) . . . 2_655 ?
C16 C17 C18 C56 139.9(10) . . . 2_655 ?
C55 C17 C18 C56 -109(7) 2_655 . . 2_655 ?
C50 C17 C18 C56 38(2) 2_655 . . 2_655 ?
C52 C17 C18 Nd5 176(11) 2_655 . . . ?
C53 C17 C18 Nd5 88.7(9) 2_655 . . . ?
C51 C17 C18 Nd5 -63.1(11) 2_655 . . . ?
C76 C17 C18 Nd5 -62.3(9) . . . . ?
C16 C17 C18 Nd5 79.3(8) . . . . ?
C55 C17 C18 Nd5 -169(7) 2_655 . . . ?
C50 C17 C18 Nd5 -22.4(13) 2_655 . . . ?
C55 C18 C19 C54 -4(7) 2_655 . . 2_655 ?
C52 C18 C19 C54 -130(8) 2_655 . . 2_655 ?
C77 C18 C19 C54 74(8) . . . 2_655 ?
C17 C18 C19 C54 -136(8) . . . 2_655 ?
C56 C18 C19 C54 75(8) 2_655 . . 2_655 ?
Nd5 C18 C19 C54 122(8) . . . 2_655 ?
C52 C18 C19 C55 -126(6) 2_655 . . 2_655 ?
C77 C18 C19 C55 78(5) . . . 2_655 ?
C17 C18 C19 C55 -132(6) . . . 2_655 ?
C54 C18 C19 C55 4(7) 2_655 . . 2_655 ?
C56 C18 C19 C55 78(5) 2_655 . . 2_655 ?
Nd5 C18 C19 C55 125(6) . . . 2_655 ?
C55 C18 C19 C28 132(6) 2_655 . . 2_655 ?
C52 C18 C19 C28 5(2) 2_655 . . 2_655 ?
C77 C18 C19 C28 -150.0(13) . . . 2_655 ?
C17 C18 C19 C28 0(2) . . . 2_655 ?
C54 C18 C19 C28 136(8) 2_655 . . 2_655 ?
C56 C18 C19 C28 -149.6(13) 2_655 . . 2_655 ?
Nd5 C18 C19 C28 -102.5(13) . . . 2_655 ?
C55 C18 C19 C24 -76(6) 2_655 . . . ?
C52 C18 C19 C24 157.2(16) 2_655 . . . ?
C77 C18 C19 C24 1.7(18) . . . . ?
C17 C18 C19 C24 151.3(12) . . . . ?
C54 C18 C19 C24 -73(7) 2_655 . . . ?
C56 C18 C19 C24 2.0(15) 2_655 . . . ?
Nd5 C18 C19 C24 49.1(10) . . . . ?
C55 C18 C19 C58 -76(6) 2_655 . . 2_655 ?
C52 C18 C19 C58 157.4(16) 2_655 . . 2_655 ?
C77 C18 C19 C58 1.9(17) . . . 2_655 ?
C17 C18 C19 C58 151.6(11) . . . 2_655 ?
C54 C18 C19 C58 -72(7) 2_655 . . 2_655 ?
C56 C18 C19 C58 2.3(14) 2_655 . . 2_655 ?
Nd5 C18 C19 C58 49.4(9) . . . 2_655 ?
C55 C18 C19 C20 126(6) 2_655 . . . ?
C52 C18 C19 C20 0(2) 2_655 . . . ?
C77 C18 C19 C20 -155.8(11) . . . . ?
C17 C18 C19 C20 -6.2(18) . . . . ?
C54 C18 C19 C20 130(8) 2_655 . . . ?
C56 C18 C19 C20 -155.4(10) 2_655 . . . ?
Nd5 C18 C19 C20 -108.3(10) . . . . ?
C55 C18 C19 Nd5 -125(6) 2_655 . . . ?
C52 C18 C19 Nd5 108.0(16) 2_655 . . . ?
C77 C18 C19 Nd5 -47.5(11) . . . . ?
C17 C18 C19 Nd5 102.2(11) . . . . ?
C54 C18 C19 Nd5 -122(8) 2_655 . . . ?
C56 C18 C19 Nd5 -47.1(7) 2_655 . . . ?
C29 C15 C20 C28 -49(21) 2_655 . . 2_655 ?
C53 C15 C20 C28 -101(8) 2_655 . . 2_655 ?
C30 C15 C20 C28 53(8) 2_655 . . 2_655 ?
C14 C15 C20 C28 46(8) . . . 2_655 ?
C16 C15 C20 C28 -93(8) . . . 2_655 ?
Nd4 C15 C20 C28 -5(8) 2_655 . . 2_655 ?
Nd1 C15 C20 C28 2(8) . . . 2_655 ?
C53 C15 C20 C29 -53(22) 2_655 . . 2_655 ?
C30 C15 C20 C29 102(22) 2_655 . . 2_655 ?
C14 C15 C20 C29 95(22) . . . 2_655 ?
C16 C15 C20 C29 -44(22) . . . 2_655 ?
C28 C15 C20 C29 49(21) 2_655 . . 2_655 ?
Nd4 C15 C20 C29 44(22) 2_655 . . 2_655 ?
Nd1 C15 C20 C29 51(22) . . . 2_655 ?
C29 C15 C20 C21 -99(22) 2_655 . . . ?
C53 C15 C20 C21 -151.7(10) 2_655 . . . ?
C30 C15 C20 C21 3.1(13) 2_655 . . . ?
C14 C15 C20 C21 -4.0(11) . . . . ?
C16 C15 C20 C21 -143.2(9) . . . . ?
C28 C15 C20 C21 -50(8) 2_655 . . . ?
Nd4 C15 C20 C21 -55.1(7) 2_655 . . . ?
Nd1 C15 C20 C21 -48.1(6) . . . . ?
C29 C15 C20 C19 43(22) 2_655 . . . ?
C53 C15 C20 C19 -10.1(14) 2_655 . . . ?
C30 C15 C20 C19 144.7(11) 2_655 . . . ?
C14 C15 C20 C19 137.6(10) . . . . ?
C16 C15 C20 C19 -1.6(14) . . . . ?
C28 C15 C20 C19 91(9) 2_655 . . . ?
Nd4 C15 C20 C19 86.5(9) 2_655 . . . ?
Nd1 C15 C20 C19 93.5(9) . . . . ?
C29 C15 C20 C54 47(22) 2_655 . . 2_655 ?
C53 C15 C20 C54 -5.8(15) 2_655 . . 2_655 ?
C30 C15 C20 C54 149.0(11) 2_655 . . 2_655 ?
C14 C15 C20 C54 141.9(11) . . . 2_655 ?
C16 C15 C20 C54 2.7(15) . . . 2_655 ?
C28 C15 C20 C54 96(9) 2_655 . . 2_655 ?
Nd4 C15 C20 C54 90.8(10) 2_655 . . 2_655 ?
Nd1 C15 C20 C54 97.8(10) . . . 2_655 ?
C29 C15 C20 C27 -92(22) 2_655 . . 2_655 ?
C53 C15 C20 C27 -145.0(11) 2_655 . . 2_655 ?
C30 C15 C20 C27 9.8(14) 2_655 . . 2_655 ?
C14 C15 C20 C27 2.7(13) . . . 2_655 ?
C16 C15 C20 C27 -136.5(10) . . . 2_655 ?
C28 C15 C20 C27 -44(8) 2_655 . . 2_655 ?
Nd4 C15 C20 C27 -48.4(9) 2_655 . . 2_655 ?
Nd1 C15 C20 C27 -41.4(8) . . . 2_655 ?
C29 C15 C20 Nd4 -44(22) 2_655 . . 2_655 ?
C53 C15 C20 Nd4 -96.6(9) 2_655 . . 2_655 ?
C30 C15 C20 Nd4 58.2(8) 2_655 . . 2_655 ?
C14 C15 C20 Nd4 51.1(7) . . . 2_655 ?
C16 C15 C20 Nd4 -88.1(9) . . . 2_655 ?
C28 C15 C20 Nd4 5(8) 2_655 . . 2_655 ?
Nd1 C15 C20 Nd4 6.95(7) . . . 2_655 ?
C29 C15 C20 Nd1 -51(22) 2_655 . . . ?
C53 C15 C20 Nd1 -103.5(9) 2_655 . . . ?
C30 C15 C20 Nd1 51.2(8) 2_655 . . . ?
C14 C15 C20 Nd1 44.1(7) . . . . ?
C16 C15 C20 Nd1 -95.1(9) . . . . ?
C28 C15 C20 Nd1 -2(8) 2_655 . . . ?
Nd4 C15 C20 Nd1 -6.95(7) 2_655 . . . ?
C54 C19 C20 C28 -73(9) 2_655 . . 2_655 ?
C55 C19 C20 C28 157(5) 2_655 . . 2_655 ?
C18 C19 C20 C28 150(5) . . . 2_655 ?
C24 C19 C20 C28 -8(6) . . . 2_655 ?
C58 C19 C20 C28 -4(6) 2_655 . . 2_655 ?
Nd5 C19 C20 C28 62(5) . . . 2_655 ?
C54 C19 C20 C29 147(7) 2_655 . . 2_655 ?
C55 C19 C20 C29 16.8(18) 2_655 . . 2_655 ?
C18 C19 C20 C29 10.2(17) . . . 2_655 ?
C28 C19 C20 C29 -140(6) 2_655 . . 2_655 ?
C24 C19 C20 C29 -147.2(12) . . . 2_655 ?
C58 C19 C20 C29 -143.7(13) 2_655 . . 2_655 ?
Nd5 C19 C20 C29 -77.8(11) . . . 2_655 ?
C54 C19 C20 C21 -76(7) 2_655 . . . ?
C55 C19 C20 C21 153.5(12) 2_655 . . . ?
C18 C19 C20 C21 146.8(11) . . . . ?
C28 C19 C20 C21 -3(5) 2_655 . . . ?
C24 C19 C20 C21 -10.6(16) . . . . ?
C58 C19 C20 C21 -7.1(17) 2_655 . . . ?
Nd5 C19 C20 C21 58.8(9) . . . . ?
C54 C19 C20 C15 146(7) 2_655 . . . ?
C55 C19 C20 C15 15.4(17) 2_655 . . . ?
C18 C19 C20 C15 8.7(15) . . . . ?
C28 C19 C20 C15 -141(6) 2_655 . . . ?
C24 C19 C20 C15 -148.7(10) . . . . ?
C58 C19 C20 C15 -145.2(11) 2_655 . . . ?
Nd5 C19 C20 C15 -79.3(8) . . . . ?
C55 C19 C20 C54 -130(8) 2_655 . . 2_655 ?
C18 C19 C20 C54 -137(8) . . . 2_655 ?
C28 C19 C20 C54 73(9) 2_655 . . 2_655 ?
C24 C19 C20 C54 66(7) . . . 2_655 ?
C58 C19 C20 C54 69(6) 2_655 . . 2_655 ?
Nd5 C19 C20 C54 135(7) . . . 2_655 ?
C54 C19 C20 C27 -75(7) 2_655 . . 2_655 ?
C55 C19 C20 C27 155.0(12) 2_655 . . 2_655 ?
C18 C19 C20 C27 148.4(11) . . . 2_655 ?
C28 C19 C20 C27 -1(5) 2_655 . . 2_655 ?
C24 C19 C20 C27 -9.0(15) . . . 2_655 ?
C58 C19 C20 C27 -5.6(16) 2_655 . . 2_655 ?
Nd5 C19 C20 C27 60.4(8) . . . 2_655 ?
C54 C19 C20 Nd4 -144(7) 2_655 . . 2_655 ?
C55 C19 C20 Nd4 85.5(13) 2_655 . . 2_655 ?
C18 C19 C20 Nd4 78.9(11) . . . 2_655 ?
C28 C19 C20 Nd4 -71(5) 2_655 . . 2_655 ?
C24 C19 C20 Nd4 -78.5(11) . . . 2_655 ?
C58 C19 C20 Nd4 -75.0(12) 2_655 . . 2_655 ?
Nd5 C19 C20 Nd4 -9.1(4) . . . 2_655 ?
C54 C19 C20 Nd1 -135(7) 2_655 . . . ?
C55 C19 C20 Nd1 94.8(12) 2_655 . . . ?
C18 C19 C20 Nd1 88.2(10) . . . . ?
C28 C19 C20 Nd1 -62(5) 2_655 . . . ?
C24 C19 C20 Nd1 -69.2(11) . . . . ?
C58 C19 C20 Nd1 -65.8(13) 2_655 . . . ?
Nd5 C19 C20 Nd1 0.2(4) . . . . ?
C28 C20 C21 C27 4(7) 2_655 . . 2_655 ?
C29 C20 C21 C27 147(4) 2_655 . . 2_655 ?
C15 C20 C21 C27 149(4) . . . 2_655 ?
C19 C20 C21 C27 7(4) . . . 2_655 ?
C54 C20 C21 C27 1(4) 2_655 . . 2_655 ?
Nd4 C20 C21 C27 93(4) 2_655 . . 2_655 ?
Nd1 C20 C21 C27 91(4) . . . 2_655 ?
C29 C20 C21 C28 143(7) 2_655 . . 2_655 ?
C15 C20 C21 C28 145(7) . . . 2_655 ?
C19 C20 C21 C28 4(6) . . . 2_655 ?
C54 C20 C21 C28 -3(6) 2_655 . . 2_655 ?
C27 C20 C21 C28 -4(7) 2_655 . . 2_655 ?
Nd4 C20 C21 C28 89(6) 2_655 . . 2_655 ?
Nd1 C20 C21 C28 87(6) . . . 2_655 ?
C28 C20 C21 C26 -144(6) 2_655 . . 2_655 ?
C29 C20 C21 C26 -0.6(19) 2_655 . . 2_655 ?
C15 C20 C21 C26 1.4(17) . . . 2_655 ?
C19 C20 C21 C26 -140.2(13) . . . 2_655 ?
C54 C20 C21 C26 -147.0(13) 2_655 . . 2_655 ?
C27 C20 C21 C26 -148(5) 2_655 . . 2_655 ?
Nd4 C20 C21 C26 -54.8(13) 2_655 . . 2_655 ?
Nd1 C20 C21 C26 -57.0(12) . . . 2_655 ?
C28 C20 C21 C59 -144(6) 2_655 . . . ?
C29 C20 C21 C59 -0.5(13) 2_655 . . . ?
C15 C20 C21 C59 1.5(10) . . . . ?
C19 C20 C21 C59 -140.1(9) . . . . ?
C54 C20 C21 C59 -147.0(9) 2_655 . . . ?
C27 C20 C21 C59 -147(4) 2_655 . . . ?
Nd4 C20 C21 C59 -54.7(5) 2_655 . . . ?
Nd1 C20 C21 C59 -57.0(5) . . . . ?
C28 C20 C21 C22 -2(6) 2_655 . . . ?
C29 C20 C21 C22 141.6(11) 2_655 . . . ?
C15 C20 C21 C22 143.6(9) . . . . ?
C19 C20 C21 C22 2.0(13) . . . . ?
C54 C20 C21 C22 -4.9(14) 2_655 . . . ?
C27 C20 C21 C22 -5(3) 2_655 . . . ?
Nd4 C20 C21 C22 87.4(8) 2_655 . . . ?
Nd1 C20 C21 C22 85.1(8) . . . . ?
C28 C20 C21 C23 -1(6) 2_655 . . 2_655 ?
C29 C20 C21 C23 142.6(11) 2_655 . . 2_655 ?
C15 C20 C21 C23 144.7(9) . . . 2_655 ?
C19 C20 C21 C23 3.1(12) . . . 2_655 ?
C54 C20 C21 C23 -3.8(12) 2_655 . . 2_655 ?
C27 C20 C21 C23 -4(3) 2_655 . . 2_655 ?
Nd4 C20 C21 C23 88.5(7) 2_655 . . 2_655 ?
Nd1 C20 C21 C23 86.2(7) . . . 2_655 ?
C28 C20 C21 Nd4 -89(6) 2_655 . . 2_655 ?
C29 C20 C21 Nd4 54.2(10) 2_655 . . 2_655 ?
C15 C20 C21 Nd4 56.2(7) . . . 2_655 ?
C19 C20 C21 Nd4 -85.4(9) . . . 2_655 ?
C54 C20 C21 Nd4 -92.3(9) 2_655 . . 2_655 ?
C27 C20 C21 Nd4 -93(4) 2_655 . . 2_655 ?
Nd1 C20 C21 Nd4 -2.27(9) . . . 2_655 ?
C28 C20 C21 Nd1 -87(6) 2_655 . . . ?
C29 C20 C21 Nd1 56.4(11) 2_655 . . . ?
C15 C20 C21 Nd1 58.5(8) . . . . ?
C19 C20 C21 Nd1 -83.1(9) . . . . ?
C54 C20 C21 Nd1 -90.0(9) 2_655 . . . ?
C27 C20 C21 Nd1 -91(4) 2_655 . . . ?
Nd4 C20 C21 Nd1 2.27(9) 2_655 . . . ?
C28 C20 C21 Nd5 -82(6) 2_655 . . 2_655 ?
C29 C20 C21 Nd5 61.5(11) 2_655 . . 2_655 ?
C15 C20 C21 Nd5 63.5(8) . . . 2_655 ?
C19 C20 C21 Nd5 -78.1(9) . . . 2_655 ?
C54 C20 C21 Nd5 -85.0(9) 2_655 . . 2_655 ?
C27 C20 C21 Nd5 -85(4) 2_655 . . 2_655 ?
Nd4 C20 C21 Nd5 7.31(16) 2_655 . . 2_655 ?
Nd1 C20 C21 Nd5 5.04(8) . . . 2_655 ?
C27 C21 C22 C23 -140(19) 2_655 . . 2_655 ?
C28 C21 C22 C23 5(4) 2_655 . . 2_655 ?
C26 C21 C22 C23 164(4) 2_655 . . 2_655 ?
C20 C21 C22 C23 5(4) . . . 2_655 ?
C59 C21 C22 C23 143(4) . . . 2_655 ?
Nd4 C21 C22 C23 86(4) 2_655 . . 2_655 ?
Nd1 C21 C22 C23 95(4) . . . 2_655 ?
Nd5 C21 C22 C23 101(4) 2_655 . . 2_655 ?
C28 C21 C22 C27 145(18) 2_655 . . 2_655 ?
C26 C21 C22 C27 -57(17) 2_655 . . 2_655 ?
C20 C21 C22 C27 145(18) . . . 2_655 ?
C59 C21 C22 C27 -77(17) . . . 2_655 ?
C23 C21 C22 C27 140(19) 2_655 . . 2_655 ?
Nd4 C21 C22 C27 -135(18) 2_655 . . 2_655 ?
Nd1 C21 C22 C27 -125(18) . . . 2_655 ?
Nd5 C21 C22 C27 -119(18) 2_655 . . 2_655 ?
C27 C21 C22 C24 70(18) 2_655 . . 2_655 ?
C28 C21 C22 C24 -145.5(12) 2_655 . . 2_655 ?
C26 C21 C22 C24 13.1(12) 2_655 . . 2_655 ?
C20 C21 C22 C24 -145.2(10) . . . 2_655 ?
C59 C21 C22 C24 -7.5(14) . . . 2_655 ?
C23 C21 C22 C24 -150(5) 2_655 . . 2_655 ?
Nd4 C21 C22 C24 -64.8(11) 2_655 . . 2_655 ?
Nd1 C21 C22 C24 -55.0(10) . . . 2_655 ?
Nd5 C21 C22 C24 -49.2(10) 2_655 . . 2_655 ?
C27 C21 C22 C23 -144(18) 2_655 . . . ?
C28 C21 C22 C23 0.4(17) 2_655 . . . ?
C26 C21 C22 C23 159.0(13) 2_655 . . . ?
C20 C21 C22 C23 0.6(17) . . . . ?
C59 C21 C22 C23 138.4(12) . . . . ?
C23 C21 C22 C23 -5(3) 2_655 . . . ?
Nd4 C21 C22 C23 81.1(12) 2_655 . . . ?
Nd1 C21 C22 C23 90.9(12) . . . . ?
Nd5 C21 C22 C23 96.6(13) 2_655 . . . ?
C27 C21 C22 C58 70(18) 2_655 . . . ?
C28 C21 C22 C58 -145.2(10) 2_655 . . . ?
C26 C21 C22 C58 13.5(9) 2_655 . . . ?
C20 C21 C22 C58 -144.9(8) . . . . ?
C59 C21 C22 C58 -7.2(12) . . . . ?
C23 C21 C22 C58 -150(4) 2_655 . . . ?
Nd4 C21 C22 C58 -64.4(7) 2_655 . . . ?
Nd1 C21 C22 C58 -54.7(7) . . . . ?
Nd5 C21 C22 C58 -48.9(7) 2_655 . . . ?
C27 C21 C22 C22 -144(17) 2_655 . . 2_655 ?
C28 C21 C22 C22 1.0(11) 2_655 . . 2_655 ?
C26 C21 C22 C22 159.7(5) 2_655 . . 2_655 ?
C20 C21 C22 C22 1.3(10) . . . 2_655 ?
C59 C21 C22 C22 139.0(5) . . . 2_655 ?
C23 C21 C22 C22 -4(4) 2_655 . . 2_655 ?
Nd4 C21 C22 C22 81.8(4) 2_655 . . 2_655 ?
Nd1 C21 C22 C22 91.5(4) . . . 2_655 ?
Nd5 C21 C22 C22 97.3(4) 2_655 . . 2_655 ?
C27 C21 C22 C26 57(17) 2_655 . . 2_655 ?
C28 C21 C22 C26 -158.7(13) 2_655 . . 2_655 ?
C20 C21 C22 C26 -158.4(11) . . . 2_655 ?
C59 C21 C22 C26 -20.6(5) . . . 2_655 ?
C23 C21 C22 C26 -164(4) 2_655 . . 2_655 ?
Nd4 C21 C22 C26 -77.9(5) 2_655 . . 2_655 ?
Nd1 C21 C22 C26 -68.1(5) . . . 2_655 ?
Nd5 C21 C22 C26 -62.4(5) 2_655 . . 2_655 ?
C27 C21 C22 Nd1 125(18) 2_655 . . . ?
C28 C21 C22 Nd1 -90.5(9) 2_655 . . . ?
C26 C21 C22 Nd1 68.1(5) 2_655 . . . ?
C20 C21 C22 Nd1 -90.3(8) . . . . ?
C59 C21 C22 Nd1 47.5(6) . . . . ?
C23 C21 C22 Nd1 -95(4) 2_655 . . . ?
Nd4 C21 C22 Nd1 -9.77(7) 2_655 . . . ?
Nd5 C21 C22 Nd1 5.77(8) 2_655 . . . ?
C27 C21 C22 Nd5 119(18) 2_655 . . 2_655 ?
C28 C21 C22 Nd5 -96.3(9) 2_655 . . 2_655 ?
C26 C21 C22 Nd5 62.4(5) 2_655 . . 2_655 ?
C20 C21 C22 Nd5 -96.0(8) . . . 2_655 ?
C59 C21 C22 Nd5 41.7(7) . . . 2_655 ?
C23 C21 C22 Nd5 -101(4) 2_655 . . 2_655 ?
Nd4 C21 C22 Nd5 -15.54(15) 2_655 . . 2_655 ?
Nd1 C21 C22 Nd5 -5.77(8) . . . 2_655 ?
C27 C21 C22 Nd4 135(18) 2_655 . . 2_655 ?
C28 C21 C22 Nd4 -80.7(9) 2_655 . . 2_655 ?
C26 C21 C22 Nd4 77.9(5) 2_655 . . 2_655 ?
C20 C21 C22 Nd4 -80.5(8) . . . 2_655 ?
C59 C21 C22 Nd4 57.3(6) . . . 2_655 ?
C23 C21 C22 Nd4 -86(4) 2_655 . . 2_655 ?
Nd1 C21 C22 Nd4 9.77(7) . . . 2_655 ?
Nd5 C21 C22 Nd4 15.54(15) 2_655 . . 2_655 ?
C23 C22 C23 C22 -5(32) 2_655 . . 2_655 ?
C27 C22 C23 C22 11(21) 2_655 . . 2_655 ?
C24 C22 C23 C22 164(19) 2_655 . . 2_655 ?
C58 C22 C23 C22 160(19) . . . 2_655 ?
C21 C22 C23 C22 13(21) . . . 2_655 ?
C26 C22 C23 C22 53(21) 2_655 . . 2_655 ?
Nd1 C22 C23 C22 81(20) . . . 2_655 ?
Nd5 C22 C23 C22 94(20) 2_655 . . 2_655 ?
Nd4 C22 C23 C22 71(20) 2_655 . . 2_655 ?
C27 C22 C23 C23 17(11) 2_655 . . 2_655 ?
C24 C22 C23 C23 170(13) 2_655 . . 2_655 ?
C58 C22 C23 C23 166(13) . . . 2_655 ?
C21 C22 C23 C23 19(12) . . . 2_655 ?
C22 C22 C23 C23 5(32) 2_655 . . 2_655 ?
C26 C22 C23 C23 58(11) 2_655 . . 2_655 ?
Nd1 C22 C23 C23 87(12) . . . 2_655 ?
Nd5 C22 C23 C23 99(12) 2_655 . . 2_655 ?
Nd4 C22 C23 C23 77(12) 2_655 . . 2_655 ?
C23 C22 C23 C27 -165(11) 2_655 . . . ?
C27 C22 C23 C27 -148.7(18) 2_655 . . . ?
C24 C22 C23 C27 4(3) 2_655 . . . ?
C58 C22 C23 C27 0(3) . . . . ?
C21 C22 C23 C27 -146.6(11) . . . . ?
C22 C22 C23 C27 -160(21) 2_655 . . . ?
C26 C22 C23 C27 -107.0(16) 2_655 . . . ?
Nd1 C22 C23 C27 -78.6(19) . . . . ?
Nd5 C22 C23 C27 -66(2) 2_655 . . . ?
Nd4 C22 C23 C27 -89.0(19) 2_655 . . . ?
C23 C22 C23 C24 -14(13) 2_655 . . . ?
C27 C22 C23 C24 3(2) 2_655 . . . ?
C24 C22 C23 C24 155.5(10) 2_655 . . . ?
C58 C22 C23 C24 151.6(5) . . . . ?
C21 C22 C23 C24 4.8(19) . . . . ?
C22 C22 C23 C24 -9(19) 2_655 . . . ?
C26 C22 C23 C24 44(3) 2_655 . . . ?
Nd1 C22 C23 C24 72.8(11) . . . . ?
Nd5 C22 C23 C24 85.2(10) 2_655 . . . ?
Nd4 C22 C23 C24 62.4(11) 2_655 . . . ?
C23 C22 C23 C21 -164(11) 2_655 . . 2_655 ?
C27 C22 C23 C21 -147.1(8) 2_655 . . 2_655 ?
C24 C22 C23 C21 6(2) 2_655 . . 2_655 ?
C58 C22 C23 C21 2(2) . . . 2_655 ?
C21 C22 C23 C21 -144.9(10) . . . 2_655 ?
C22 C22 C23 C21 -158(21) 2_655 . . 2_655 ?
C26 C22 C23 C21 -105.4(15) 2_655 . . 2_655 ?
Nd1 C22 C23 C21 -76.9(14) . . . 2_655 ?
Nd5 C22 C23 C21 -64.5(15) 2_655 . . 2_655 ?
Nd4 C22 C23 C21 -87.3(13) 2_655 . . 2_655 ?
C23 C22 C23 C58 -18(14) 2_655 . . 2_655 ?
C27 C22 C23 C58 -1(2) 2_655 . . 2_655 ?
C24 C22 C23 C58 151.8(6) 2_655 . . 2_655 ?
C58 C22 C23 C58 147.8(9) . . . 2_655 ?
C21 C22 C23 C58 1(2) . . . 2_655 ?
C22 C22 C23 C58 -12(19) 2_655 . . 2_655 ?
C26 C22 C23 C58 41(3) 2_655 . . 2_655 ?
Nd1 C22 C23 C58 69.0(12) . . . 2_655 ?
Nd5 C22 C23 C58 81.4(11) 2_655 . . 2_655 ?
Nd4 C22 C23 C58 58.7(12) 2_655 . . 2_655 ?
C23 C22 C23 Nd1 -96(13) 2_655 . . 2_655 ?
C27 C22 C23 Nd1 -78.9(16) 2_655 . . 2_655 ?
C24 C22 C23 Nd1 74.0(9) 2_655 . . 2_655 ?
C58 C22 C23 Nd1 70.1(9) . . . 2_655 ?
C21 C22 C23 Nd1 -76.7(11) . . . 2_655 ?
C22 C22 C23 Nd1 -90(20) 2_655 . . 2_655 ?
C26 C22 C23 Nd1 -37(2) 2_655 . . 2_655 ?
Nd1 C22 C23 Nd1 -8.7(5) . . . 2_655 ?
Nd5 C22 C23 Nd1 3.7(5) 2_655 . . 2_655 ?
Nd4 C22 C23 Nd1 -19.1(5) 2_655 . . 2_655 ?
C23 C22 C23 Nd5 -83(13) 2_655 . . . ?
C27 C22 C23 Nd5 -66.6(16) 2_655 . . . ?
C24 C22 C23 Nd5 86.3(9) 2_655 . . . ?
C58 C22 C23 Nd5 82.4(8) . . . . ?
C21 C22 C23 Nd5 -64.5(12) . . . . ?
C22 C22 C23 Nd5 -78(19) 2_655 . . . ?
C26 C22 C23 Nd5 -25(2) 2_655 . . . ?
Nd1 C22 C23 Nd5 3.6(5) . . . . ?
Nd5 C22 C23 Nd5 15.9(5) 2_655 . . . ?
Nd4 C22 C23 Nd5 -6.8(5) 2_655 . . . ?
C23 C22 C23 Nd4 -106(12) 2_655 . . . ?
C27 C22 C23 Nd4 -89.4(15) 2_655 . . . ?
C24 C22 C23 Nd4 63.5(10) 2_655 . . . ?
C58 C22 C23 Nd4 59.6(9) . . . . ?
C21 C22 C23 Nd4 -87.2(10) . . . . ?
C22 C22 C23 Nd4 -101(20) 2_655 . . . ?
C26 C22 C23 Nd4 -48(2) 2_655 . . . ?
Nd1 C22 C23 Nd4 -19.2(4) . . . . ?
Nd5 C22 C23 Nd4 -6.8(4) 2_655 . . . ?
Nd4 C22 C23 Nd4 -29.6(4) 2_655 . . . ?
C54 C19 C24 C58 -109(9) 2_655 . . 2_655 ?
C55 C19 C24 C58 -6(6) 2_655 . . 2_655 ?
C18 C19 C24 C58 2(6) . . . 2_655 ?
C28 C19 C24 C58 157(6) 2_655 . . 2_655 ?
C20 C19 C24 C58 159(6) . . . 2_655 ?
Nd5 C19 C24 C58 59(6) . . . 2_655 ?
C54 C19 C24 C22 110(6) 2_655 . . 2_655 ?
C55 C19 C24 C22 -146.0(13) 2_655 . . 2_655 ?
C18 C19 C24 C22 -138.3(12) . . . 2_655 ?
C28 C19 C24 C22 17.2(18) 2_655 . . 2_655 ?
C58 C19 C24 C22 -140(7) 2_655 . . 2_655 ?
C20 C19 C24 C22 18.5(18) . . . 2_655 ?
Nd5 C19 C24 C22 -81.3(12) . . . 2_655 ?
C54 C19 C24 C25 -113(6) 2_655 . . . ?
C55 C19 C24 C25 -9.0(18) 2_655 . . . ?
C18 C19 C24 C25 -1.2(17) . . . . ?
C28 C19 C24 C25 154.2(11) 2_655 . . . ?
C58 C19 C24 C25 -3(5) 2_655 . . . ?
C20 C19 C24 C25 155.6(11) . . . . ?
Nd5 C19 C24 C25 55.7(9) . . . . ?
C55 C19 C24 C54 104(7) 2_655 . . 2_655 ?
C18 C19 C24 C54 111(7) . . . 2_655 ?
C28 C19 C24 C54 -93(6) 2_655 . . 2_655 ?
C58 C19 C24 C54 109(9) 2_655 . . 2_655 ?
C20 C19 C24 C54 -92(6) . . . 2_655 ?
Nd5 C19 C24 C54 168(6) . . . 2_655 ?
C54 C19 C24 C23 108(6) 2_655 . . . ?
C55 C19 C24 C23 -148.5(12) 2_655 . . . ?
C18 C19 C24 C23 -140.8(11) . . . . ?
C28 C19 C24 C23 14.7(15) 2_655 . . . ?
C58 C19 C24 C23 -143(6) 2_655 . . . ?
C20 C19 C24 C23 16.0(16) . . . . ?
Nd5 C19 C24 C23 -83.8(9) . . . . ?
C54 C19 C24 C57 -114(6) 2_655 . . 2_655 ?
C55 C19 C24 C57 -10.9(14) 2_655 . . 2_655 ?
C18 C19 C24 C57 -3.1(13) . . . 2_655 ?
C28 C19 C24 C57 152.3(10) 2_655 . . 2_655 ?
C58 C19 C24 C57 -5(5) 2_655 . . 2_655 ?
C20 C19 C24 C57 153.7(10) . . . 2_655 ?
Nd5 C19 C24 C57 53.8(4) . . . 2_655 ?
C54 C19 C24 Nd5 -168(6) 2_655 . . . ?
C55 C19 C24 Nd5 -64.7(12) 2_655 . . . ?
C18 C19 C24 Nd5 -56.9(11) . . . . ?
C28 C19 C24 Nd5 98.5(10) 2_655 . . . ?
C58 C19 C24 Nd5 -59(6) 2_655 . . . ?
C20 C19 C24 Nd5 99.8(10) . . . . ?
C54 C19 C24 Nd1 -174(6) 2_655 . . 2_655 ?
C55 C19 C24 Nd1 -70.9(13) 2_655 . . 2_655 ?
C18 C19 C24 Nd1 -63.2(12) . . . 2_655 ?
C28 C19 C24 Nd1 92.3(10) 2_655 . . 2_655 ?
C58 C19 C24 Nd1 -65(6) 2_655 . . 2_655 ?
C20 C19 C24 Nd1 93.6(10) . . . 2_655 ?
Nd5 C19 C24 Nd1 -6.22(9) . . . 2_655 ?
C22 C23 C24 C58 39(9) 2_655 . . 2_655 ?
C23 C23 C24 C58 -144(7) 2_655 . . 2_655 ?
C27 C23 C24 C58 18(7) . . . 2_655 ?
C22 C23 C24 C58 -143(7) . . . 2_655 ?
C21 C23 C24 C58 14(7) 2_655 . . 2_655 ?
Nd1 C23 C24 C58 -39(7) 2_655 . . 2_655 ?
Nd5 C23 C24 C58 -44(7) . . . 2_655 ?
Nd4 C23 C24 C58 -38(7) . . . 2_655 ?
C23 C23 C24 C22 176(5) 2_655 . . 2_655 ?
C27 C23 C24 C22 -21(4) . . . 2_655 ?
C22 C23 C24 C22 177(6) . . . 2_655 ?
C21 C23 C24 C22 -25(4) 2_655 . . 2_655 ?
C58 C23 C24 C22 -39(9) 2_655 . . 2_655 ?
Nd1 C23 C24 C22 -78(5) 2_655 . . 2_655 ?
Nd5 C23 C24 C22 -84(5) . . . 2_655 ?
Nd4 C23 C24 C22 -77(5) . . . 2_655 ?
C22 C23 C24 C25 25(5) 2_655 . . . ?
C23 C23 C24 C25 -158.3(6) 2_655 . . . ?
C27 C23 C24 C25 4.2(12) . . . . ?
C22 C23 C24 C25 -157.3(12) . . . . ?
C21 C23 C24 C25 0.4(11) 2_655 . . . ?
C58 C23 C24 C25 -14(7) 2_655 . . . ?
Nd1 C23 C24 C25 -52.7(6) 2_655 . . . ?
Nd5 C23 C24 C25 -58.3(6) . . . . ?
Nd4 C23 C24 C25 -52.0(7) . . . . ?
C22 C23 C24 C54 177(5) 2_655 . . 2_655 ?
C23 C23 C24 C54 -6.9(13) 2_655 . . 2_655 ?
C27 C23 C24 C54 155.6(12) . . . 2_655 ?
C22 C23 C24 C54 -5.9(18) . . . 2_655 ?
C21 C23 C24 C54 151.9(11) 2_655 . . 2_655 ?
C58 C23 C24 C54 137(8) 2_655 . . 2_655 ?
Nd1 C23 C24 C54 98.7(11) 2_655 . . 2_655 ?
Nd5 C23 C24 C54 93.1(11) . . . 2_655 ?
Nd4 C23 C24 C54 99.4(11) . . . 2_655 ?
C22 C23 C24 C19 170(5) 2_655 . . . ?
C23 C23 C24 C19 -14.2(12) 2_655 . . . ?
C27 C23 C24 C19 148.4(11) . . . . ?
C22 C23 C24 C19 -13.1(17) . . . . ?
C21 C23 C24 C19 144.6(10) 2_655 . . . ?
C58 C23 C24 C19 130(8) 2_655 . . . ?
Nd1 C23 C24 C19 91.4(9) 2_655 . . . ?
Nd5 C23 C24 C19 85.8(9) . . . . ?
Nd4 C23 C24 C19 92.1(9) . . . . ?
C22 C23 C24 C57 44(5) 2_655 . . 2_655 ?
C23 C23 C24 C57 -139.7(7) 2_655 . . 2_655 ?
C27 C23 C24 C57 22.9(14) . . . 2_655 ?
C22 C23 C24 C57 -138.6(12) . . . 2_655 ?
C21 C23 C24 C57 19.1(13) 2_655 . . 2_655 ?
C58 C23 C24 C57 5(6) 2_655 . . 2_655 ?
Nd1 C23 C24 C57 -34.1(8) 2_655 . . 2_655 ?
Nd5 C23 C24 C57 -39.7(7) . . . 2_655 ?
Nd4 C23 C24 C57 -33.4(8) . . . 2_655 ?
C22 C23 C24 Nd5 84(5) 2_655 . . . ?
C23 C23 C24 Nd5 -100.0(4) 2_655 . . . ?
C27 C23 C24 Nd5 62.6(9) . . . . ?
C22 C23 C24 Nd5 -98.9(12) . . . . ?
C21 C23 C24 Nd5 58.8(7) 2_655 . . . ?
C58 C23 C24 Nd5 44(7) 2_655 . . . ?
Nd1 C23 C24 Nd5 5.61(11) 2_655 . . . ?
Nd4 C23 C24 Nd5 6.29(19) . . . . ?
C22 C23 C24 Nd1 78(5) 2_655 . . 2_655 ?
C23 C23 C24 Nd1 -105.6(4) 2_655 . . 2_655 ?
C27 C23 C24 Nd1 56.9(8) . . . 2_655 ?
C22 C23 C24 Nd1 -104.5(12) . . . 2_655 ?
C21 C23 C24 Nd1 53.2(7) 2_655 . . 2_655 ?
C58 C23 C24 Nd1 39(7) 2_655 . . 2_655 ?
Nd5 C23 C24 Nd1 -5.61(11) . . . 2_655 ?
Nd4 C23 C24 Nd1 0.68(9) . . . 2_655 ?
C58 C24 C25 C57 -13(14) 2_655 . . 2_655 ?
C22 C24 C25 C57 143.1(12) 2_655 . . 2_655 ?
C54 C24 C25 C57 -12.0(18) 2_655 . . 2_655 ?
C19 C24 C25 C57 -4.7(16) . . . 2_655 ?
C23 C24 C25 C57 138.5(12) . . . 2_655 ?
Nd5 C24 C25 C57 64.6(9) . . . 2_655 ?
Nd1 C24 C25 C57 77.7(10) 2_655 . . 2_655 ?
C22 C24 C25 C58 156(14) 2_655 . . 2_655 ?
C54 C24 C25 C58 1(13) 2_655 . . 2_655 ?
C19 C24 C25 C58 8(13) . . . 2_655 ?
C23 C24 C25 C58 151(14) . . . 2_655 ?
C57 C24 C25 C58 13(14) 2_655 . . 2_655 ?
Nd5 C24 C25 C58 77(13) . . . 2_655 ?
Nd1 C24 C25 C58 90(14) 2_655 . . 2_655 ?
C58 C24 C25 C26 -157(13) 2_655 . . . ?
C22 C24 C25 C26 -1.0(10) 2_655 . . . ?
C54 C24 C25 C26 -156.1(12) 2_655 . . . ?
C19 C24 C25 C26 -148.8(10) . . . . ?
C23 C24 C25 C26 -5.6(10) . . . . ?
C57 C24 C25 C26 -144.1(13) 2_655 . . . ?
Nd5 C24 C25 C26 -79.5(5) . . . . ?
Nd1 C24 C25 C26 -66.4(5) 2_655 . . . ?
C58 C24 C25 C60 -99(13) 2_655 . . 2_655 ?
C22 C24 C25 C60 56.6(15) 2_655 . . 2_655 ?
C54 C24 C25 C60 -98.5(17) 2_655 . . 2_655 ?
C19 C24 C25 C60 -91.2(16) . . . 2_655 ?
C23 C24 C25 C60 52.0(15) . . . 2_655 ?
C57 C24 C25 C60 -86.5(14) 2_655 . . 2_655 ?
Nd5 C24 C25 C60 -21.9(11) . . . 2_655 ?
Nd1 C24 C25 C60 -8.8(11) 2_655 . . 2_655 ?
C58 C24 C25 C78 -13(14) 2_655 . . . ?
C22 C24 C25 C78 142.4(8) 2_655 . . . ?
C54 C24 C25 C78 -12.7(17) 2_655 . . . ?
C19 C24 C25 C78 -5.4(15) . . . . ?
C23 C24 C25 C78 137.8(8) . . . . ?
C57 C24 C25 C78 -0.7(7) 2_655 . . . ?
Nd5 C24 C25 C78 63.9(6) . . . . ?
Nd1 C24 C25 C78 77.0(6) 2_655 . . . ?
C58 C24 C25 Nd5 -77(13) 2_655 . . . ?
C22 C24 C25 Nd5 78.5(8) 2_655 . . . ?
C54 C24 C25 Nd5 -76.6(13) 2_655 . . . ?
C19 C24 C25 Nd5 -69.3(11) . . . . ?
C23 C24 C25 Nd5 73.9(8) . . . . ?
C57 C24 C25 Nd5 -64.6(9) 2_655 . . . ?
Nd1 C24 C25 Nd5 13.06(11) 2_655 . . . ?
C58 C24 C25 Nd1 -90(13) 2_655 . . 2_655 ?
C22 C24 C25 Nd1 65.4(8) 2_655 . . 2_655 ?
C54 C24 C25 Nd1 -89.7(13) 2_655 . . 2_655 ?
C19 C24 C25 Nd1 -82.4(11) . . . 2_655 ?
C23 C24 C25 Nd1 60.8(8) . . . 2_655 ?
C57 C24 C25 Nd1 -77.7(10) 2_655 . . 2_655 ?
Nd5 C24 C25 Nd1 -13.06(11) . . . 2_655 ?
C58 C24 C25 Nd4 -98(14) 2_655 . . . ?
C22 C24 C25 Nd4 57.7(8) 2_655 . . . ?
C54 C24 C25 Nd4 -97.4(13) 2_655 . . . ?
C19 C24 C25 Nd4 -90.2(11) . . . . ?
C23 C24 C25 Nd4 53.1(8) . . . . ?
C57 C24 C25 Nd4 -85.4(10) 2_655 . . . ?
Nd5 C24 C25 Nd4 -20.83(15) . . . . ?
Nd1 C24 C25 Nd4 -7.78(5) 2_655 . . . ?
C57 C25 C26 C59 -10(2) 2_655 . . 2_655 ?
C58 C25 C26 C59 113.8(13) 2_655 . . 2_655 ?
C24 C25 C26 C59 115.4(13) . . . 2_655 ?
C60 C25 C26 C59 -30.0(12) 2_655 . . 2_655 ?
C78 C25 C26 C59 -28.0(16) . . . 2_655 ?
Nd5 C25 C26 C59 31.4(13) . . . 2_655 ?
Nd1 C25 C26 C59 32.8(12) 2_655 . . 2_655 ?
Nd4 C25 C26 C59 35.8(11) . . . 2_655 ?
C57 C25 C26 C21 -115.1(18) 2_655 . . 2_655 ?
C58 C25 C26 C21 9.0(11) 2_655 . . 2_655 ?
C24 C25 C26 C21 10.6(10) . . . 2_655 ?
C60 C25 C26 C21 -134.7(9) 2_655 . . 2_655 ?
C78 C25 C26 C21 -132.8(8) . . . 2_655 ?
Nd5 C25 C26 C21 -73.4(7) . . . 2_655 ?
Nd1 C25 C26 C21 -71.9(7) 2_655 . . 2_655 ?
Nd4 C25 C26 C21 -69.0(7) . . . 2_655 ?
C57 C25 C26 C27 -121.0(18) 2_655 . . . ?
C58 C25 C26 C27 3.1(9) 2_655 . . . ?
C24 C25 C26 C27 4.7(9) . . . . ?
C60 C25 C26 C27 -140.7(7) 2_655 . . . ?
C78 C25 C26 C27 -138.7(8) . . . . ?
Nd5 C25 C26 C27 -79.3(6) . . . . ?
Nd1 C25 C26 C27 -77.9(6) 2_655 . . . ?
Nd4 C25 C26 C27 -74.9(6) . . . . ?
C57 C25 C26 C60 19.7(17) 2_655 . . 2_655 ?
C58 C25 C26 C60 143.8(8) 2_655 . . 2_655 ?
C24 C25 C26 C60 145.4(8) . . . 2_655 ?
C78 C25 C26 C60 1.9(6) . . . 2_655 ?
Nd5 C25 C26 C60 61.4(3) . . . 2_655 ?
Nd1 C25 C26 C60 62.8(3) 2_655 . . 2_655 ?
Nd4 C25 C26 C60 65.8(4) . . . 2_655 ?
C57 C25 C26 C31 19(2) 2_655 . . . ?
C58 C25 C26 C31 143.0(7) 2_655 . . . ?
C24 C25 C26 C31 144.6(7) . . . . ?
C60 C25 C26 C31 -0.7(6) 2_655 . . . ?
C78 C25 C26 C31 1.2(11) . . . . ?
Nd5 C25 C26 C31 60.6(6) . . . . ?
Nd1 C25 C26 C31 62.1(6) 2_655 . . . ?
Nd4 C25 C26 C31 65.0(6) . . . . ?
C58 C25 C26 C57 124(2) 2_655 . . 2_655 ?
C24 C25 C26 C57 126(2) . . . 2_655 ?
C60 C25 C26 C57 -19.7(17) 2_655 . . 2_655 ?
C78 C25 C26 C57 -17.7(13) . . . 2_655 ?
Nd5 C25 C26 C57 41.7(16) . . . 2_655 ?
Nd1 C25 C26 C57 43.2(17) 2_655 . . 2_655 ?
Nd4 C25 C26 C57 46.1(18) . . . 2_655 ?
C57 C25 C26 C22 -125.0(18) 2_655 . . 2_655 ?
C58 C25 C26 C22 -0.9(7) 2_655 . . 2_655 ?
C24 C25 C26 C22 0.7(7) . . . 2_655 ?
C60 C25 C26 C22 -144.7(5) 2_655 . . 2_655 ?
C78 C25 C26 C22 -142.7(7) . . . 2_655 ?
Nd5 C25 C26 C22 -83.3(4) . . . 2_655 ?
Nd1 C25 C26 C22 -81.9(4) 2_655 . . 2_655 ?
Nd4 C25 C26 C22 -78.9(4) . . . 2_655 ?
C57 C25 C26 Nd1 -43.2(17) 2_655 . . 2_655 ?
C58 C25 C26 Nd1 81.0(7) 2_655 . . 2_655 ?
C24 C25 C26 Nd1 82.6(6) . . . 2_655 ?
C60 C25 C26 Nd1 -62.8(3) 2_655 . . 2_655 ?
C78 C25 C26 Nd1 -60.9(6) . . . 2_655 ?
Nd5 C25 C26 Nd1 -1.42(12) . . . 2_655 ?
Nd4 C25 C26 Nd1 2.98(9) . . . 2_655 ?
C57 C25 C26 Nd5 -41.7(16) 2_655 . . . ?
C58 C25 C26 Nd5 82.4(7) 2_655 . . . ?
C24 C25 C26 Nd5 84.0(7) . . . . ?
C60 C25 C26 Nd5 -61.4(3) 2_655 . . . ?
C78 C25 C26 Nd5 -59.4(6) . . . . ?
Nd1 C25 C26 Nd5 1.42(12) 2_655 . . . ?
Nd4 C25 C26 Nd5 4.4(2) . . . . ?
C57 C25 C26 Nd4 -46.1(18) 2_655 . . . ?
C58 C25 C26 Nd4 78.0(7) 2_655 . . . ?
C24 C25 C26 Nd4 79.6(6) . . . . ?
C60 C25 C26 Nd4 -65.8(4) 2_655 . . . ?
C78 C25 C26 Nd4 -63.8(7) . . . . ?
Nd5 C25 C26 Nd4 -4.4(2) . . . . ?
Nd1 C25 C26 Nd4 -2.98(9) 2_655 . . . ?
C22 C23 C27 C21 -163(9) 2_655 . . 2_655 ?
C23 C23 C27 C21 10(9) 2_655 . . 2_655 ?
C22 C23 C27 C21 12(9) . . . 2_655 ?
C24 C23 C27 C21 -143(8) . . . 2_655 ?
C58 C23 C27 C21 -141(8) 2_655 . . 2_655 ?
Nd1 C23 C27 C21 -77(8) 2_655 . . 2_655 ?
Nd5 C23 C27 C21 -85(8) . . . 2_655 ?
Nd4 C23 C27 C21 -65(8) . . . 2_655 ?
C23 C23 C27 C22 173(5) 2_655 . . 2_655 ?
C22 C23 C27 C22 174(6) . . . 2_655 ?
C24 C23 C27 C22 20(4) . . . 2_655 ?
C21 C23 C27 C22 163(9) 2_655 . . 2_655 ?
C58 C23 C27 C22 22(4) 2_655 . . 2_655 ?
Nd1 C23 C27 C22 86(4) 2_655 . . 2_655 ?
Nd5 C23 C27 C22 77(4) . . . 2_655 ?
Nd4 C23 C27 C22 97(4) . . . 2_655 ?
C22 C23 C27 C26 -21(5) 2_655 . . . ?
C23 C23 C27 C26 151.7(11) 2_655 . . . ?
C22 C23 C27 C26 153.3(16) . . . . ?
C24 C23 C27 C26 -1.1(14) . . . . ?
C21 C23 C27 C26 142(9) 2_655 . . . ?
C58 C23 C27 C26 0.5(13) 2_655 . . . ?
Nd1 C23 C27 C26 64.6(10) 2_655 . . . ?
Nd5 C23 C27 C26 56.1(10) . . . . ?
Nd4 C23 C27 C26 76.2(10) . . . . ?
C22 C23 C27 C28 -173(4) 2_655 . . . ?
C23 C23 C27 C28 0.0(19) 2_655 . . . ?
C22 C23 C27 C28 2(2) . . . . ?
C24 C23 C27 C28 -152.8(9) . . . . ?
C21 C23 C27 C28 -10(7) 2_655 . . . ?
C58 C23 C27 C28 -151.1(9) 2_655 . . . ?
Nd1 C23 C27 C28 -87.1(8) 2_655 . . . ?
Nd5 C23 C27 C28 -95.6(8) . . . . ?
Nd4 C23 C27 C28 -75.5(8) . . . . ?
C22 C23 C27 C59 -53(5) 2_655 . . 2_655 ?
C23 C23 C27 C59 119.3(18) 2_655 . . 2_655 ?
C22 C23 C27 C59 120.9(19) . . . 2_655 ?
C24 C23 C27 C59 -34(2) . . . 2_655 ?
C21 C23 C27 C59 109(8) 2_655 . . 2_655 ?
C58 C23 C27 C59 -31.8(19) 2_655 . . 2_655 ?
Nd1 C23 C27 C59 32.2(14) 2_655 . . 2_655 ?
Nd5 C23 C27 C59 23.7(14) . . . 2_655 ?
Nd4 C23 C27 C59 43.8(14) . . . 2_655 ?
C22 C23 C27 C20 -173(4) 2_655 . . 2_655 ?
C23 C23 C27 C20 0(2) 2_655 . . 2_655 ?
C22 C23 C27 C20 2(3) . . . 2_655 ?
C24 C23 C27 C20 -152.7(10) . . . 2_655 ?
C21 C23 C27 C20 -10(7) 2_655 . . 2_655 ?
C58 C23 C27 C20 -151.0(10) 2_655 . . 2_655 ?
Nd1 C23 C27 C20 -86.9(9) 2_655 . . 2_655 ?
Nd5 C23 C27 C20 -95.4(9) . . . 2_655 ?
Nd4 C23 C27 C20 -75.3(9) . . . 2_655 ?
C22 C23 C27 Nd1 -86(4) 2_655 . . 2_655 ?
C23 C23 C27 Nd1 87.1(14) 2_655 . . 2_655 ?
C22 C23 C27 Nd1 89(2) . . . 2_655 ?
C24 C23 C27 Nd1 -65.8(8) . . . 2_655 ?
C21 C23 C27 Nd1 77(8) 2_655 . . 2_655 ?
C58 C23 C27 Nd1 -64.1(7) 2_655 . . 2_655 ?
Nd5 C23 C27 Nd1 -8.48(15) . . . 2_655 ?
Nd4 C23 C27 Nd1 11.62(12) . . . 2_655 ?
C22 C23 C27 Nd4 -97(4) 2_655 . . . ?
C23 C23 C27 Nd4 75.5(15) 2_655 . . . ?
C22 C23 C27 Nd4 77(2) . . . . ?
C24 C23 C27 Nd4 -77.4(8) . . . . ?
C21 C23 C27 Nd4 65(8) 2_655 . . . ?
C58 C23 C27 Nd4 -75.7(7) 2_655 . . . ?
Nd1 C23 C27 Nd4 -11.62(12) 2_655 . . . ?
Nd5 C23 C27 Nd4 -20.1(3) . . . . ?
C22 C23 C27 Nd5 -77(4) 2_655 . . . ?
C23 C23 C27 Nd5 95.6(13) 2_655 . . . ?
C22 C23 C27 Nd5 97(2) . . . . ?
C24 C23 C27 Nd5 -57.3(7) . . . . ?
C21 C23 C27 Nd5 85(8) 2_655 . . . ?
C58 C23 C27 Nd5 -55.6(6) 2_655 . . . ?
Nd1 C23 C27 Nd5 8.48(15) 2_655 . . . ?
Nd4 C23 C27 Nd5 20.1(3) . . . . ?
C59 C26 C27 C21 25(3) 2_655 . . 2_655 ?
C60 C26 C27 C21 102(3) 2_655 . . 2_655 ?
C25 C26 C27 C21 163(3) . . . 2_655 ?
C31 C26 C27 C21 24(3) . . . 2_655 ?
C57 C26 C27 C21 151(3) 2_655 . . 2_655 ?
C22 C26 C27 C21 171(4) 2_655 . . 2_655 ?
Nd1 C26 C27 C21 87(3) 2_655 . . 2_655 ?
Nd5 C26 C27 C21 99(3) . . . 2_655 ?
Nd4 C26 C27 C21 76(3) . . . 2_655 ?
C59 C26 C27 C22 -145.4(12) 2_655 . . 2_655 ?
C21 C26 C27 C22 -171(4) 2_655 . . 2_655 ?
C60 C26 C27 C22 -68.8(15) 2_655 . . 2_655 ?
C25 C26 C27 C22 -7.6(12) . . . 2_655 ?
C31 C26 C27 C22 -146.8(10) . . . 2_655 ?
C57 C26 C27 C22 -20.1(12) 2_655 . . 2_655 ?
Nd1 C26 C27 C22 -83.8(10) 2_655 . . 2_655 ?
Nd5 C26 C27 C22 -71.3(10) . . . 2_655 ?
Nd4 C26 C27 C22 -95.1(11) . . . 2_655 ?
C59 C26 C27 C23 -139.9(13) 2_655 . . . ?
C21 C26 C27 C23 -165(4) 2_655 . . . ?
C60 C26 C27 C23 -63.3(17) 2_655 . . . ?
C25 C26 C27 C23 -2.1(14) . . . . ?
C31 C26 C27 C23 -141.3(11) . . . . ?
C57 C26 C27 C23 -14.6(14) 2_655 . . . ?
C22 C26 C27 C23 5.5(12) 2_655 . . . ?
Nd1 C26 C27 C23 -78.3(12) 2_655 . . . ?
Nd5 C26 C27 C23 -65.8(12) . . . . ?
Nd4 C26 C27 C23 -89.6(12) . . . . ?
C59 C26 C27 C28 8.4(14) 2_655 . . . ?
C21 C26 C27 C28 -17(2) 2_655 . . . ?
C60 C26 C27 C28 85.0(16) 2_655 . . . ?
C25 C26 C27 C28 146.2(10) . . . . ?
C31 C26 C27 C28 7.0(15) . . . . ?
C57 C26 C27 C28 133.7(10) 2_655 . . . ?
C22 C26 C27 C28 153.8(18) 2_655 . . . ?
Nd1 C26 C27 C28 70.0(10) 2_655 . . . ?
Nd5 C26 C27 C28 82.5(10) . . . . ?
Nd4 C26 C27 C28 58.7(10) . . . . ?
C21 C26 C27 C59 -25(3) 2_655 . . 2_655 ?
C60 C26 C27 C59 76.6(12) 2_655 . . 2_655 ?
C25 C26 C27 C59 137.8(10) . . . 2_655 ?
C31 C26 C27 C59 -1.4(6) . . . 2_655 ?
C57 C26 C27 C59 125.3(9) 2_655 . . 2_655 ?
C22 C26 C27 C59 145.4(12) 2_655 . . 2_655 ?
Nd1 C26 C27 C59 61.6(7) 2_655 . . 2_655 ?
Nd5 C26 C27 C59 74.1(7) . . . 2_655 ?
Nd4 C26 C27 C59 50.3(7) . . . 2_655 ?
C59 C26 C27 C20 11.5(13) 2_655 . . 2_655 ?
C21 C26 C27 C20 -14(2) 2_655 . . 2_655 ?
C60 C26 C27 C20 88.1(15) 2_655 . . 2_655 ?
C25 C26 C27 C20 149.3(9) . . . 2_655 ?
C31 C26 C27 C20 10.1(14) . . . 2_655 ?
C57 C26 C27 C20 136.8(9) 2_655 . . 2_655 ?
C22 C26 C27 C20 156.9(18) 2_655 . . 2_655 ?
Nd1 C26 C27 C20 73.1(9) 2_655 . . 2_655 ?
Nd5 C26 C27 C20 85.6(9) . . . 2_655 ?
Nd4 C26 C27 C20 61.8(9) . . . 2_655 ?
C59 C26 C27 Nd1 -61.6(7) 2_655 . . 2_655 ?
C21 C26 C27 Nd1 -87(3) 2_655 . . 2_655 ?
C60 C26 C27 Nd1 15.0(10) 2_655 . . 2_655 ?
C25 C26 C27 Nd1 76.2(5) . . . 2_655 ?
C31 C26 C27 Nd1 -63.0(7) . . . 2_655 ?
C57 C26 C27 Nd1 63.7(4) 2_655 . . 2_655 ?
C22 C26 C27 Nd1 83.8(10) 2_655 . . 2_655 ?
Nd5 C26 C27 Nd1 12.51(10) . . . 2_655 ?
Nd4 C26 C27 Nd1 -11.31(9) . . . 2_655 ?
C59 C26 C27 Nd4 -50.3(7) 2_655 . . . ?
C21 C26 C27 Nd4 -76(3) 2_655 . . . ?
C60 C26 C27 Nd4 26.3(11) 2_655 . . . ?
C25 C26 C27 Nd4 87.5(5) . . . . ?
C31 C26 C27 Nd4 -51.7(7) . . . . ?
C57 C26 C27 Nd4 75.0(4) 2_655 . . . ?
C22 C26 C27 Nd4 95.1(11) 2_655 . . . ?
Nd1 C26 C27 Nd4 11.31(9) 2_655 . . . ?
Nd5 C26 C27 Nd4 23.81(18) . . . . ?
C59 C26 C27 Nd5 -74.1(7) 2_655 . . . ?
C21 C26 C27 Nd5 -99(3) 2_655 . . . ?
C60 C26 C27 Nd5 2.5(10) 2_655 . . . ?
C25 C26 C27 Nd5 63.7(4) . . . . ?
C31 C26 C27 Nd5 -75.5(7) . . . . ?
C57 C26 C27 Nd5 51.2(4) 2_655 . . . ?
C22 C26 C27 Nd5 71.3(10) 2_655 . . . ?
Nd1 C26 C27 Nd5 -12.51(10) 2_655 . . . ?
Nd4 C26 C27 Nd5 -23.81(18) . . . . ?
C21 C27 C28 C20 4(7) 2_655 . . 2_655 ?
C22 C27 C28 C20 176(7) 2_655 . . 2_655 ?
C23 C27 C28 C20 179(100) . . . 2_655 ?
C26 C27 C28 C20 26(8) . . . 2_655 ?
C59 C27 C28 C20 31(7) 2_655 . . 2_655 ?
Nd1 C27 C28 C20 87(7) 2_655 . . 2_655 ?
Nd4 C27 C28 C20 85(7) . . . 2_655 ?
Nd5 C27 C28 C20 91(7) . . . 2_655 ?
C22 C27 C28 C21 172(4) 2_655 . . 2_655 ?
C23 C27 C28 C21 175(4) . . . 2_655 ?
C26 C27 C28 C21 22(3) . . . 2_655 ?
C59 C27 C28 C21 27(3) 2_655 . . 2_655 ?
C20 C27 C28 C21 -4(7) 2_655 . . 2_655 ?
Nd1 C27 C28 C21 83(3) 2_655 . . 2_655 ?
Nd4 C27 C28 C21 81(3) . . . 2_655 ?
Nd5 C27 C28 C21 87(3) . . . 2_655 ?
C21 C27 C28 C29 -29(4) 2_655 . . . ?
C22 C27 C28 C29 143.1(13) 2_655 . . . ?
C23 C27 C28 C29 145.3(12) . . . . ?
C26 C27 C28 C29 -6.9(17) . . . . ?
C59 C27 C28 C29 -2.6(12) 2_655 . . . ?
C20 C27 C28 C29 -33(7) 2_655 . . . ?
Nd1 C27 C28 C29 53.3(10) 2_655 . . . ?
Nd4 C27 C28 C29 52.0(9) . . . . ?
Nd5 C27 C28 C29 58.1(11) . . . . ?
C21 C27 C28 C19 -173(3) 2_655 . . 2_655 ?
C22 C27 C28 C19 -1(2) 2_655 . . 2_655 ?
C23 C27 C28 C19 1.3(17) . . . 2_655 ?
C26 C27 C28 C19 -150.9(12) . . . 2_655 ?
C59 C27 C28 C19 -146.7(12) 2_655 . . 2_655 ?
C20 C27 C28 C19 -177(8) 2_655 . . 2_655 ?
Nd1 C27 C28 C19 -90.7(12) 2_655 . . 2_655 ?
Nd4 C27 C28 C19 -92.0(12) . . . 2_655 ?
Nd5 C27 C28 C19 -86.0(12) . . . 2_655 ?
C21 C27 C28 C54 179(3) 2_655 . . . ?
C22 C27 C28 C54 -8.4(18) 2_655 . . . ?
C23 C27 C28 C54 -6.2(15) . . . . ?
C26 C27 C28 C54 -158.4(11) . . . . ?
C59 C27 C28 C54 -154.2(10) 2_655 . . . ?
C20 C27 C28 C54 175(8) 2_655 . . . ?
Nd1 C27 C28 C54 -98.3(10) 2_655 . . . ?
Nd4 C27 C28 C54 -99.6(10) . . . . ?
Nd5 C27 C28 C54 -93.5(10) . . . . ?
C21 C27 C28 C15 -28(3) 2_655 . . 2_655 ?
C22 C27 C28 C15 144.3(14) 2_655 . . 2_655 ?
C23 C27 C28 C15 146.5(12) . . . 2_655 ?
C26 C27 C28 C15 -5.7(17) . . . 2_655 ?
C59 C27 C28 C15 -1.4(12) 2_655 . . 2_655 ?
C20 C27 C28 C15 -32(7) 2_655 . . 2_655 ?
Nd1 C27 C28 C15 54.5(10) 2_655 . . 2_655 ?
Nd4 C27 C28 C15 53.2(9) . . . 2_655 ?
Nd5 C27 C28 C15 59.3(11) . . . 2_655 ?
C21 C27 C28 Nd4 -81(3) 2_655 . . . ?
C22 C27 C28 Nd4 91.1(13) 2_655 . . . ?
C23 C27 C28 Nd4 93.3(10) . . . . ?
C26 C27 C28 Nd4 -58.9(10) . . . . ?
C59 C27 C28 Nd4 -54.7(4) 2_655 . . . ?
C20 C27 C28 Nd4 -85(7) 2_655 . . . ?
Nd1 C27 C28 Nd4 1.30(13) 2_655 . . . ?
Nd5 C27 C28 Nd4 6.1(2) . . . . ?
C21 C27 C28 Nd1 -83(3) 2_655 . . 2_655 ?
C22 C27 C28 Nd1 89.8(13) 2_655 . . 2_655 ?
C23 C27 C28 Nd1 92.0(10) . . . 2_655 ?
C26 C27 C28 Nd1 -60.2(9) . . . 2_655 ?
C59 C27 C28 Nd1 -56.0(4) 2_655 . . 2_655 ?
C20 C27 C28 Nd1 -87(7) 2_655 . . 2_655 ?
Nd4 C27 C28 Nd1 -1.30(13) . . . 2_655 ?
Nd5 C27 C28 Nd1 4.75(11) . . . 2_655 ?
C21 C28 C29 C20 122(9) 2_655 . . 2_655 ?
C19 C28 C29 C20 -83(8) 2_655 . . 2_655 ?
C54 C28 C29 C20 -78(8) . . . 2_655 ?
C27 C28 C29 C20 129(9) . . . 2_655 ?
C15 C28 C29 C20 73(32) 2_655 . . 2_655 ?
Nd4 C28 C29 C20 -178(9) . . . 2_655 ?
Nd1 C28 C29 C20 175(9) 2_655 . . 2_655 ?
C20 C28 C29 C53 82(9) 2_655 . . . ?
C21 C28 C29 C53 -156.8(11) 2_655 . . . ?
C19 C28 C29 C53 -1.0(15) 2_655 . . . ?
C54 C28 C29 C53 3.7(15) . . . . ?
C27 C28 C29 C53 -149.6(11) . . . . ?
C15 C28 C29 C53 155(33) 2_655 . . . ?
Nd4 C28 C29 C53 -96.0(10) . . . . ?
Nd1 C28 C29 C53 -103.0(9) 2_655 . . . ?
C20 C28 C29 C14 -131(9) 2_655 . . 2_655 ?
C21 C28 C29 C14 -9.4(13) 2_655 . . 2_655 ?
C19 C28 C29 C14 146.4(11) 2_655 . . 2_655 ?
C54 C28 C29 C14 151.1(11) . . . 2_655 ?
C27 C28 C29 C14 -2.3(14) . . . 2_655 ?
C15 C28 C29 C14 -58(31) 2_655 . . 2_655 ?
Nd4 C28 C29 C14 51.3(7) . . . 2_655 ?
Nd1 C28 C29 C14 44.4(8) 2_655 . . 2_655 ?
C20 C28 C29 C30 -125(8) 2_655 . . . ?
C21 C28 C29 C30 -3.0(14) 2_655 . . . ?
C19 C28 C29 C30 152.8(11) 2_655 . . . ?
C54 C28 C29 C30 157.5(10) . . . . ?
C27 C28 C29 C30 4.2(15) . . . . ?
C15 C28 C29 C30 -51(32) 2_655 . . . ?
Nd4 C28 C29 C30 57.7(8) . . . . ?
Nd1 C28 C29 C30 50.8(8) 2_655 . . . ?
C20 C28 C29 C16 92(9) 2_655 . . 2_655 ?
C21 C28 C29 C16 -146.7(11) 2_655 . . 2_655 ?
C19 C28 C29 C16 9.1(16) 2_655 . . 2_655 ?
C54 C28 C29 C16 13.8(16) . . . 2_655 ?
C27 C28 C29 C16 -139.6(11) . . . 2_655 ?
C15 C28 C29 C16 165(33) 2_655 . . 2_655 ?
Nd4 C28 C29 C16 -86.0(10) . . . 2_655 ?
Nd1 C28 C29 C16 -92.9(10) 2_655 . . 2_655 ?
C20 C28 C29 Nd4 178(9) 2_655 . . . ?
C21 C28 C29 Nd4 -60.7(9) 2_655 . . . ?
C19 C28 C29 Nd4 95.1(10) 2_655 . . . ?
C54 C28 C29 Nd4 99.8(10) . . . . ?
C27 C28 C29 Nd4 -53.6(10) . . . . ?
C15 C28 C29 Nd4 -109(32) 2_655 . . . ?
Nd1 C28 C29 Nd4 -6.95(8) 2_655 . . . ?
C20 C28 C29 Nd1 -175(9) 2_655 . . 2_655 ?
C21 C28 C29 Nd1 -53.8(9) 2_655 . . 2_655 ?
C19 C28 C29 Nd1 102.0(10) 2_655 . . 2_655 ?
C54 C28 C29 Nd1 106.7(10) . . . 2_655 ?
C27 C28 C29 Nd1 -46.6(9) . . . 2_655 ?
C15 C28 C29 Nd1 -102(32) 2_655 . . 2_655 ?
Nd4 C28 C29 Nd1 6.95(8) . . . 2_655 ?
C15 C29 C30 C14 152(8) 2_655 . . 2_655 ?
C20 C29 C30 C14 -43(4) 2_655 . . 2_655 ?
C53 C29 C30 C14 117(4) . . . 2_655 ?
C28 C29 C30 C14 -37(4) . . . 2_655 ?
C16 C29 C30 C14 115(4) 2_655 . . 2_655 ?
Nd4 C29 C30 C14 27(3) . . . 2_655 ?
Nd1 C29 C30 C14 19(3) 2_655 . . 2_655 ?
C15 C29 C30 C34 50(7) 2_655 . . . ?
C20 C29 C30 C34 -145.1(12) 2_655 . . . ?
C53 C29 C30 C34 15.1(15) . . . . ?
C28 C29 C30 C34 -139.2(10) . . . . ?
C14 C29 C30 C34 -102(4) 2_655 . . . ?
C16 C29 C30 C34 12.7(13) 2_655 . . . ?
Nd4 C29 C30 C34 -75.6(8) . . . . ?
Nd1 C29 C30 C34 -83.3(8) 2_655 . . . ?
C15 C29 C30 C13 67(7) 2_655 . . 2_655 ?
C20 C29 C30 C13 -127.7(13) 2_655 . . 2_655 ?
C53 C29 C30 C13 32.4(17) . . . 2_655 ?
C28 C29 C30 C13 -121.9(11) . . . 2_655 ?
C14 C29 C30 C13 -85(4) 2_655 . . 2_655 ?
C16 C29 C30 C13 30.1(14) 2_655 . . 2_655 ?
Nd4 C29 C30 C13 -58.3(10) . . . 2_655 ?
Nd1 C29 C30 C13 -66.0(10) 2_655 . . 2_655 ?
C15 C29 C30 C31 -173(7) 2_655 . . . ?
C20 C29 C30 C31 -7.9(17) 2_655 . . . ?
C53 C29 C30 C31 152.2(10) . . . . ?
C28 C29 C30 C31 -2.0(14) . . . . ?
C14 C29 C30 C31 35(3) 2_655 . . . ?
C16 C29 C30 C31 149.9(9) 2_655 . . . ?
Nd4 C29 C30 C31 61.6(8) . . . . ?
Nd1 C29 C30 C31 53.9(8) 2_655 . . . ?
C20 C29 C30 C15 165(8) 2_655 . . 2_655 ?
C53 C29 C30 C15 -35(6) . . . 2_655 ?
C28 C29 C30 C15 171(7) . . . 2_655 ?
C14 C29 C30 C15 -152(8) 2_655 . . 2_655 ?
C16 C29 C30 C15 -37(6) 2_655 . . 2_655 ?
Nd4 C29 C30 C15 -126(7) . . . 2_655 ?
Nd1 C29 C30 C15 -133(7) 2_655 . . 2_655 ?
C15 C29 C30 C59 -174(7) 2_655 . . 2_655 ?
C20 C29 C30 C59 -8.7(14) 2_655 . . 2_655 ?
C53 C29 C30 C59 151.4(10) . . . 2_655 ?
C28 C29 C30 C59 -2.9(11) . . . 2_655 ?
C14 C29 C30 C59 34(3) 2_655 . . 2_655 ?
C16 C29 C30 C59 149.1(8) 2_655 . . 2_655 ?
Nd4 C29 C30 C59 60.8(5) . . . 2_655 ?
Nd1 C29 C30 C59 53.0(4) 2_655 . . 2_655 ?
C15 C29 C30 Nd4 126(7) 2_655 . . . ?
C20 C29 C30 Nd4 -69.5(12) 2_655 . . . ?
C53 C29 C30 Nd4 90.7(10) . . . . ?
C28 C29 C30 Nd4 -63.6(9) . . . . ?
C14 C29 C30 Nd4 -27(3) 2_655 . . . ?
C16 C29 C30 Nd4 88.3(7) 2_655 . . . ?
Nd1 C29 C30 Nd4 -7.72(8) 2_655 . . . ?
C15 C29 C30 Nd1 133(7) 2_655 . . 2_655 ?
C20 C29 C30 Nd1 -61.7(12) 2_655 . . 2_655 ?
C53 C29 C30 Nd1 98.4(10) . . . 2_655 ?
C28 C29 C30 Nd1 -55.9(9) . . . 2_655 ?
C14 C29 C30 Nd1 -19(3) 2_655 . . 2_655 ?
C16 C29 C30 Nd1 96.1(7) 2_655 . . 2_655 ?
Nd4 C29 C30 Nd1 7.72(8) . . . 2_655 ?
C14 C30 C31 C59 44(4) 2_655 . . 2_655 ?
C34 C30 C31 C59 140.9(9) . . . 2_655 ?
C13 C30 C31 C59 135.4(10) 2_655 . . 2_655 ?
C15 C30 C31 C59 -2.8(14) 2_655 . . 2_655 ?
C29 C30 C31 C59 -1.6(11) . . . 2_655 ?
Nd4 C30 C31 C59 59.6(6) . . . 2_655 ?
Nd1 C30 C31 C59 61.0(6) 2_655 . . 2_655 ?
C34 C30 C31 C14 97(4) . . . 2_655 ?
C13 C30 C31 C14 92(4) 2_655 . . 2_655 ?
C15 C30 C31 C14 -46(3) 2_655 . . 2_655 ?
C29 C30 C31 C14 -45(3) . . . 2_655 ?
C59 C30 C31 C14 -44(4) 2_655 . . 2_655 ?
Nd4 C30 C31 C14 16(4) . . . 2_655 ?
Nd1 C30 C31 C14 17(4) 2_655 . . 2_655 ?
C14 C30 C31 C60 -25(4) 2_655 . . 2_655 ?
C34 C30 C31 C60 72.1(12) . . . 2_655 ?
C13 C30 C31 C60 66.6(12) 2_655 . . 2_655 ?
C15 C30 C31 C60 -71.6(15) 2_655 . . 2_655 ?
C29 C30 C31 C60 -70.4(12) . . . 2_655 ?
C59 C30 C31 C60 -68.8(9) 2_655 . . 2_655 ?
Nd4 C30 C31 C60 -9.1(8) . . . 2_655 ?
Nd1 C30 C31 C60 -7.8(8) 2_655 . . 2_655 ?
C14 C30 C31 C32 -91(4) 2_655 . . . ?
C34 C30 C31 C32 6.7(9) . . . . ?
C13 C30 C31 C32 1.2(9) 2_655 . . . ?
C15 C30 C31 C32 -137.0(11) 2_655 . . . ?
C29 C30 C31 C32 -135.8(9) . . . . ?
C59 C30 C31 C32 -134.2(9) 2_655 . . . ?
Nd4 C30 C31 C32 -74.6(5) . . . . ?
Nd1 C30 C31 C32 -73.2(4) 2_655 . . . ?
C14 C30 C31 C26 47(4) 2_655 . . . ?
C34 C30 C31 C26 144.4(7) . . . . ?
C13 C30 C31 C26 139.0(8) 2_655 . . . ?
C15 C30 C31 C26 0.8(15) 2_655 . . . ?
C29 C30 C31 C26 1.9(12) . . . . ?
C59 C30 C31 C26 3.6(6) 2_655 . . . ?
Nd4 C30 C31 C26 63.2(5) . . . . ?
Nd1 C30 C31 C26 64.5(5) 2_655 . . . ?
C14 C30 C31 C13 -92(4) 2_655 . . 2_655 ?
C34 C30 C31 C13 5.5(8) . . . 2_655 ?
C15 C30 C31 C13 -138.2(17) 2_655 . . 2_655 ?
C29 C30 C31 C13 -137.0(14) . . . 2_655 ?
C59 C30 C31 C13 -135.4(10) 2_655 . . 2_655 ?
Nd4 C30 C31 C13 -75.8(7) . . . 2_655 ?
Nd1 C30 C31 C13 -74.4(7) 2_655 . . 2_655 ?
C14 C30 C31 C61 -75(4) 2_655 . . 2_655 ?
C34 C30 C31 C61 22.2(9) . . . 2_655 ?
C13 C30 C31 C61 16.7(10) 2_655 . . 2_655 ?
C15 C30 C31 C61 -121.5(11) 2_655 . . 2_655 ?
C29 C30 C31 C61 -120.3(8) . . . 2_655 ?
C59 C30 C31 C61 -118.7(8) 2_655 . . 2_655 ?
Nd4 C30 C31 C61 -59.1(4) . . . 2_655 ?
Nd1 C30 C31 C61 -57.7(4) 2_655 . . 2_655 ?
C14 C30 C31 Nd1 -17(4) 2_655 . . 2_655 ?
C34 C30 C31 Nd1 79.9(7) . . . 2_655 ?
C13 C30 C31 Nd1 74.4(7) 2_655 . . 2_655 ?
C15 C30 C31 Nd1 -63.8(12) 2_655 . . 2_655 ?
C29 C30 C31 Nd1 -62.6(9) . . . 2_655 ?
C59 C30 C31 Nd1 -61.0(6) 2_655 . . 2_655 ?
Nd4 C30 C31 Nd1 -1.35(8) . . . 2_655 ?
C14 C30 C31 Nd4 -16(4) 2_655 . . . ?
C34 C30 C31 Nd4 81.2(7) . . . . ?
C13 C30 C31 Nd4 75.8(7) 2_655 . . . ?
C15 C30 C31 Nd4 -62.4(12) 2_655 . . . ?
C29 C30 C31 Nd4 -61.2(9) . . . . ?
C59 C30 C31 Nd4 -59.6(6) 2_655 . . . ?
Nd1 C30 C31 Nd4 1.35(8) 2_655 . . . ?
C14 C30 C31 Nd5 -19(4) 2_655 . . . ?
C34 C30 C31 Nd5 77.8(7) . . . . ?
C13 C30 C31 Nd5 72.3(7) 2_655 . . . ?
C15 C30 C31 Nd5 -65.9(12) 2_655 . . . ?
C29 C30 C31 Nd5 -64.7(9) . . . . ?
C59 C30 C31 Nd5 -63.0(6) 2_655 . . . ?
Nd4 C30 C31 Nd5 -3.43(14) . . . . ?
Nd1 C30 C31 Nd5 -2.09(7) 2_655 . . . ?
C21 C26 C31 C59 10.5(12) 2_655 . . 2_655 ?
C27 C26 C31 C59 3.0(13) . . . 2_655 ?
C60 C26 C31 C59 -129.7(14) 2_655 . . 2_655 ?
C25 C26 C31 C59 -128.9(16) . . . 2_655 ?
C57 C26 C31 C59 -124.2(14) 2_655 . . 2_655 ?
C22 C26 C31 C59 -25.5(13) 2_655 . . 2_655 ?
Nd1 C26 C31 C59 -63.9(12) 2_655 . . 2_655 ?
Nd5 C26 C31 C59 -75.4(13) . . . 2_655 ?
Nd4 C26 C31 C59 -51.6(12) . . . 2_655 ?
C59 C26 C31 C14 0.1(13) 2_655 . . 2_655 ?
C21 C26 C31 C14 10.6(10) 2_655 . . 2_655 ?
C27 C26 C31 C14 3.2(12) . . . 2_655 ?
C60 C26 C31 C14 -129.5(8) 2_655 . . 2_655 ?
C25 C26 C31 C14 -128.8(9) . . . 2_655 ?
C57 C26 C31 C14 -124.1(7) 2_655 . . 2_655 ?
C22 C26 C31 C14 -25.3(13) 2_655 . . 2_655 ?
Nd1 C26 C31 C14 -63.8(7) 2_655 . . 2_655 ?
Nd5 C26 C31 C14 -75.2(7) . . . 2_655 ?
Nd4 C26 C31 C14 -51.5(7) . . . 2_655 ?
C59 C26 C31 C30 -7.6(14) 2_655 . . . ?
C21 C26 C31 C30 2.9(9) 2_655 . . . ?
C27 C26 C31 C30 -4.5(12) . . . . ?
C60 C26 C31 C30 -137.2(7) 2_655 . . . ?
C25 C26 C31 C30 -136.5(8) . . . . ?
C57 C26 C31 C30 -131.8(6) 2_655 . . . ?
C22 C26 C31 C30 -33.0(13) 2_655 . . . ?
Nd1 C26 C31 C30 -71.5(6) 2_655 . . . ?
Nd5 C26 C31 C30 -82.9(6) . . . . ?
Nd4 C26 C31 C30 -59.2(6) . . . . ?
C59 C26 C31 C60 129.7(14) 2_655 . . 2_655 ?
C21 C26 C31 C60 140.2(8) 2_655 . . 2_655 ?
C27 C26 C31 C60 132.7(10) . . . 2_655 ?
C25 C26 C31 C60 0.8(6) . . . 2_655 ?
C57 C26 C31 C60 5.4(4) 2_655 . . 2_655 ?
C22 C26 C31 C60 104.2(10) 2_655 . . 2_655 ?
Nd1 C26 C31 C60 65.8(3) 2_655 . . 2_655 ?
Nd5 C26 C31 C60 54.3(3) . . . 2_655 ?
Nd4 C26 C31 C60 78.0(3) . . . 2_655 ?
C59 C26 C31 C32 127.0(14) 2_655 . . . ?
C21 C26 C31 C32 137.6(7) 2_655 . . . ?
C27 C26 C31 C32 130.1(9) . . . . ?
C60 C26 C31 C32 -2.6(5) 2_655 . . . ?
C25 C26 C31 C32 -1.8(9) . . . . ?
C57 C26 C31 C32 2.8(7) 2_655 . . . ?
C22 C26 C31 C32 101.6(10) 2_655 . . . ?
Nd1 C26 C31 C32 63.1(5) 2_655 . . . ?
Nd5 C26 C31 C32 51.7(5) . . . . ?
Nd4 C26 C31 C32 75.4(5) . . . . ?
C59 C26 C31 C13 43.4(14) 2_655 . . 2_655 ?
C21 C26 C31 C13 53.9(11) 2_655 . . 2_655 ?
C27 C26 C31 C13 46.4(13) . . . 2_655 ?
C60 C26 C31 C13 -86.3(8) 2_655 . . 2_655 ?
C25 C26 C31 C13 -85.5(10) . . . 2_655 ?
C57 C26 C31 C13 -80.8(9) 2_655 . . 2_655 ?
C22 C26 C31 C13 18.0(15) 2_655 . . 2_655 ?
Nd1 C26 C31 C13 -20.5(8) 2_655 . . 2_655 ?
Nd5 C26 C31 C13 -31.9(8) . . . 2_655 ?
Nd4 C26 C31 C13 -8.2(7) . . . 2_655 ?
C59 C26 C31 C61 122.4(13) 2_655 . . 2_655 ?
C21 C26 C31 C61 132.9(6) 2_655 . . 2_655 ?
C27 C26 C31 C61 125.4(9) . . . 2_655 ?
C60 C26 C31 C61 -7.3(4) 2_655 . . 2_655 ?
C25 C26 C31 C61 -6.5(8) . . . 2_655 ?
C57 C26 C31 C61 -1.9(5) 2_655 . . 2_655 ?
C22 C26 C31 C61 96.9(10) 2_655 . . 2_655 ?
Nd1 C26 C31 C61 58.5(3) 2_655 . . 2_655 ?
Nd5 C26 C31 C61 47.0(3) . . . 2_655 ?
Nd4 C26 C31 C61 70.8(3) . . . 2_655 ?
C59 C26 C31 Nd1 63.9(12) 2_655 . . 2_655 ?
C21 C26 C31 Nd1 74.4(6) 2_655 . . 2_655 ?
C27 C26 C31 Nd1 66.9(8) . . . 2_655 ?
C60 C26 C31 Nd1 -65.8(3) 2_655 . . 2_655 ?
C25 C26 C31 Nd1 -65.0(6) . . . 2_655 ?
C57 C26 C31 Nd1 -60.3(4) 2_655 . . 2_655 ?
C22 C26 C31 Nd1 38.5(9) 2_655 . . 2_655 ?
Nd5 C26 C31 Nd1 -11.44(9) . . . 2_655 ?
Nd4 C26 C31 Nd1 12.28(7) . . . 2_655 ?
C59 C26 C31 Nd4 51.6(12) 2_655 . . . ?
C21 C26 C31 Nd4 62.1(6) 2_655 . . . ?
C27 C26 C31 Nd4 54.7(9) . . . . ?
C60 C26 C31 Nd4 -78.0(3) 2_655 . . . ?
C25 C26 C31 Nd4 -77.3(7) . . . . ?
C57 C26 C31 Nd4 -72.6(4) 2_655 . . . ?
C22 C26 C31 Nd4 26.2(9) 2_655 . . . ?
Nd1 C26 C31 Nd4 -12.28(7) 2_655 . . . ?
Nd5 C26 C31 Nd4 -23.72(14) . . . . ?
C59 C26 C31 Nd5 75.4(13) 2_655 . . . ?
C21 C26 C31 Nd5 85.9(6) 2_655 . . . ?
C27 C26 C31 Nd5 78.4(9) . . . . ?
C60 C26 C31 Nd5 -54.3(3) 2_655 . . . ?
C25 C26 C31 Nd5 -53.5(6) . . . . ?
C57 C26 C31 Nd5 -48.9(3) 2_655 . . . ?
C22 C26 C31 Nd5 49.9(9) 2_655 . . . ?
Nd1 C26 C31 Nd5 11.44(9) 2_655 . . . ?
Nd4 C26 C31 Nd5 23.72(14) . . . . ?
C59 C31 C32 C61 13.5(16) 2_655 . . 2_655 ?
C14 C31 C32 C61 110.4(12) 2_655 . . 2_655 ?
C30 C31 C32 C61 120.9(12) . . . 2_655 ?
C60 C31 C32 C61 -19.3(10) 2_655 . . 2_655 ?
C26 C31 C32 C61 -16.7(13) . . . 2_655 ?
C13 C31 C32 C61 121.8(12) 2_655 . . 2_655 ?
Nd1 C31 C32 C61 43.3(11) 2_655 . . 2_655 ?
Nd4 C31 C32 C61 55.2(11) . . . 2_655 ?
Nd5 C31 C32 C61 33.3(10) . . . 2_655 ?
C59 C31 C32 C70 -104.5(12) 2_655 . . 2_655 ?
C14 C31 C32 C70 -7.6(11) 2_655 . . 2_655 ?
C30 C31 C32 C70 2.9(11) . . . 2_655 ?
C60 C31 C32 C70 -137.3(9) 2_655 . . 2_655 ?
C26 C31 C32 C70 -134.7(8) . . . 2_655 ?
C13 C31 C32 C70 3.8(8) 2_655 . . 2_655 ?
C61 C31 C32 C70 -118.0(15) 2_655 . . 2_655 ?
Nd1 C31 C32 C70 -74.7(8) 2_655 . . 2_655 ?
Nd4 C31 C32 C70 -62.8(8) . . . 2_655 ?
Nd5 C31 C32 C70 -84.7(8) . . . 2_655 ?
C59 C31 C32 C33 -112.2(10) 2_655 . . . ?
C14 C31 C32 C33 -15.3(9) 2_655 . . . ?
C30 C31 C32 C33 -4.8(8) . . . . ?
C60 C31 C32 C33 -145.0(6) 2_655 . . . ?
C26 C31 C32 C33 -142.4(6) . . . . ?
C13 C31 C32 C33 -3.8(6) 2_655 . . . ?
C61 C31 C32 C33 -125.7(13) 2_655 . . . ?
Nd1 C31 C32 C33 -82.4(5) 2_655 . . . ?
Nd4 C31 C32 C33 -70.5(5) . . . . ?
Nd5 C31 C32 C33 -92.4(5) . . . . ?
C59 C31 C32 C60 32.8(10) 2_655 . . 2_655 ?
C14 C31 C32 C60 129.7(8) 2_655 . . 2_655 ?
C30 C31 C32 C60 140.2(7) . . . 2_655 ?
C26 C31 C32 C60 2.6(5) . . . 2_655 ?
C13 C31 C32 C60 141.1(6) 2_655 . . 2_655 ?
C61 C31 C32 C60 19.3(10) 2_655 . . 2_655 ?
Nd1 C31 C32 C60 62.6(3) 2_655 . . 2_655 ?
Nd4 C31 C32 C60 74.5(3) . . . 2_655 ?
Nd5 C31 C32 C60 52.6(3) . . . 2_655 ?
C59 C31 C32 C79 33.4(12) 2_655 . . . ?
C14 C31 C32 C79 130.2(8) 2_655 . . . ?
C30 C31 C32 C79 140.7(7) . . . . ?
C60 C31 C32 C79 0.6(6) 2_655 . . . ?
C26 C31 C32 C79 3.2(9) . . . . ?
C13 C31 C32 C79 141.7(8) 2_655 . . . ?
C61 C31 C32 C79 19.9(9) 2_655 . . . ?
Nd1 C31 C32 C79 63.2(6) 2_655 . . . ?
Nd4 C31 C32 C79 75.1(6) . . . . ?
Nd5 C31 C32 C79 53.2(6) . . . . ?
C59 C31 C32 C13 -108.3(11) 2_655 . . 2_655 ?
C14 C31 C32 C13 -11.5(7) 2_655 . . 2_655 ?
C30 C31 C32 C13 -1.0(7) . . . 2_655 ?
C60 C31 C32 C13 -141.1(6) 2_655 . . 2_655 ?
C26 C31 C32 C13 -138.5(7) . . . 2_655 ?
C61 C31 C32 C13 -121.8(12) 2_655 . . 2_655 ?
Nd1 C31 C32 C13 -78.5(4) 2_655 . . 2_655 ?
Nd4 C31 C32 C13 -66.6(4) . . . 2_655 ?
Nd5 C31 C32 C13 -88.5(4) . . . 2_655 ?
C59 C31 C32 Nd1 -29.8(9) 2_655 . . 2_655 ?
C14 C31 C32 Nd1 67.1(7) 2_655 . . 2_655 ?
C30 C31 C32 Nd1 77.5(6) . . . 2_655 ?
C60 C31 C32 Nd1 -62.6(3) 2_655 . . 2_655 ?
C26 C31 C32 Nd1 -60.0(5) . . . 2_655 ?
C13 C31 C32 Nd1 78.5(4) 2_655 . . 2_655 ?
C61 C31 C32 Nd1 -43.3(11) 2_655 . . 2_655 ?
Nd4 C31 C32 Nd1 11.87(7) . . . 2_655 ?
Nd5 C31 C32 Nd1 -10.01(9) . . . 2_655 ?
C59 C31 C32 Nd5 -19.8(10) 2_655 . . . ?
C14 C31 C32 Nd5 77.1(7) 2_655 . . . ?
C30 C31 C32 Nd5 87.6(6) . . . . ?
C60 C31 C32 Nd5 -52.6(3) 2_655 . . . ?
C26 C31 C32 Nd5 -50.0(5) . . . . ?
C13 C31 C32 Nd5 88.5(4) 2_655 . . . ?
C61 C31 C32 Nd5 -33.3(10) 2_655 . . . ?
Nd1 C31 C32 Nd5 10.01(9) 2_655 . . . ?
Nd4 C31 C32 Nd5 21.88(14) . . . . ?
C59 C31 C32 Nd4 -41.7(9) 2_655 . . . ?
C14 C31 C32 Nd4 55.2(7) 2_655 . . . ?
C30 C31 C32 Nd4 65.7(6) . . . . ?
C60 C31 C32 Nd4 -74.5(3) 2_655 . . . ?
C26 C31 C32 Nd4 -71.9(5) . . . . ?
C13 C31 C32 Nd4 66.6(4) 2_655 . . . ?
C61 C31 C32 Nd4 -55.2(11) 2_655 . . . ?
Nd1 C31 C32 Nd4 -11.87(7) 2_655 . . . ?
Nd5 C31 C32 Nd4 -21.88(14) . . . . ?
C61 C32 C33 C70 15(3) 2_655 . . 2_655 ?
C60 C32 C33 C70 100(3) 2_655 . . 2_655 ?
C79 C32 C33 C70 11(3) . . . 2_655 ?
C31 C32 C33 C70 157(3) . . . 2_655 ?
C13 C32 C33 C70 150(3) 2_655 . . 2_655 ?
Nd1 C32 C33 C70 89(3) 2_655 . . 2_655 ?
Nd5 C32 C33 C70 78(3) . . . 2_655 ?
Nd4 C32 C33 C70 97(3) . . . 2_655 ?
C61 C32 C33 C13 -134.9(11) 2_655 . . 2_655 ?
C70 C32 C33 C13 -150(3) 2_655 . . 2_655 ?
C60 C32 C33 C13 -50.6(14) 2_655 . . 2_655 ?
C79 C32 C33 C13 -139.6(9) . . . 2_655 ?
C31 C32 C33 C13 6.5(10) . . . 2_655 ?
Nd1 C32 C33 C13 -61.0(9) 2_655 . . 2_655 ?
Nd5 C32 C33 C13 -72.1(9) . . . 2_655 ?
Nd4 C32 C33 C13 -53.0(9) . . . 2_655 ?
C61 C32 C33 C34 -140.4(9) 2_655 . . . ?
C70 C32 C33 C34 -156(3) 2_655 . . . ?
C60 C32 C33 C34 -56.2(12) 2_655 . . . ?
C79 C32 C33 C34 -145.2(7) . . . . ?
C31 C32 C33 C34 0.9(8) . . . . ?
C13 C32 C33 C34 -5.5(10) 2_655 . . . ?
Nd1 C32 C33 C34 -66.6(6) 2_655 . . . ?
Nd5 C32 C33 C34 -77.6(6) . . . . ?
Nd4 C32 C33 C34 -58.5(6) . . . . ?
C61 C32 C33 C38 13.7(12) 2_655 . . . ?
C70 C32 C33 C38 -2(2) 2_655 . . . ?
C60 C32 C33 C38 97.9(11) 2_655 . . . ?
C79 C32 C33 C38 8.9(11) . . . . ?
C31 C32 C33 C38 155.0(7) . . . . ?
C13 C32 C33 C38 148.6(14) 2_655 . . . ?
Nd1 C32 C33 C38 87.5(8) 2_655 . . . ?
Nd5 C32 C33 C38 76.5(8) . . . . ?
Nd4 C32 C33 C38 95.6(8) . . . . ?
C61 C32 C33 C68 15.6(10) 2_655 . . 2_655 ?
C70 C32 C33 C68 0(2) 2_655 . . 2_655 ?
C60 C32 C33 C68 99.8(10) 2_655 . . 2_655 ?
C79 C32 C33 C68 10.8(10) . . . 2_655 ?
C31 C32 C33 C68 156.9(6) . . . 2_655 ?
C13 C32 C33 C68 150.5(13) 2_655 . . 2_655 ?
Nd1 C32 C33 C68 89.4(6) 2_655 . . 2_655 ?
Nd5 C32 C33 C68 78.4(6) . . . 2_655 ?
Nd4 C32 C33 C68 97.5(6) . . . 2_655 ?
C70 C32 C33 C61 -15(3) 2_655 . . 2_655 ?
C60 C32 C33 C61 84.2(12) 2_655 . . 2_655 ?
C79 C32 C33 C61 -4.8(6) . . . 2_655 ?
C31 C32 C33 C61 141.4(10) . . . 2_655 ?
C13 C32 C33 C61 134.9(11) 2_655 . . 2_655 ?
Nd1 C32 C33 C61 73.9(8) 2_655 . . 2_655 ?
Nd5 C32 C33 C61 62.8(8) . . . 2_655 ?
Nd4 C32 C33 C61 81.9(8) . . . 2_655 ?
C61 C32 C33 Nd6 -47.1(8) 2_655 . . 2_655 ?
C70 C32 C33 Nd6 -62(3) 2_655 . . 2_655 ?
C60 C32 C33 Nd6 37.1(10) 2_655 . . 2_655 ?
C79 C32 C33 Nd6 -51.9(6) . . . 2_655 ?
C31 C32 C33 Nd6 94.3(4) . . . 2_655 ?
C13 C32 C33 Nd6 87.8(9) 2_655 . . 2_655 ?
Nd1 C32 C33 Nd6 26.8(2) 2_655 . . 2_655 ?
Nd5 C32 C33 Nd6 15.7(3) . . . 2_655 ?
Nd4 C32 C33 Nd6 34.8(2) . . . 2_655 ?
C61 C32 C33 Nd4 -81.9(8) 2_655 . . . ?
C70 C32 C33 Nd4 -97(3) 2_655 . . . ?
C60 C32 C33 Nd4 2.4(9) 2_655 . . . ?
C79 C32 C33 Nd4 -86.6(6) . . . . ?
C31 C32 C33 Nd4 59.5(4) . . . . ?
C13 C32 C33 Nd4 53.0(9) 2_655 . . . ?
Nd1 C32 C33 Nd4 -8.04(7) 2_655 . . . ?
Nd5 C32 C33 Nd4 -19.08(14) . . . . ?
C61 C32 C33 Nd1 -73.9(8) 2_655 . . 2_655 ?
C70 C32 C33 Nd1 -89(3) 2_655 . . 2_655 ?
C60 C32 C33 Nd1 10.4(8) 2_655 . . 2_655 ?
C79 C32 C33 Nd1 -78.6(6) . . . 2_655 ?
C31 C32 C33 Nd1 67.5(4) . . . 2_655 ?
C13 C32 C33 Nd1 61.0(9) 2_655 . . 2_655 ?
Nd5 C32 C33 Nd1 -11.04(9) . . . 2_655 ?
Nd4 C32 C33 Nd1 8.04(7) . . . 2_655 ?
C61 C32 C33 Nd3 -65.1(8) 2_655 . . 2_655 ?
C70 C32 C33 Nd3 -80(3) 2_655 . . 2_655 ?
C60 C32 C33 Nd3 19.2(11) 2_655 . . 2_655 ?
C79 C32 C33 Nd3 -69.8(6) . . . 2_655 ?
C31 C32 C33 Nd3 76.3(5) . . . 2_655 ?
C13 C32 C33 Nd3 69.8(9) 2_655 . . 2_655 ?
Nd1 C32 C33 Nd3 8.8(3) 2_655 . . 2_655 ?
Nd5 C32 C33 Nd3 -2.3(3) . . . 2_655 ?
Nd4 C32 C33 Nd3 16.8(2) . . . 2_655 ?
C61 C32 C33 Nd5 -62.8(8) 2_655 . . . ?
C70 C32 C33 Nd5 -78(3) 2_655 . . . ?
C60 C32 C33 Nd5 21.4(8) 2_655 . . . ?
C79 C32 C33 Nd5 -67.6(6) . . . . ?
C31 C32 C33 Nd5 78.5(4) . . . . ?
C13 C32 C33 Nd5 72.1(9) 2_655 . . . ?
Nd1 C32 C33 Nd5 11.04(9) 2_655 . . . ?
Nd4 C32 C33 Nd5 19.08(14) . . . . ?
C14 C30 C34 C13 35(4) 2_655 . . 2_655 ?
C31 C30 C34 C13 -20(3) . . . 2_655 ?
C15 C30 C34 C13 131(3) 2_655 . . 2_655 ?
C29 C30 C34 C13 125(3) . . . 2_655 ?
C59 C30 C34 C13 4(3) 2_655 . . 2_655 ?
Nd4 C30 C34 C13 55(3) . . . 2_655 ?
Nd1 C30 C34 C13 43(3) 2_655 . . 2_655 ?
C14 C30 C34 C12 -95(4) 2_655 . . 2_655 ?
C13 C30 C34 C12 -130(4) 2_655 . . 2_655 ?
C31 C30 C34 C12 -149.7(14) . . . 2_655 ?
C15 C30 C34 C12 0.6(19) 2_655 . . 2_655 ?
C29 C30 C34 C12 -5.5(19) . . . 2_655 ?
C59 C30 C34 C12 -126.5(14) 2_655 . . 2_655 ?
Nd4 C30 C34 C12 -75.5(14) . . . 2_655 ?
Nd1 C30 C34 C12 -86.7(14) 2_655 . . 2_655 ?
C14 C30 C34 C33 49(4) 2_655 . . . ?
C13 C30 C34 C33 13(2) 2_655 . . . ?
C31 C30 C34 C33 -6.2(10) . . . . ?
C15 C30 C34 C33 144.1(9) 2_655 . . . ?
C29 C30 C34 C33 138.0(9) . . . . ?
C59 C30 C34 C33 17.0(12) 2_655 . . . ?
Nd4 C30 C34 C33 67.9(7) . . . . ?
Nd1 C30 C34 C33 56.8(7) 2_655 . . . ?
C14 C30 C34 C35 -100(3) 2_655 . . . ?
C13 C30 C34 C35 -135(3) 2_655 . . . ?
C31 C30 C34 C35 -154.6(8) . . . . ?
C15 C30 C34 C35 -4.3(13) 2_655 . . . ?
C29 C30 C34 C35 -10.5(13) . . . . ?
C59 C30 C34 C35 -131.4(9) 2_655 . . . ?
Nd4 C30 C34 C35 -80.5(8) . . . . ?
Nd1 C30 C34 C35 -91.6(8) 2_655 . . . ?
C13 C30 C34 C14 -35(4) 2_655 . . 2_655 ?
C31 C30 C34 C14 -55(3) . . . 2_655 ?
C15 C30 C34 C14 95(4) 2_655 . . 2_655 ?
C29 C30 C34 C14 89(4) . . . 2_655 ?
C59 C30 C34 C14 -32(3) 2_655 . . 2_655 ?
Nd4 C30 C34 C14 19(3) . . . 2_655 ?
Nd1 C30 C34 C14 8(3) 2_655 . . 2_655 ?
C14 C30 C34 C70 45(3) 2_655 . . 2_655 ?
C13 C30 C34 C70 9(2) 2_655 . . 2_655 ?
C31 C30 C34 C70 -10.5(9) . . . 2_655 ?
C15 C30 C34 C70 139.8(9) 2_655 . . 2_655 ?
C29 C30 C34 C70 133.7(9) . . . 2_655 ?
C59 C30 C34 C70 12.7(12) 2_655 . . 2_655 ?
Nd4 C30 C34 C70 63.6(6) . . . 2_655 ?
Nd1 C30 C34 C70 52.5(6) 2_655 . . 2_655 ?
C14 C30 C34 Nd4 -19(3) 2_655 . . . ?
C13 C30 C34 Nd4 -55(3) 2_655 . . . ?
C31 C30 C34 Nd4 -74.1(6) . . . . ?
C15 C30 C34 Nd4 76.2(9) 2_655 . . . ?
C29 C30 C34 Nd4 70.0(9) . . . . ?
C59 C30 C34 Nd4 -50.9(8) 2_655 . . . ?
Nd1 C30 C34 Nd4 -11.15(8) 2_655 . . . ?
C14 C30 C34 Nd3 -38(3) 2_655 . . 2_655 ?
C13 C30 C34 Nd3 -74(3) 2_655 . . 2_655 ?
C31 C30 C34 Nd3 -93.3(7) . . . 2_655 ?
C15 C30 C34 Nd3 57.0(9) 2_655 . . 2_655 ?
C29 C30 C34 Nd3 50.8(9) . . . 2_655 ?
C59 C30 C34 Nd3 -70.1(9) 2_655 . . 2_655 ?
Nd4 C30 C34 Nd3 -19.2(3) . . . 2_655 ?
Nd1 C30 C34 Nd3 -30.4(3) 2_655 . . 2_655 ?
C14 C30 C34 Nd1 -8(3) 2_655 . . 2_655 ?
C13 C30 C34 Nd1 -43(3) 2_655 . . 2_655 ?
C31 C30 C34 Nd1 -63.0(6) . . . 2_655 ?
C15 C30 C34 Nd1 87.3(9) 2_655 . . 2_655 ?
C29 C30 C34 Nd1 81.2(9) . . . 2_655 ?
C59 C30 C34 Nd1 -39.8(7) 2_655 . . 2_655 ?
Nd4 C30 C34 Nd1 11.15(8) . . . 2_655 ?
C14 C30 C34 Nd6 -17(3) 2_655 . . 2_655 ?
C13 C30 C34 Nd6 -52(3) 2_655 . . 2_655 ?
C31 C30 C34 Nd6 -72.0(7) . . . 2_655 ?
C15 C30 C34 Nd6 78.3(9) 2_655 . . 2_655 ?
C29 C30 C34 Nd6 72.2(9) . . . 2_655 ?
C59 C30 C34 Nd6 -48.8(9) 2_655 . . 2_655 ?
Nd4 C30 C34 Nd6 2.2(3) . . . 2_655 ?
Nd1 C30 C34 Nd6 -9.0(3) 2_655 . . 2_655 ?
C70 C33 C34 C13 -8(6) 2_655 . . 2_655 ?
C32 C33 C34 C13 30(5) . . . 2_655 ?
C38 C33 C34 C13 -123(5) . . . 2_655 ?
C68 C33 C34 C13 -116(5) 2_655 . . 2_655 ?
C61 C33 C34 C13 11(5) 2_655 . . 2_655 ?
Nd6 C33 C34 C13 -70(5) 2_655 . . 2_655 ?
Nd4 C33 C34 C13 -29(5) . . . 2_655 ?
Nd1 C33 C34 C13 -25(5) 2_655 . . 2_655 ?
Nd3 C33 C34 C13 -76(5) 2_655 . . 2_655 ?
Nd5 C33 C34 C13 -25(5) . . . 2_655 ?
C70 C33 C34 C12 119(4) 2_655 . . 2_655 ?
C13 C33 C34 C12 127(5) 2_655 . . 2_655 ?
C32 C33 C34 C12 157.9(10) . . . 2_655 ?
C38 C33 C34 C12 3.9(13) . . . 2_655 ?
C68 C33 C34 C12 11.8(15) 2_655 . . 2_655 ?
C61 C33 C34 C12 138.8(9) 2_655 . . 2_655 ?
Nd6 C33 C34 C12 56.9(9) 2_655 . . 2_655 ?
Nd4 C33 C34 C12 98.0(9) . . . 2_655 ?
Nd1 C33 C34 C12 102.5(9) 2_655 . . 2_655 ?
Nd3 C33 C34 C12 51.8(8) 2_655 . . 2_655 ?
Nd5 C33 C34 C12 102.4(9) . . . 2_655 ?
C70 C33 C34 C30 -35(4) 2_655 . . . ?
C13 C33 C34 C30 -27(5) 2_655 . . . ?
C32 C33 C34 C30 3.4(10) . . . . ?
C38 C33 C34 C30 -150.6(9) . . . . ?
C68 C33 C34 C30 -142.7(10) 2_655 . . . ?
C61 C33 C34 C30 -15.7(11) 2_655 . . . ?
Nd6 C33 C34 C30 -97.6(7) 2_655 . . . ?
Nd4 C33 C34 C30 -56.5(7) . . . . ?
Nd1 C33 C34 C30 -52.0(7) 2_655 . . . ?
Nd3 C33 C34 C30 -102.7(8) 2_655 . . . ?
Nd5 C33 C34 C30 -52.1(7) . . . . ?
C70 C33 C34 C35 114(4) 2_655 . . . ?
C13 C33 C34 C35 122(5) 2_655 . . . ?
C32 C33 C34 C35 152.2(8) . . . . ?
C38 C33 C34 C35 -1.8(12) . . . . ?
C68 C33 C34 C35 6.1(15) 2_655 . . . ?
C61 C33 C34 C35 133.1(8) 2_655 . . . ?
Nd6 C33 C34 C35 51.2(8) 2_655 . . . ?
Nd4 C33 C34 C35 92.3(8) . . . . ?
Nd1 C33 C34 C35 96.8(8) 2_655 . . . ?
Nd3 C33 C34 C35 46.1(7) 2_655 . . . ?
Nd5 C33 C34 C35 96.7(7) . . . . ?
C70 C33 C34 C14 -27(4) 2_655 . . 2_655 ?
C13 C33 C34 C14 -19(4) 2_655 . . 2_655 ?
C32 C33 C34 C14 11.3(10) . . . 2_655 ?
C38 C33 C34 C14 -142.7(9) . . . 2_655 ?
C68 C33 C34 C14 -134.8(10) 2_655 . . 2_655 ?
C61 C33 C34 C14 -7.8(11) 2_655 . . 2_655 ?
Nd6 C33 C34 C14 -89.6(7) 2_655 . . 2_655 ?
Nd4 C33 C34 C14 -48.6(7) . . . 2_655 ?
Nd1 C33 C34 C14 -44.1(7) 2_655 . . 2_655 ?
Nd3 C33 C34 C14 -94.8(8) 2_655 . . 2_655 ?
Nd5 C33 C34 C14 -44.2(7) . . . 2_655 ?
C13 C33 C34 C70 8(6) 2_655 . . 2_655 ?
C32 C33 C34 C70 38(4) . . . 2_655 ?
C38 C33 C34 C70 -115(4) . . . 2_655 ?
C68 C33 C34 C70 -108(5) 2_655 . . 2_655 ?
C61 C33 C34 C70 19(4) 2_655 . . 2_655 ?
Nd6 C33 C34 C70 -62(4) 2_655 . . 2_655 ?
Nd4 C33 C34 C70 -21(4) . . . 2_655 ?
Nd1 C33 C34 C70 -17(4) 2_655 . . 2_655 ?
Nd3 C33 C34 C70 -68(4) 2_655 . . 2_655 ?
Nd5 C33 C34 C70 -17(4) . . . 2_655 ?
C70 C33 C34 Nd4 21(4) 2_655 . . . ?
C13 C33 C34 Nd4 29(5) 2_655 . . . ?
C32 C33 C34 Nd4 59.9(5) . . . . ?
C38 C33 C34 Nd4 -94.1(8) . . . . ?
C68 C33 C34 Nd4 -86.2(10) 2_655 . . . ?
C61 C33 C34 Nd4 40.8(6) 2_655 . . . ?
Nd6 C33 C34 Nd4 -41.08(16) 2_655 . . . ?
Nd1 C33 C34 Nd4 4.46(8) 2_655 . . . ?
Nd3 C33 C34 Nd4 -46.20(14) 2_655 . . . ?
Nd5 C33 C34 Nd4 4.36(13) . . . . ?
C70 C33 C34 Nd3 68(4) 2_655 . . 2_655 ?
C13 C33 C34 Nd3 76(5) 2_655 . . 2_655 ?
C32 C33 C34 Nd3 106.1(5) . . . 2_655 ?
C38 C33 C34 Nd3 -47.9(8) . . . 2_655 ?
C68 C33 C34 Nd3 -40.0(10) 2_655 . . 2_655 ?
C61 C33 C34 Nd3 87.0(6) 2_655 . . 2_655 ?
Nd6 C33 C34 Nd3 5.11(14) 2_655 . . 2_655 ?
Nd4 C33 C34 Nd3 46.20(14) . . . 2_655 ?
Nd1 C33 C34 Nd3 50.66(14) 2_655 . . 2_655 ?
Nd5 C33 C34 Nd3 50.55(16) . . . 2_655 ?
C70 C33 C34 Nd1 17(4) 2_655 . . 2_655 ?
C13 C33 C34 Nd1 25(5) 2_655 . . 2_655 ?
C32 C33 C34 Nd1 55.4(5) . . . 2_655 ?
C38 C33 C34 Nd1 -98.6(8) . . . 2_655 ?
C68 C33 C34 Nd1 -90.7(10) 2_655 . . 2_655 ?
C61 C33 C34 Nd1 36.3(6) 2_655 . . 2_655 ?
Nd6 C33 C34 Nd1 -45.54(13) 2_655 . . 2_655 ?
Nd4 C33 C34 Nd1 -4.46(8) . . . 2_655 ?
Nd3 C33 C34 Nd1 -50.66(14) 2_655 . . 2_655 ?
Nd5 C33 C34 Nd1 -0.10(7) . . . 2_655 ?
C70 C33 C34 Nd6 62(4) 2_655 . . 2_655 ?
C13 C33 C34 Nd6 70(5) 2_655 . . 2_655 ?
C32 C33 C34 Nd6 100.9(6) . . . 2_655 ?
C38 C33 C34 Nd6 -53.0(7) . . . 2_655 ?
C68 C33 C34 Nd6 -45.2(9) 2_655 . . 2_655 ?
C61 C33 C34 Nd6 81.9(6) 2_655 . . 2_655 ?
Nd4 C33 C34 Nd6 41.08(16) . . . 2_655 ?
Nd1 C33 C34 Nd6 45.54(13) 2_655 . . 2_655 ?
Nd3 C33 C34 Nd6 -5.11(14) 2_655 . . 2_655 ?
Nd5 C33 C34 Nd6 45.44(13) . . . 2_655 ?
C13 C34 C35 C12 55(4) 2_655 . . 2_655 ?
C30 C34 C35 C12 167(3) . . . 2_655 ?
C33 C34 C35 C12 21(3) . . . 2_655 ?
C14 C34 C35 C12 155(3) 2_655 . . 2_655 ?
C70 C34 C35 C12 29(3) 2_655 . . 2_655 ?
Nd4 C34 C35 C12 105(3) . . . 2_655 ?
Nd3 C34 C35 C12 78(3) 2_655 . . 2_655 ?
Nd1 C34 C35 C12 99(3) 2_655 . . 2_655 ?
Nd6 C34 C35 C12 66(3) 2_655 . . 2_655 ?
C13 C34 C35 C11 -111(4) 2_655 . . 2_655 ?
C12 C34 C35 C11 -167(4) 2_655 . . 2_655 ?
C30 C34 C35 C11 0.4(17) . . . 2_655 ?
C33 C34 C35 C11 -145.7(13) . . . 2_655 ?
C14 C34 C35 C11 -11.4(17) 2_655 . . 2_655 ?
C70 C34 C35 C11 -138.0(13) 2_655 . . 2_655 ?
Nd4 C34 C35 C11 -61.6(13) . . . 2_655 ?
Nd3 C34 C35 C11 -88.5(13) 2_655 . . 2_655 ?
Nd1 C34 C35 C11 -67.7(13) 2_655 . . 2_655 ?
Nd6 C34 C35 C11 -100.5(13) 2_655 . . 2_655 ?
C13 C34 C35 C49 -111(3) 2_655 . . . ?
C12 C34 C35 C49 -166(4) 2_655 . . . ?
C30 C34 C35 C49 0.9(13) . . . . ?
C33 C34 C35 C49 -145.2(9) . . . . ?
C14 C34 C35 C49 -10.9(13) 2_655 . . . ?
C70 C34 C35 C49 -137.5(9) 2_655 . . . ?
Nd4 C34 C35 C49 -61.1(8) . . . . ?
Nd3 C34 C35 C49 -88.0(8) 2_655 . . . ?
Nd1 C34 C35 C49 -67.2(9) 2_655 . . . ?
Nd6 C34 C35 C49 -100.0(8) 2_655 . . . ?
C13 C34 C35 C36 40(4) 2_655 . . . ?
C12 C34 C35 C36 -15(3) 2_655 . . . ?
C30 C34 C35 C36 151.9(9) . . . . ?
C33 C34 C35 C36 5.8(12) . . . . ?
C14 C34 C35 C36 140.1(10) 2_655 . . . ?
C70 C34 C35 C36 13.6(12) 2_655 . . . ?
Nd4 C34 C35 C36 89.9(7) . . . . ?
Nd3 C34 C35 C36 63.0(7) 2_655 . . . ?
Nd1 C34 C35 C36 83.8(8) 2_655 . . . ?
Nd6 C34 C35 C36 51.0(7) 2_655 . . . ?
C13 C34 C35 C8 41(3) 2_655 . . 2_655 ?
C12 C34 C35 C8 -15(3) 2_655 . . 2_655 ?
C30 C34 C35 C8 152.4(9) . . . 2_655 ?
C33 C34 C35 C8 6.3(11) . . . 2_655 ?
C14 C34 C35 C8 140.6(10) 2_655 . . 2_655 ?
C70 C34 C35 C8 14.0(11) 2_655 . . 2_655 ?
Nd4 C34 C35 C8 90.3(6) . . . 2_655 ?
Nd3 C34 C35 C8 63.5(6) 2_655 . . 2_655 ?
Nd1 C34 C35 C8 84.3(6) 2_655 . . 2_655 ?
Nd6 C34 C35 C8 51.5(6) 2_655 . . 2_655 ?
C12 C34 C35 C13 -55(4) 2_655 . . 2_655 ?
C30 C34 C35 C13 112(4) . . . 2_655 ?
C33 C34 C35 C13 -35(3) . . . 2_655 ?
C14 C34 C35 C13 100(4) 2_655 . . 2_655 ?
C70 C34 C35 C13 -27(3) 2_655 . . 2_655 ?
Nd4 C34 C35 C13 49(3) . . . 2_655 ?
Nd3 C34 C35 C13 23(3) 2_655 . . 2_655 ?
Nd1 C34 C35 C13 43(3) 2_655 . . 2_655 ?
Nd6 C34 C35 C13 11(3) 2_655 . . 2_655 ?
C13 C34 C35 C10 -55(4) 2_655 . . 2_655 ?
C12 C34 C35 C10 -111(4) 2_655 . . 2_655 ?
C30 C34 C35 C10 56.5(17) . . . 2_655 ?
C33 C34 C35 C10 -89.6(14) . . . 2_655 ?
C14 C34 C35 C10 44.7(18) 2_655 . . 2_655 ?
C70 C34 C35 C10 -81.9(15) 2_655 . . 2_655 ?
Nd4 C34 C35 C10 -5.5(14) . . . 2_655 ?
Nd3 C34 C35 C10 -32.4(12) 2_655 . . 2_655 ?
Nd1 C34 C35 C10 -11.6(14) 2_655 . . 2_655 ?
Nd6 C34 C35 C10 -44.4(13) 2_655 . . 2_655 ?
C13 C34 C35 Nd3 -23(3) 2_655 . . 2_655 ?
C12 C34 C35 Nd3 -78(3) 2_655 . . 2_655 ?
C30 C34 C35 Nd3 88.9(8) . . . 2_655 ?
C33 C34 C35 Nd3 -57.2(8) . . . 2_655 ?
C14 C34 C35 Nd3 77.0(9) 2_655 . . 2_655 ?
C70 C34 C35 Nd3 -49.5(8) 2_655 . . 2_655 ?
Nd4 C34 C35 Nd3 26.8(2) . . . 2_655 ?
Nd1 C34 C35 Nd3 20.8(3) 2_655 . . 2_655 ?
Nd6 C34 C35 Nd3 -12.00(13) 2_655 . . 2_655 ?
C13 C34 C35 Nd6 -11(3) 2_655 . . 2_655 ?
C12 C34 C35 Nd6 -66(3) 2_655 . . 2_655 ?
C30 C34 C35 Nd6 100.9(8) . . . 2_655 ?
C33 C34 C35 Nd6 -45.2(7) . . . 2_655 ?
C14 C34 C35 Nd6 89.0(9) 2_655 . . 2_655 ?
C70 C34 C35 Nd6 -37.5(7) 2_655 . . 2_655 ?
Nd4 C34 C35 Nd6 38.83(17) . . . 2_655 ?
Nd3 C34 C35 Nd6 12.00(13) 2_655 . . 2_655 ?
Nd1 C34 C35 Nd6 32.77(19) 2_655 . . 2_655 ?
C12 C35 C36 C8 -10(4) 2_655 . . 2_655 ?
C11 C35 C36 C8 156(4) 2_655 . . 2_655 ?
C49 C35 C36 C8 153(3) . . . 2_655 ?
C34 C35 C36 C8 2(4) . . . 2_655 ?
C13 C35 C36 C8 9(4) 2_655 . . 2_655 ?
C10 C35 C36 C8 156(4) 2_655 . . 2_655 ?
Nd3 C35 C36 C8 81(3) 2_655 . . 2_655 ?
Nd6 C35 C36 C8 60(3) 2_655 . . 2_655 ?
C12 C35 C36 C9 -163(3) 2_655 . . 2_655 ?
C11 C35 C36 C9 2.4(17) 2_655 . . 2_655 ?
C49 C35 C36 C9 -0.3(15) . . . 2_655 ?
C34 C35 C36 C9 -151.7(11) . . . 2_655 ?
C8 C35 C36 C9 -154(4) 2_655 . . 2_655 ?
C13 C35 C36 C9 -145.0(11) 2_655 . . 2_655 ?
C10 C35 C36 C9 2.6(9) 2_655 . . 2_655 ?
Nd3 C35 C36 C9 -72.7(10) 2_655 . . 2_655 ?
Nd6 C35 C36 C9 -94.2(11) 2_655 . . 2_655 ?
C12 C35 C36 C48 -158(3) 2_655 . . . ?
C11 C35 C36 C48 8.0(16) 2_655 . . . ?
C49 C35 C36 C48 5.2(14) . . . . ?
C34 C35 C36 C48 -146.1(10) . . . . ?
C8 C35 C36 C48 -148(4) 2_655 . . . ?
C13 C35 C36 C48 -139.4(10) 2_655 . . . ?
C10 C35 C36 C48 8.2(9) 2_655 . . . ?
Nd3 C35 C36 C48 -67.1(9) 2_655 . . . ?
Nd6 C35 C36 C48 -88.6(10) 2_655 . . . ?
C11 C35 C36 C12 166(4) 2_655 . . 2_655 ?
C49 C35 C36 C12 163(3) . . . 2_655 ?
C34 C35 C36 C12 12(2) . . . 2_655 ?
C8 C35 C36 C12 10(4) 2_655 . . 2_655 ?
C13 C35 C36 C12 19(2) 2_655 . . 2_655 ?
C10 C35 C36 C12 166(3) 2_655 . . 2_655 ?
Nd3 C35 C36 C12 91(3) 2_655 . . 2_655 ?
Nd6 C35 C36 C12 69(3) 2_655 . . 2_655 ?
C12 C35 C36 C37 -17(3) 2_655 . . . ?
C11 C35 C36 C37 149.1(13) 2_655 . . . ?
C49 C35 C36 C37 146.4(10) . . . . ?
C34 C35 C36 C37 -4.9(13) . . . . ?
C8 C35 C36 C37 -7(3) 2_655 . . . ?
C13 C35 C36 C37 1.8(13) 2_655 . . . ?
C10 C35 C36 C37 149.3(11) 2_655 . . . ?
Nd3 C35 C36 C37 74.1(9) 2_655 . . . ?
Nd6 C35 C36 C37 52.6(8) 2_655 . . . ?
C12 C35 C36 C7 -25(3) 2_655 . . 2_655 ?
C11 C35 C36 C7 141.3(12) 2_655 . . 2_655 ?
C49 C35 C36 C7 138.6(9) . . . 2_655 ?
C34 C35 C36 C7 -12.7(12) . . . 2_655 ?
C8 C35 C36 C7 -15(3) 2_655 . . 2_655 ?
C13 C35 C36 C7 -6.0(11) 2_655 . . 2_655 ?
C10 C35 C36 C7 141.5(9) 2_655 . . 2_655 ?
Nd3 C35 C36 C7 66.3(7) 2_655 . . 2_655 ?
Nd6 C35 C36 C7 44.8(7) 2_655 . . 2_655 ?
C12 C35 C36 C10 -166(3) 2_655 . . 2_655 ?
C11 C35 C36 C10 -0.2(11) 2_655 . . 2_655 ?
C49 C35 C36 C10 -3.0(8) . . . 2_655 ?
C34 C35 C36 C10 -154.3(8) . . . 2_655 ?
C8 C35 C36 C10 -156(4) 2_655 . . 2_655 ?
C13 C35 C36 C10 -147.6(8) 2_655 . . 2_655 ?
Nd3 C35 C36 C10 -75.3(3) 2_655 . . 2_655 ?
Nd6 C35 C36 C10 -96.8(4) 2_655 . . 2_655 ?
C12 C35 C36 Nd3 -91(3) 2_655 . . 2_655 ?
C11 C35 C36 Nd3 75.1(11) 2_655 . . 2_655 ?
C49 C35 C36 Nd3 72.3(8) . . . 2_655 ?
C34 C35 C36 Nd3 -79.0(7) . . . 2_655 ?
C8 C35 C36 Nd3 -81(3) 2_655 . . 2_655 ?
C13 C35 C36 Nd3 -72.3(7) 2_655 . . 2_655 ?
C10 C35 C36 Nd3 75.3(3) 2_655 . . 2_655 ?
Nd6 C35 C36 Nd3 -21.50(11) 2_655 . . 2_655 ?
C12 C35 C36 Nd6 -69(3) 2_655 . . 2_655 ?
C11 C35 C36 Nd6 96.6(12) 2_655 . . 2_655 ?
C49 C35 C36 Nd6 93.8(8) . . . 2_655 ?
C34 C35 C36 Nd6 -57.5(7) . . . 2_655 ?
C8 C35 C36 Nd6 -60(3) 2_655 . . 2_655 ?
C13 C35 C36 Nd6 -50.8(7) 2_655 . . 2_655 ?
C10 C35 C36 Nd6 96.8(4) 2_655 . . 2_655 ?
Nd3 C35 C36 Nd6 21.50(11) 2_655 . . 2_655 ?
C8 C36 C37 C7 -108(10) 2_655 . . 2_655 ?
C9 C36 C37 C7 61(4) 2_655 . . 2_655 ?
C48 C36 C37 C7 61(3) . . . 2_655 ?
C12 C36 C37 C7 -90(3) 2_655 . . 2_655 ?
C35 C36 C37 C7 -85(3) . . . 2_655 ?
C10 C36 C37 C7 17(4) 2_655 . . 2_655 ?
Nd3 C36 C37 C7 -13(3) 2_655 . . 2_655 ?
Nd6 C36 C37 C7 -20(3) 2_655 . . 2_655 ?
C9 C36 C37 C8 168(10) 2_655 . . 2_655 ?
C48 C36 C37 C8 169(10) . . . 2_655 ?
C12 C36 C37 C8 18(9) 2_655 . . 2_655 ?
C35 C36 C37 C8 23(9) . . . 2_655 ?
C7 C36 C37 C8 108(10) 2_655 . . 2_655 ?
C10 C36 C37 C8 125(10) 2_655 . . 2_655 ?
Nd3 C36 C37 C8 95(9) 2_655 . . 2_655 ?
Nd6 C36 C37 C8 88(9) 2_655 . . 2_655 ?
C8 C36 C37 C38 -23(10) 2_655 . . . ?
C9 C36 C37 C38 145.3(11) 2_655 . . . ?
C48 C36 C37 C38 145.3(9) . . . . ?
C12 C36 C37 C38 -5.5(14) 2_655 . . . ?
C35 C36 C37 C38 -0.2(14) . . . . ?
C7 C36 C37 C38 85(3) 2_655 . . . ?
C10 C36 C37 C38 101.8(13) 2_655 . . . ?
Nd3 C36 C37 C38 71.5(7) 2_655 . . . ?
Nd6 C36 C37 C38 64.5(7) 2_655 . . . ?
C8 C36 C37 C42 -168(9) 2_655 . . . ?
C9 C36 C37 C42 0.2(14) 2_655 . . . ?
C48 C36 C37 C42 0.2(10) . . . . ?
C12 C36 C37 C42 -150.6(9) 2_655 . . . ?
C35 C36 C37 C42 -145.3(9) . . . . ?
C7 C36 C37 C42 -60(3) 2_655 . . . ?
C10 C36 C37 C42 -43.3(16) 2_655 . . . ?
Nd3 C36 C37 C42 -73.6(5) 2_655 . . . ?
Nd6 C36 C37 C42 -80.6(5) 2_655 . . . ?
C8 C36 C37 C68 -30(10) 2_655 . . 2_655 ?
C9 C36 C37 C68 138.1(11) 2_655 . . 2_655 ?
C48 C36 C37 C68 138.2(9) . . . 2_655 ?
C12 C36 C37 C68 -12.6(15) 2_655 . . 2_655 ?
C35 C36 C37 C68 -7.4(15) . . . 2_655 ?
C7 C36 C37 C68 78(3) 2_655 . . 2_655 ?
C10 C36 C37 C68 94.6(14) 2_655 . . 2_655 ?
Nd3 C36 C37 C68 64.4(9) 2_655 . . 2_655 ?
Nd6 C36 C37 C68 57.4(8) 2_655 . . 2_655 ?
C8 C36 C37 C6 -159(9) 2_655 . . 2_655 ?
C9 C36 C37 C6 9.8(15) 2_655 . . 2_655 ?
C48 C36 C37 C6 9.8(12) . . . 2_655 ?
C12 C36 C37 C6 -141.0(9) 2_655 . . 2_655 ?
C35 C36 C37 C6 -135.7(8) . . . 2_655 ?
C7 C36 C37 C6 -51(3) 2_655 . . 2_655 ?
C10 C36 C37 C6 -33.7(17) 2_655 . . 2_655 ?
Nd3 C36 C37 C6 -64.0(6) 2_655 . . 2_655 ?
Nd6 C36 C37 C6 -71.0(6) 2_655 . . 2_655 ?
C8 C36 C37 Nd6 -88(9) 2_655 . . 2_655 ?
C9 C36 C37 Nd6 80.8(11) 2_655 . . 2_655 ?
C48 C36 C37 Nd6 80.8(8) . . . 2_655 ?
C12 C36 C37 Nd6 -70.0(9) 2_655 . . 2_655 ?
C35 C36 C37 Nd6 -64.7(9) . . . 2_655 ?
C7 C36 C37 Nd6 20(3) 2_655 . . 2_655 ?
C10 C36 C37 Nd6 37.3(14) 2_655 . . 2_655 ?
Nd3 C36 C37 Nd6 7.01(17) 2_655 . . 2_655 ?
C8 C36 C37 Nd3 -95(9) 2_655 . . 2_655 ?
C9 C36 C37 Nd3 73.8(11) 2_655 . . 2_655 ?
C48 C36 C37 Nd3 73.8(8) . . . 2_655 ?
C12 C36 C37 Nd3 -77.0(9) 2_655 . . 2_655 ?
C35 C36 C37 Nd3 -71.7(9) . . . 2_655 ?
C7 C36 C37 Nd3 13(3) 2_655 . . 2_655 ?
C10 C36 C37 Nd3 30.3(13) 2_655 . . 2_655 ?
Nd6 C36 C37 Nd3 -7.01(17) 2_655 . . 2_655 ?
C8 C36 C37 Nd2 -90(9) 2_655 . . . ?
C9 C36 C37 Nd2 78.9(12) 2_655 . . . ?
C48 C36 C37 Nd2 79.0(8) . . . . ?
C12 C36 C37 Nd2 -71.8(10) 2_655 . . . ?
C35 C36 C37 Nd2 -66.6(10) . . . . ?
C7 C36 C37 Nd2 18(3) 2_655 . . . ?
C10 C36 C37 Nd2 35.4(14) 2_655 . . . ?
Nd3 C36 C37 Nd2 5.2(3) 2_655 . . . ?
Nd6 C36 C37 Nd2 -1.85(10) 2_655 . . . ?
C7 C37 C38 C68 -3(3) 2_655 . . 2_655 ?
C8 C37 C38 C68 -157(3) 2_655 . . 2_655 ?
C36 C37 C38 C68 -155(3) . . . 2_655 ?
C42 C37 C38 C68 -15(4) . . . 2_655 ?
C6 C37 C38 C68 -13(3) 2_655 . . 2_655 ?
Nd6 C37 C38 C68 -81(3) 2_655 . . 2_655 ?
Nd3 C37 C38 C68 -97(3) 2_655 . . 2_655 ?
Nd2 C37 C38 C68 -64(3) . . . 2_655 ?
C8 C37 C38 C7 -154(2) 2_655 . . 2_655 ?
C36 C37 C38 C7 -151.7(19) . . . 2_655 ?
C42 C37 C38 C7 -11.9(13) . . . 2_655 ?
C68 C37 C38 C7 3(3) 2_655 . . 2_655 ?
C6 C37 C38 C7 -9.9(13) 2_655 . . 2_655 ?
Nd6 C37 C38 C7 -78.0(15) 2_655 . . 2_655 ?
Nd3 C37 C38 C7 -94.1(15) 2_655 . . 2_655 ?
Nd2 C37 C38 C7 -61.5(15) . . . 2_655 ?
C7 C37 C38 C70 145(2) 2_655 . . 2_655 ?
C8 C37 C38 C70 -8.7(17) 2_655 . . 2_655 ?
C36 C37 C38 C70 -6.2(17) . . . 2_655 ?
C42 C37 C38 C70 133.6(11) . . . 2_655 ?
C68 C37 C38 C70 148(4) 2_655 . . 2_655 ?
C6 C37 C38 C70 135.6(12) 2_655 . . 2_655 ?
Nd6 C37 C38 C70 67.5(12) 2_655 . . 2_655 ?
Nd3 C37 C38 C70 51.3(13) 2_655 . . 2_655 ?
Nd2 C37 C38 C70 84.0(13) . . . 2_655 ?
C7 C37 C38 C33 156.2(17) 2_655 . . . ?
C8 C37 C38 C33 2.0(13) 2_655 . . . ?
C36 C37 C38 C33 4.6(13) . . . . ?
C42 C37 C38 C33 144.4(8) . . . . ?
C68 C37 C38 C33 159(4) 2_655 . . . ?
C6 C37 C38 C33 146.3(7) 2_655 . . . ?
Nd6 C37 C38 C33 78.2(8) 2_655 . . . ?
Nd3 C37 C38 C33 62.1(8) 2_655 . . . ?
Nd2 C37 C38 C33 94.7(8) . . . . ?
C7 C37 C38 C39 6.1(16) 2_655 . . . ?
C8 C37 C38 C39 -148.1(10) 2_655 . . . ?
C36 C37 C38 C39 -145.6(9) . . . . ?
C42 C37 C38 C39 -5.8(12) . . . . ?
C68 C37 C38 C39 9(3) 2_655 . . . ?
C6 C37 C38 C39 -3.8(10) 2_655 . . . ?
Nd6 C37 C38 C39 -71.9(7) 2_655 . . . ?
Nd3 C37 C38 C39 -88.1(7) 2_655 . . . ?
Nd2 C37 C38 C39 -55.4(6) . . . . ?
C7 C37 C38 C67 9.4(17) 2_655 . . 2_655 ?
C8 C37 C38 C67 -144.8(10) 2_655 . . 2_655 ?
C36 C37 C38 C67 -142.2(9) . . . 2_655 ?
C42 C37 C38 C67 -2.4(13) . . . 2_655 ?
C68 C37 C38 C67 12(3) 2_655 . . 2_655 ?
C6 C37 C38 C67 -0.4(11) 2_655 . . 2_655 ?
Nd6 C37 C38 C67 -68.6(8) 2_655 . . 2_655 ?
Nd3 C37 C38 C67 -84.7(9) 2_655 . . 2_655 ?
Nd2 C37 C38 C67 -52.0(8) . . . 2_655 ?
C7 C37 C38 Nd6 78.0(15) 2_655 . . 2_655 ?
C8 C37 C38 Nd6 -76.2(9) 2_655 . . 2_655 ?
C36 C37 C38 Nd6 -73.6(8) . . . 2_655 ?
C42 C37 C38 Nd6 66.2(7) . . . 2_655 ?
C68 C37 C38 Nd6 81(3) 2_655 . . 2_655 ?
C6 C37 C38 Nd6 68.1(5) 2_655 . . 2_655 ?
Nd3 C37 C38 Nd6 -16.12(13) 2_655 . . 2_655 ?
Nd2 C37 C38 Nd6 16.55(10) . . . 2_655 ?
C7 C37 C38 Nd2 61.5(15) 2_655 . . . ?
C8 C37 C38 Nd2 -92.7(9) 2_655 . . . ?
C36 C37 C38 Nd2 -90.2(8) . . . . ?
C42 C37 C38 Nd2 49.6(7) . . . . ?
C68 C37 C38 Nd2 64(3) 2_655 . . . ?
C6 C37 C38 Nd2 51.6(5) 2_655 . . . ?
Nd6 C37 C38 Nd2 -16.55(10) 2_655 . . . ?
Nd3 C37 C38 Nd2 -32.7(2) 2_655 . . . ?
C7 C37 C38 Nd3 94.1(15) 2_655 . . 2_655 ?
C8 C37 C38 Nd3 -60.1(8) 2_655 . . 2_655 ?
C36 C37 C38 Nd3 -57.5(7) . . . 2_655 ?
C42 C37 C38 Nd3 82.3(7) . . . 2_655 ?
C68 C37 C38 Nd3 97(3) 2_655 . . 2_655 ?
C6 C37 C38 Nd3 84.3(5) 2_655 . . 2_655 ?
Nd6 C37 C38 Nd3 16.12(13) 2_655 . . 2_655 ?
Nd2 C37 C38 Nd3 32.7(2) . . . 2_655 ?
C70 C33 C38 C68 6(3) 2_655 . . 2_655 ?
C13 C33 C38 C68 146(3) 2_655 . . 2_655 ?
C34 C33 C38 C68 157(3) . . . 2_655 ?
C32 C33 C38 C68 7(3) . . . 2_655 ?
C61 C33 C38 C68 13(3) 2_655 . . 2_655 ?
Nd6 C33 C38 C68 90(3) 2_655 . . 2_655 ?
Nd4 C33 C38 C68 84(3) . . . 2_655 ?
Nd1 C33 C38 C68 72(3) 2_655 . . 2_655 ?
Nd3 C33 C38 C68 109(3) 2_655 . . 2_655 ?
Nd5 C33 C38 C68 63(3) . . . 2_655 ?
C70 C33 C38 C7 -142(3) 2_655 . . 2_655 ?
C13 C33 C38 C7 -2(2) 2_655 . . 2_655 ?
C34 C33 C38 C7 9.5(17) . . . 2_655 ?
C32 C33 C38 C7 -140.6(12) . . . 2_655 ?
C68 C33 C38 C7 -148(4) 2_655 . . 2_655 ?
C61 C33 C38 C7 -134.8(13) 2_655 . . 2_655 ?
Nd6 C33 C38 C7 -57.9(12) 2_655 . . 2_655 ?
Nd4 C33 C38 C7 -64.3(13) . . . 2_655 ?
Nd1 C33 C38 C7 -75.9(13) 2_655 . . 2_655 ?
Nd3 C33 C38 C7 -38.8(12) 2_655 . . 2_655 ?
Nd5 C33 C38 C7 -84.7(13) . . . 2_655 ?
C13 C33 C38 C70 140(3) 2_655 . . 2_655 ?
C34 C33 C38 C70 151(3) . . . 2_655 ?
C32 C33 C38 C70 1.4(18) . . . 2_655 ?
C68 C33 C38 C70 -6(3) 2_655 . . 2_655 ?
C61 C33 C38 C70 7.1(19) 2_655 . . 2_655 ?
Nd6 C33 C38 C70 84(2) 2_655 . . 2_655 ?
Nd4 C33 C38 C70 78(2) . . . 2_655 ?
Nd1 C33 C38 C70 66(2) 2_655 . . 2_655 ?
Nd3 C33 C38 C70 103(2) 2_655 . . 2_655 ?
Nd5 C33 C38 C70 57(2) . . . 2_655 ?
C70 C33 C38 C37 -155(2) 2_655 . . . ?
C13 C33 C38 C37 -15.3(16) 2_655 . . . ?
C34 C33 C38 C37 -3.6(13) . . . . ?
C32 C33 C38 C37 -153.7(8) . . . . ?
C68 C33 C38 C37 -161(3) 2_655 . . . ?
C61 C33 C38 C37 -147.9(8) 2_655 . . . ?
Nd6 C33 C38 C37 -71.0(8) 2_655 . . . ?
Nd4 C33 C38 C37 -77.4(8) . . . . ?
Nd1 C33 C38 C37 -89.0(8) 2_655 . . . ?
Nd3 C33 C38 C37 -51.9(7) 2_655 . . . ?
Nd5 C33 C38 C37 -97.8(8) . . . . ?
C70 C33 C38 C39 -5(2) 2_655 . . . ?
C13 C33 C38 C39 134.7(12) 2_655 . . . ?
C34 C33 C38 C39 146.4(8) . . . . ?
C32 C33 C38 C39 -3.6(12) . . . . ?
C68 C33 C38 C39 -11(2) 2_655 . . . ?
C61 C33 C38 C39 2.1(9) 2_655 . . . ?
Nd6 C33 C38 C39 79.0(7) 2_655 . . . ?
Nd4 C33 C38 C39 72.6(8) . . . . ?
Nd1 C33 C38 C39 61.0(8) 2_655 . . . ?
Nd3 C33 C38 C39 98.2(8) 2_655 . . . ?
Nd5 C33 C38 C39 52.2(8) . . . . ?
C70 C33 C38 C67 -4(2) 2_655 . . 2_655 ?
C13 C33 C38 C67 136.0(12) 2_655 . . 2_655 ?
C34 C33 C38 C67 147.7(8) . . . 2_655 ?
C32 C33 C38 C67 -2.3(11) . . . 2_655 ?
C68 C33 C38 C67 -10(2) 2_655 . . 2_655 ?
C61 C33 C38 C67 3.4(8) 2_655 . . 2_655 ?
Nd6 C33 C38 C67 80.3(6) 2_655 . . 2_655 ?
Nd4 C33 C38 C67 73.9(7) . . . 2_655 ?
Nd1 C33 C38 C67 62.3(7) 2_655 . . 2_655 ?
Nd3 C33 C38 C67 99.5(7) 2_655 . . 2_655 ?
Nd5 C33 C38 C67 53.5(7) . . . 2_655 ?
C70 C33 C38 Nd6 -84(2) 2_655 . . 2_655 ?
C13 C33 C38 Nd6 55.7(12) 2_655 . . 2_655 ?
C34 C33 C38 Nd6 67.4(8) . . . 2_655 ?
C32 C33 C38 Nd6 -82.6(7) . . . 2_655 ?
C68 C33 C38 Nd6 -90(3) 2_655 . . 2_655 ?
C61 C33 C38 Nd6 -76.9(4) 2_655 . . 2_655 ?
Nd4 C33 C38 Nd6 -6.4(3) . . . 2_655 ?
Nd1 C33 C38 Nd6 -18.0(3) 2_655 . . 2_655 ?
Nd3 C33 C38 Nd6 19.17(10) 2_655 . . 2_655 ?
Nd5 C33 C38 Nd6 -26.8(3) . . . 2_655 ?
C70 C33 C38 Nd2 -64(2) 2_655 . . . ?
C13 C33 C38 Nd2 76.0(12) 2_655 . . . ?
C34 C33 C38 Nd2 87.7(8) . . . . ?
C32 C33 C38 Nd2 -62.3(8) . . . . ?
C68 C33 C38 Nd2 -70(3) 2_655 . . . ?
C61 C33 C38 Nd2 -56.6(4) 2_655 . . . ?
Nd6 C33 C38 Nd2 20.30(10) 2_655 . . . ?
Nd4 C33 C38 Nd2 13.9(3) . . . . ?
Nd1 C33 C38 Nd2 2.3(3) 2_655 . . . ?
Nd3 C33 C38 Nd2 39.47(17) 2_655 . . . ?
Nd5 C33 C38 Nd2 -6.5(3) . . . . ?
C70 C33 C38 Nd3 -103(2) 2_655 . . 2_655 ?
C13 C33 C38 Nd3 36.5(12) 2_655 . . 2_655 ?
C34 C33 C38 Nd3 48.2(8) . . . 2_655 ?
C32 C33 C38 Nd3 -101.8(7) . . . 2_655 ?
C68 C33 C38 Nd3 -109(3) 2_655 . . 2_655 ?
C61 C33 C38 Nd3 -96.1(4) 2_655 . . 2_655 ?
Nd6 C33 C38 Nd3 -19.17(10) 2_655 . . 2_655 ?
Nd4 C33 C38 Nd3 -25.5(2) . . . 2_655 ?
Nd1 C33 C38 Nd3 -37.2(2) 2_655 . . 2_655 ?
Nd5 C33 C38 Nd3 -46.0(2) . . . 2_655 ?
C68 C38 C39 C67 -68(10) 2_655 . . 2_655 ?
C7 C38 C39 C67 162(4) 2_655 . . 2_655 ?
C70 C38 C39 C67 7(4) 2_655 . . 2_655 ?
C37 C38 C39 C67 160(4) . . . 2_655 ?
C33 C38 C39 C67 9(4) . . . 2_655 ?
Nd6 C38 C39 C67 92(4) 2_655 . . 2_655 ?
Nd2 C38 C39 C67 88(4) . . . 2_655 ?
Nd3 C38 C39 C67 96(4) 2_655 . . 2_655 ?
C7 C38 C39 C68 -130(10) 2_655 . . 2_655 ?
C70 C38 C39 C68 75(10) 2_655 . . 2_655 ?
C37 C38 C39 C68 -132(10) . . . 2_655 ?
C33 C38 C39 C68 77(10) . . . 2_655 ?
C67 C38 C39 C68 68(10) 2_655 . . 2_655 ?
Nd6 C38 C39 C68 159(10) 2_655 . . 2_655 ?
Nd2 C38 C39 C68 156(10) . . . 2_655 ?
Nd3 C38 C39 C68 164(10) 2_655 . . 2_655 ?
C68 C38 C39 C80 -79(10) 2_655 . . . ?
C7 C38 C39 C80 151.2(9) 2_655 . . . ?
C70 C38 C39 C80 -3.3(11) 2_655 . . . ?
C37 C38 C39 C80 149.0(9) . . . . ?
C33 C38 C39 C80 -1.7(12) . . . . ?
C67 C38 C39 C80 -11(4) 2_655 . . . ?
Nd6 C38 C39 C80 80.9(8) 2_655 . . . ?
Nd2 C38 C39 C80 77.4(7) . . . . ?
Nd3 C38 C39 C80 85.1(8) 2_655 . . . ?
C68 C38 C39 C40 139(10) 2_655 . . . ?
C7 C38 C39 C40 8.9(11) 2_655 . . . ?
C70 C38 C39 C40 -145.6(9) 2_655 . . . ?
C37 C38 C39 C40 6.7(12) . . . . ?
C33 C38 C39 C40 -144.0(8) . . . . ?
C67 C38 C39 C40 -153(5) 2_655 . . . ?
Nd6 C38 C39 C40 -61.4(7) 2_655 . . . ?
Nd2 C38 C39 C40 -64.9(7) . . . . ?
Nd3 C38 C39 C40 -57.1(8) 2_655 . . . ?
C68 C38 C39 C66 148(10) 2_655 . . 2_655 ?
C7 C38 C39 C66 18.2(13) 2_655 . . 2_655 ?
C70 C38 C39 C66 -136.4(10) 2_655 . . 2_655 ?
C37 C38 C39 C66 15.9(15) . . . 2_655 ?
C33 C38 C39 C66 -134.8(9) . . . 2_655 ?
C67 C38 C39 C66 -144(5) 2_655 . . 2_655 ?
Nd6 C38 C39 C66 -52.2(10) 2_655 . . 2_655 ?
Nd2 C38 C39 C66 -55.7(9) . . . 2_655 ?
Nd3 C38 C39 C66 -47.9(11) 2_655 . . 2_655 ?
C68 C38 C39 C62 -80(10) 2_655 . . 2_655 ?
C7 C38 C39 C62 149.6(8) 2_655 . . 2_655 ?
C70 C38 C39 C62 -4.9(10) 2_655 . . 2_655 ?
C37 C38 C39 C62 147.3(8) . . . 2_655 ?
C33 C38 C39 C62 -3.4(10) . . . 2_655 ?
C67 C38 C39 C62 -12(4) 2_655 . . 2_655 ?
Nd6 C38 C39 C62 79.2(6) 2_655 . . 2_655 ?
Nd2 C38 C39 C62 75.7(5) . . . 2_655 ?
Nd3 C38 C39 C62 83.5(6) 2_655 . . 2_655 ?
C68 C38 C39 C7 130(10) 2_655 . . 2_655 ?
C70 C38 C39 C7 -154.5(12) 2_655 . . 2_655 ?
C37 C38 C39 C7 -2.3(6) . . . 2_655 ?
C33 C38 C39 C7 -152.9(13) . . . 2_655 ?
C67 C38 C39 C7 -162(4) 2_655 . . 2_655 ?
Nd6 C38 C39 C7 -70.4(6) 2_655 . . 2_655 ?
Nd2 C38 C39 C7 -73.9(7) . . . 2_655 ?
Nd3 C38 C39 C7 -66.1(6) 2_655 . . 2_655 ?
C68 C38 C39 Nd2 -156(10) 2_655 . . . ?
C7 C38 C39 Nd2 73.9(7) 2_655 . . . ?
C70 C38 C39 Nd2 -80.7(7) 2_655 . . . ?
C37 C38 C39 Nd2 71.6(8) . . . . ?
C33 C38 C39 Nd2 -79.1(7) . . . . ?
C67 C38 C39 Nd2 -88(4) 2_655 . . . ?
Nd6 C38 C39 Nd2 3.48(15) 2_655 . . . ?
Nd3 C38 C39 Nd2 7.8(2) 2_655 . . . ?
C68 C38 C39 Nd6 -159(10) 2_655 . . 2_655 ?
C7 C38 C39 Nd6 70.4(6) 2_655 . . 2_655 ?
C70 C38 C39 Nd6 -84.1(7) 2_655 . . 2_655 ?
C37 C38 C39 Nd6 68.1(7) . . . 2_655 ?
C33 C38 C39 Nd6 -82.6(7) . . . 2_655 ?
C67 C38 C39 Nd6 -92(4) 2_655 . . 2_655 ?
Nd2 C38 C39 Nd6 -3.48(15) . . . 2_655 ?
Nd3 C38 C39 Nd6 4.29(10) 2_655 . . 2_655 ?
C67 C39 C40 C66 -4(3) 2_655 . . 2_655 ?
C68 C39 C40 C66 164.1(17) 2_655 . . 2_655 ?
C80 C39 C40 C66 15.2(16) . . . 2_655 ?
C38 C39 C40 C66 160.6(14) . . . 2_655 ?
C62 C39 C40 C66 22.7(16) 2_655 . . 2_655 ?
C7 C39 C40 C66 166.1(14) 2_655 . . 2_655 ?
Nd2 C39 C40 C66 88.6(14) . . . 2_655 ?
Nd6 C39 C40 C66 109.0(14) 2_655 . . 2_655 ?
C67 C39 C40 C69 -159(2) 2_655 . . 2_655 ?
C68 C39 C40 C69 8.8(19) 2_655 . . 2_655 ?
C80 C39 C40 C69 -140.1(11) . . . 2_655 ?
C38 C39 C40 C69 5.3(16) . . . 2_655 ?
C66 C39 C40 C69 -155(2) 2_655 . . 2_655 ?
C62 C39 C40 C69 -132.6(11) 2_655 . . 2_655 ?
C7 C39 C40 C69 10.8(12) 2_655 . . 2_655 ?
Nd2 C39 C40 C69 -66.7(11) . . . 2_655 ?
Nd6 C39 C40 C69 -46.3(12) 2_655 . . 2_655 ?
C67 C39 C40 C73 -19(2) 2_655 . . . ?
C68 C39 C40 C73 149.3(12) 2_655 . . . ?
C80 C39 C40 C73 0.5(9) . . . . ?
C38 C39 C40 C73 145.9(8) . . . . ?
C66 C39 C40 C73 -14.7(12) 2_655 . . . ?
C62 C39 C40 C73 8.0(9) 2_655 . . . ?
C7 C39 C40 C73 151.3(6) 2_655 . . . ?
Nd2 C39 C40 C73 73.9(5) . . . . ?
Nd6 C39 C40 C73 94.3(5) 2_655 . . . ?
C67 C39 C40 C41 -167(2) 2_655 . . . ?
C68 C39 C40 C41 1.0(15) 2_655 . . . ?
C80 C39 C40 C41 -147.9(7) . . . . ?
C38 C39 C40 C41 -2.5(11) . . . . ?
C66 C39 C40 C41 -163.1(18) 2_655 . . . ?
C62 C39 C40 C41 -140.4(7) 2_655 . . . ?
C7 C39 C40 C41 3.0(7) 2_655 . . . ?
Nd2 C39 C40 C41 -74.5(6) . . . . ?
Nd6 C39 C40 C41 -54.1(6) 2_655 . . . ?
C68 C39 C40 C67 168(3) 2_655 . . 2_655 ?
C80 C39 C40 C67 19(2) . . . 2_655 ?
C38 C39 C40 C67 164(3) . . . 2_655 ?
C66 C39 C40 C67 4(3) 2_655 . . 2_655 ?
C62 C39 C40 C67 26.5(19) 2_655 . . 2_655 ?
C7 C39 C40 C67 170(3) 2_655 . . 2_655 ?
Nd2 C39 C40 C67 92(2) . . . 2_655 ?
Nd6 C39 C40 C67 113(2) 2_655 . . 2_655 ?
C67 C39 C40 C65 -26(2) 2_655 . . 2_655 ?
C68 C39 C40 C65 142.2(11) 2_655 . . 2_655 ?
C80 C39 C40 C65 -6.7(9) . . . 2_655 ?
C38 C39 C40 C65 138.8(7) . . . 2_655 ?
C66 C39 C40 C65 -21.9(11) 2_655 . . 2_655 ?
C62 C39 C40 C65 0.8(8) 2_655 . . 2_655 ?
C7 C39 C40 C65 144.2(5) 2_655 . . 2_655 ?
Nd2 C39 C40 C65 66.7(4) . . . 2_655 ?
Nd6 C39 C40 C65 87.1(5) 2_655 . . 2_655 ?
C67 C39 C40 C6 -169(2) 2_655 . . 2_655 ?
C68 C39 C40 C6 -1.4(12) 2_655 . . 2_655 ?
C80 C39 C40 C6 -150.3(7) . . . 2_655 ?
C38 C39 C40 C6 -4.8(8) . . . 2_655 ?
C66 C39 C40 C6 -165.5(16) 2_655 . . 2_655 ?
C62 C39 C40 C6 -142.8(6) 2_655 . . 2_655 ?
C7 C39 C40 C6 0.6(4) 2_655 . . 2_655 ?
Nd2 C39 C40 C6 -76.9(3) . . . 2_655 ?
Nd6 C39 C40 C6 -56.5(3) 2_655 . . 2_655 ?
C67 C39 C40 Nd2 -92(2) 2_655 . . . ?
C68 C39 C40 Nd2 75.5(11) 2_655 . . . ?
C80 C39 C40 Nd2 -73.4(6) . . . . ?
C38 C39 C40 Nd2 72.0(7) . . . . ?
C66 C39 C40 Nd2 -88.6(14) 2_655 . . . ?
C62 C39 C40 Nd2 -65.9(6) 2_655 . . . ?
C7 C39 C40 Nd2 77.5(3) 2_655 . . . ?
Nd6 C39 C40 Nd2 20.41(9) 2_655 . . . ?
C67 C39 C40 Nd6 -113(2) 2_655 . . 2_655 ?
C68 C39 C40 Nd6 55.1(11) 2_655 . . 2_655 ?
C80 C39 C40 Nd6 -93.8(7) . . . 2_655 ?
C38 C39 C40 Nd6 51.6(7) . . . 2_655 ?
C66 C39 C40 Nd6 -109.0(14) 2_655 . . 2_655 ?
C62 C39 C40 Nd6 -86.3(6) 2_655 . . 2_655 ?
C7 C39 C40 Nd6 57.0(3) 2_655 . . 2_655 ?
Nd2 C39 C40 Nd6 -20.41(9) . . . 2_655 ?
C45 C2 C41 C69 -14.6(10) 2_655 . . 2_655 ?
C44 C2 C41 C69 -117.6(17) 2_655 . . 2_655 ?
C3 C2 C41 C69 -23.1(11) . . . 2_655 ?
C1 C2 C41 C69 -177.0(10) . . . 2_655 ?
C1 C2 C41 C69 -175.0(9) 2_655 . . 2_655 ?
Nd2 C2 C41 C69 -77.8(9) . . . 2_655 ?
C45 C2 C41 C6 154.0(8) 2_655 . . 2_655 ?
C44 C2 C41 C6 51.1(18) 2_655 . . 2_655 ?
C69 C2 C41 C6 168.7(14) 2_655 . . 2_655 ?
C3 C2 C41 C6 145.6(8) . . . 2_655 ?
C1 C2 C41 C6 -8.3(10) . . . 2_655 ?
C1 C2 C41 C6 -6.4(9) 2_655 . . 2_655 ?
Nd2 C2 C41 C6 90.8(7) . . . 2_655 ?
C45 C2 C41 C40 4.4(8) 2_655 . . . ?
C44 C2 C41 C40 -98.6(16) 2_655 . . . ?
C69 C2 C41 C40 19.0(7) 2_655 . . . ?
C3 C2 C41 C40 -4.1(8) . . . . ?
C1 C2 C41 C40 -158.0(6) . . . . ?
C1 C2 C41 C40 -156.1(5) 2_655 . . . ?
Nd2 C2 C41 C40 -58.8(5) . . . . ?
C45 C2 C41 C42 152.8(7) 2_655 . . . ?
C44 C2 C41 C42 49.8(16) 2_655 . . . ?
C69 C2 C41 C42 167.4(12) 2_655 . . . ?
C3 C2 C41 C42 144.3(6) . . . . ?
C1 C2 C41 C42 -9.6(8) . . . . ?
C1 C2 C41 C42 -7.7(7) 2_655 . . . ?
Nd2 C2 C41 C42 89.6(5) . . . . ?
C44 C2 C41 C45 -103.0(16) 2_655 . . 2_655 ?
C69 C2 C41 C45 14.6(10) 2_655 . . 2_655 ?
C3 C2 C41 C45 -8.5(6) . . . 2_655 ?
C1 C2 C41 C45 -162.4(9) . . . 2_655 ?
C1 C2 C41 C45 -160.4(8) 2_655 . . 2_655 ?
Nd2 C2 C41 C45 -63.2(6) . . . 2_655 ?
C45 C2 C41 C66 1.7(7) 2_655 . . 2_655 ?
C44 C2 C41 C66 -101.3(15) 2_655 . . 2_655 ?
C69 C2 C41 C66 16.3(7) 2_655 . . 2_655 ?
C3 C2 C41 C66 -6.8(7) . . . 2_655 ?
C1 C2 C41 C66 -160.7(5) . . . 2_655 ?
C1 C2 C41 C66 -158.7(4) 2_655 . . 2_655 ?
Nd2 C2 C41 C66 -61.5(3) . . . 2_655 ?
C45 C2 C41 C5 156.3(6) 2_655 . . 2_655 ?
C44 C2 C41 C5 53.4(15) 2_655 . . 2_655 ?
C69 C2 C41 C5 171.0(10) 2_655 . . 2_655 ?
C3 C2 C41 C5 147.9(6) . . . 2_655 ?
C1 C2 C41 C5 -6.1(6) . . . 2_655 ?
C1 C2 C41 C5 -4.1(4) 2_655 . . 2_655 ?
Nd2 C2 C41 C5 93.1(3) . . . 2_655 ?
C45 C2 C41 Nd2 63.2(6) 2_655 . . . ?
C44 C2 C41 Nd2 -39.8(15) 2_655 . . . ?
C69 C2 C41 Nd2 77.8(9) 2_655 . . . ?
C3 C2 C41 Nd2 54.7(6) . . . . ?
C1 C2 C41 Nd2 -99.2(5) . . . . ?
C1 C2 C41 Nd2 -97.2(4) 2_655 . . . ?
C45 C2 C41 Nd6 82.9(6) 2_655 . . 2_655 ?
C44 C2 C41 Nd6 -20.1(16) 2_655 . . 2_655 ?
C69 C2 C41 Nd6 97.5(9) 2_655 . . 2_655 ?
C3 C2 C41 Nd6 74.4(6) . . . 2_655 ?
C1 C2 C41 Nd6 -79.5(6) . . . 2_655 ?
C1 C2 C41 Nd6 -77.6(4) 2_655 . . 2_655 ?
Nd2 C2 C41 Nd6 19.67(8) . . . 2_655 ?
C66 C40 C41 C69 11(2) 2_655 . . 2_655 ?
C73 C40 C41 C69 25.6(12) . . . 2_655 ?
C39 C40 C41 C69 168.8(12) . . . 2_655 ?
C67 C40 C41 C69 163.0(14) 2_655 . . 2_655 ?
C65 C40 C41 C69 28.9(12) 2_655 . . 2_655 ?
C6 C40 C41 C69 174.5(16) 2_655 . . 2_655 ?
Nd2 C40 C41 C69 101.2(11) . . . 2_655 ?
Nd6 C40 C41 C69 119.0(11) 2_655 . . 2_655 ?
C66 C40 C41 C6 -163.5(19) 2_655 . . 2_655 ?
C69 C40 C41 C6 -174.5(16) 2_655 . . 2_655 ?
C73 C40 C41 C6 -148.9(8) . . . 2_655 ?
C39 C40 C41 C6 -5.7(10) . . . 2_655 ?
C67 C40 C41 C6 -11.5(13) 2_655 . . 2_655 ?
C65 C40 C41 C6 -145.6(7) 2_655 . . 2_655 ?
Nd2 C40 C41 C6 -73.3(7) . . . 2_655 ?
Nd6 C40 C41 C6 -55.5(7) 2_655 . . 2_655 ?
C66 C40 C41 C2 -12(2) 2_655 . . . ?
C69 C40 C41 C2 -23.2(9) 2_655 . . . ?
C73 C40 C41 C2 2.3(9) . . . . ?
C39 C40 C41 C2 145.6(6) . . . . ?
C67 C40 C41 C2 139.8(9) 2_655 . . . ?
C65 C40 C41 C2 5.7(8) 2_655 . . . ?
C6 C40 C41 C2 151.3(11) 2_655 . . . ?
Nd2 C40 C41 C2 78.0(5) . . . . ?
Nd6 C40 C41 C2 95.8(5) 2_655 . . . ?
C66 C40 C41 C42 -160.4(18) 2_655 . . . ?
C69 C40 C41 C42 -171.3(14) 2_655 . . . ?
C73 C40 C41 C42 -145.8(7) . . . . ?
C39 C40 C41 C42 -2.5(9) . . . . ?
C67 C40 C41 C42 -8.3(12) 2_655 . . . ?
C65 C40 C41 C42 -142.4(6) 2_655 . . . ?
C6 C40 C41 C42 3.2(7) 2_655 . . . ?
Nd2 C40 C41 C42 -70.1(5) . . . . ?
Nd6 C40 C41 C42 -52.3(5) 2_655 . . . ?
C66 C40 C41 C45 -10.2(19) 2_655 . . 2_655 ?
C69 C40 C41 C45 -21.2(10) 2_655 . . 2_655 ?
C73 C40 C41 C45 4.4(7) . . . 2_655 ?
C39 C40 C41 C45 147.6(6) . . . 2_655 ?
C67 C40 C41 C45 141.8(10) 2_655 . . 2_655 ?
C65 C40 C41 C45 7.7(6) 2_655 . . 2_655 ?
C6 C40 C41 C45 153.3(9) 2_655 . . 2_655 ?
Nd2 C40 C41 C45 80.0(3) . . . 2_655 ?
Nd6 C40 C41 C45 97.8(3) 2_655 . . 2_655 ?
C69 C40 C41 C66 -11(2) 2_655 . . 2_655 ?
C73 C40 C41 C66 14.6(15) . . . 2_655 ?
C39 C40 C41 C66 158(2) . . . 2_655 ?
C67 C40 C41 C66 152(3) 2_655 . . 2_655 ?
C65 C40 C41 C66 18.0(16) 2_655 . . 2_655 ?
C6 C40 C41 C66 163.5(19) 2_655 . . 2_655 ?
Nd2 C40 C41 C66 90.3(19) . . . 2_655 ?
Nd6 C40 C41 C66 108.1(19) 2_655 . . 2_655 ?
C66 C40 C41 C5 -122.6(19) 2_655 . . 2_655 ?
C69 C40 C41 C5 -133.5(17) 2_655 . . 2_655 ?
C73 C40 C41 C5 -108.0(11) . . . 2_655 ?
C39 C40 C41 C5 35.3(14) . . . 2_655 ?
C67 C40 C41 C5 29.5(17) 2_655 . . 2_655 ?
C65 C40 C41 C5 -104.6(11) 2_655 . . 2_655 ?
C6 C40 C41 C5 41.0(9) 2_655 . . 2_655 ?
Nd2 C40 C41 C5 -32.3(11) . . . 2_655 ?
Nd6 C40 C41 C5 -14.5(10) 2_655 . . 2_655 ?
C66 C40 C41 Nd2 -90.3(19) 2_655 . . . ?
C69 C40 C41 Nd2 -101.2(11) 2_655 . . . ?
C73 C40 C41 Nd2 -75.7(6) . . . . ?
C39 C40 C41 Nd2 67.6(6) . . . . ?
C67 C40 C41 Nd2 61.8(9) 2_655 . . . ?
C65 C40 C41 Nd2 -72.3(5) 2_655 . . . ?
C6 C40 C41 Nd2 73.3(7) 2_655 . . . ?
Nd6 C40 C41 Nd2 17.80(9) 2_655 . . . ?
C66 C40 C41 Nd6 -108.1(19) 2_655 . . 2_655 ?
C69 C40 C41 Nd6 -119.0(11) 2_655 . . 2_655 ?
C73 C40 C41 Nd6 -93.5(6) . . . 2_655 ?
C39 C40 C41 Nd6 49.8(6) . . . 2_655 ?
C67 C40 C41 Nd6 44.0(9) 2_655 . . 2_655 ?
C65 C40 C41 Nd6 -90.1(5) 2_655 . . 2_655 ?
C6 C40 C41 Nd6 55.5(7) 2_655 . . 2_655 ?
Nd2 C40 C41 Nd6 -17.80(9) . . . 2_655 ?
C7 C37 C42 C6 -5.2(19) 2_655 . . 2_655 ?
C8 C37 C42 C6 149.2(16) 2_655 . . 2_655 ?
C38 C37 C42 C6 6.6(17) . . . 2_655 ?
C36 C37 C42 C6 150.5(15) . . . 2_655 ?
C68 C37 C42 C6 3.2(16) 2_655 . . 2_655 ?
Nd6 C37 C42 C6 66.8(14) 2_655 . . 2_655 ?
Nd3 C37 C42 C6 91.5(14) 2_655 . . 2_655 ?
Nd2 C37 C42 C6 51.2(14) . . . 2_655 ?
C7 C37 C42 C5 -137.9(16) 2_655 . . 2_655 ?
C8 C37 C42 C5 16.5(14) 2_655 . . 2_655 ?
C38 C37 C42 C5 -126.1(10) . . . 2_655 ?
C36 C37 C42 C5 17.8(13) . . . 2_655 ?
C68 C37 C42 C5 -129.5(9) 2_655 . . 2_655 ?
C6 C37 C42 C5 -133(2) 2_655 . . 2_655 ?
Nd6 C37 C42 C5 -65.9(9) 2_655 . . 2_655 ?
Nd3 C37 C42 C5 -41.2(9) 2_655 . . 2_655 ?
Nd2 C37 C42 C5 -81.5(9) . . . 2_655 ?
C8 C37 C42 C7 154(2) 2_655 . . 2_655 ?
C38 C37 C42 C7 11.8(12) . . . 2_655 ?
C36 C37 C42 C7 155.7(18) . . . 2_655 ?
C68 C37 C42 C7 8.4(12) 2_655 . . 2_655 ?
C6 C37 C42 C7 5.2(19) 2_655 . . 2_655 ?
Nd6 C37 C42 C7 71.9(14) 2_655 . . 2_655 ?
Nd3 C37 C42 C7 96.7(15) 2_655 . . 2_655 ?
Nd2 C37 C42 C7 56.4(14) . . . 2_655 ?
C7 C37 C42 C43 -155.2(15) 2_655 . . . ?
C8 C37 C42 C43 -0.8(10) 2_655 . . . ?
C38 C37 C42 C43 -143.4(7) . . . . ?
C36 C37 C42 C43 0.5(8) . . . . ?
C68 C37 C42 C43 -146.9(6) 2_655 . . . ?
C6 C37 C42 C43 -150.0(17) 2_655 . . . ?
Nd6 C37 C42 C43 -83.3(5) 2_655 . . . ?
Nd3 C37 C42 C43 -58.5(5) 2_655 . . . ?
Nd2 C37 C42 C43 -98.8(5) . . . . ?
C7 C37 C42 C41 -10.7(16) 2_655 . . . ?
C8 C37 C42 C41 143.7(9) 2_655 . . . ?
C38 C37 C42 C41 1.0(10) . . . . ?
C36 C37 C42 C41 145.0(7) . . . . ?
C68 C37 C42 C41 -2.4(9) 2_655 . . . ?
C6 C37 C42 C41 -5.6(11) 2_655 . . . ?
Nd6 C37 C42 C41 61.2(6) 2_655 . . . ?
Nd3 C37 C42 C41 85.9(6) 2_655 . . . ?
Nd2 C37 C42 C41 45.7(5) . . . . ?
C7 C37 C42 C4 -151.5(15) 2_655 . . 2_655 ?
C8 C37 C42 C4 2.9(9) 2_655 . . 2_655 ?
C38 C37 C42 C4 -139.8(7) . . . 2_655 ?
C36 C37 C42 C4 4.2(7) . . . 2_655 ?
C68 C37 C42 C4 -143.2(6) 2_655 . . 2_655 ?
C6 C37 C42 C4 -146.4(16) 2_655 . . 2_655 ?
Nd6 C37 C42 C4 -79.6(3) 2_655 . . 2_655 ?
Nd3 C37 C42 C4 -54.9(3) 2_655 . . 2_655 ?
Nd2 C37 C42 C4 -95.1(3) . . . 2_655 ?
C7 C37 C42 Nd6 -71.9(14) 2_655 . . 2_655 ?
C8 C37 C42 Nd6 82.5(8) 2_655 . . 2_655 ?
C38 C37 C42 Nd6 -60.1(7) . . . 2_655 ?
C36 C37 C42 Nd6 83.8(6) . . . 2_655 ?
C68 C37 C42 Nd6 -63.6(5) 2_655 . . 2_655 ?
C6 C37 C42 Nd6 -66.8(14) 2_655 . . 2_655 ?
Nd3 C37 C42 Nd6 24.74(8) 2_655 . . 2_655 ?
Nd2 C37 C42 Nd6 -15.53(8) . . . 2_655 ?
C7 C37 C42 Nd3 -96.7(15) 2_655 . . 2_655 ?
C8 C37 C42 Nd3 57.7(8) 2_655 . . 2_655 ?
C38 C37 C42 Nd3 -84.9(7) . . . 2_655 ?
C36 C37 C42 Nd3 59.0(6) . . . 2_655 ?
C68 C37 C42 Nd3 -88.3(6) 2_655 . . 2_655 ?
C6 C37 C42 Nd3 -91.5(14) 2_655 . . 2_655 ?
Nd6 C37 C42 Nd3 -24.74(8) 2_655 . . 2_655 ?
Nd2 C37 C42 Nd3 -40.28(11) . . . 2_655 ?
C7 C37 C42 Nd2 -56.4(14) 2_655 . . . ?
C8 C37 C42 Nd2 98.0(8) 2_655 . . . ?
C38 C37 C42 Nd2 -44.6(7) . . . . ?
C36 C37 C42 Nd2 99.3(7) . . . . ?
C68 C37 C42 Nd2 -48.0(5) 2_655 . . . ?
C6 C37 C42 Nd2 -51.2(14) 2_655 . . . ?
Nd6 C37 C42 Nd2 15.53(8) 2_655 . . . ?
Nd3 C37 C42 Nd2 40.28(11) 2_655 . . . ?
C69 C41 C42 C6 -78(10) 2_655 . . 2_655 ?
C2 C41 C42 C6 163(8) . . . 2_655 ?
C40 C41 C42 C6 -48(8) . . . 2_655 ?
C45 C41 C42 C6 -177(100) 2_655 . . 2_655 ?
C66 C41 C42 C6 -53(8) 2_655 . . 2_655 ?
C5 C41 C42 C6 158(8) 2_655 . . 2_655 ?
Nd2 C41 C42 C6 -103(8) . . . 2_655 ?
Nd6 C41 C42 C6 -104(8) 2_655 . . 2_655 ?
C69 C41 C42 C5 124(5) 2_655 . . 2_655 ?
C6 C41 C42 C5 -158(8) 2_655 . . 2_655 ?
C2 C41 C42 C5 5.2(6) . . . 2_655 ?
C40 C41 C42 C5 153.7(6) . . . 2_655 ?
C45 C41 C42 C5 24.3(8) 2_655 . . 2_655 ?
C66 C41 C42 C5 148.4(6) 2_655 . . 2_655 ?
Nd2 C41 C42 C5 98.4(4) . . . 2_655 ?
Nd6 C41 C42 C5 97.6(4) 2_655 . . 2_655 ?
C69 C41 C42 C7 -31(5) 2_655 . . 2_655 ?
C6 C41 C42 C7 48(8) 2_655 . . 2_655 ?
C2 C41 C42 C7 -149.0(6) . . . 2_655 ?
C40 C41 C42 C7 -0.5(8) . . . 2_655 ?
C45 C41 C42 C7 -129.8(7) 2_655 . . 2_655 ?
C66 C41 C42 C7 -5.8(9) 2_655 . . 2_655 ?
C5 C41 C42 C7 -154.2(8) 2_655 . . 2_655 ?
Nd2 C41 C42 C7 -55.8(5) . . . 2_655 ?
Nd6 C41 C42 C7 -56.6(4) 2_655 . . 2_655 ?
C69 C41 C42 C43 112(5) 2_655 . . . ?
C6 C41 C42 C43 -170(8) 2_655 . . . ?
C2 C41 C42 C43 -6.2(8) . . . . ?
C40 C41 C42 C43 142.3(6) . . . . ?
C45 C41 C42 C43 13.0(10) 2_655 . . . ?
C66 C41 C42 C43 137.0(6) 2_655 . . . ?
C5 C41 C42 C43 -11.4(4) 2_655 . . . ?
Nd2 C41 C42 C43 87.0(5) . . . . ?
Nd6 C41 C42 C43 86.2(5) 2_655 . . . ?
C69 C41 C42 C37 -27(5) 2_655 . . . ?
C6 C41 C42 C37 51(8) 2_655 . . . ?
C2 C41 C42 C37 -145.2(6) . . . . ?
C40 C41 C42 C37 3.3(9) . . . . ?
C45 C41 C42 C37 -126.0(7) 2_655 . . . ?
C66 C41 C42 C37 -1.9(10) 2_655 . . . ?
C5 C41 C42 C37 -150.3(8) 2_655 . . . ?
Nd2 C41 C42 C37 -51.9(6) . . . . ?
Nd6 C41 C42 C37 -52.7(5) 2_655 . . . ?
C69 C41 C42 C4 103(5) 2_655 . . 2_655 ?
C6 C41 C42 C4 -179(100) 2_655 . . 2_655 ?
C2 C41 C42 C4 -15.4(8) . . . 2_655 ?
C40 C41 C42 C4 133.0(6) . . . 2_655 ?
C45 C41 C42 C4 3.7(10) 2_655 . . 2_655 ?
C66 C41 C42 C4 127.8(6) 2_655 . . 2_655 ?
C5 C41 C42 C4 -20.6(4) 2_655 . . 2_655 ?
Nd2 C41 C42 C4 77.8(5) . . . 2_655 ?
Nd6 C41 C42 C4 77.0(5) 2_655 . . 2_655 ?
C69 C41 C42 Nd6 26(5) 2_655 . . 2_655 ?
C6 C41 C42 Nd6 104(8) 2_655 . . 2_655 ?
C2 C41 C42 Nd6 -92.5(5) . . . 2_655 ?
C40 C41 C42 Nd6 56.0(5) . . . 2_655 ?
C45 C41 C42 Nd6 -73.3(7) 2_655 . . 2_655 ?
C66 C41 C42 Nd6 50.8(6) 2_655 . . 2_655 ?
C5 C41 C42 Nd6 -97.6(4) 2_655 . . 2_655 ?
Nd2 C41 C42 Nd6 0.80(14) . . . 2_655 ?
C69 C41 C42 Nd3 39(5) 2_655 . . 2_655 ?
C6 C41 C42 Nd3 117(8) 2_655 . . 2_655 ?
C2 C41 C42 Nd3 -79.6(5) . . . 2_655 ?
C40 C41 C42 Nd3 68.9(6) . . . 2_655 ?
C45 C41 C42 Nd3 -60.4(7) 2_655 . . 2_655 ?
C66 C41 C42 Nd3 63.7(7) 2_655 . . 2_655 ?
C5 C41 C42 Nd3 -84.7(4) 2_655 . . 2_655 ?
Nd2 C41 C42 Nd3 13.7(2) . . . 2_655 ?
Nd6 C41 C42 Nd3 12.89(11) 2_655 . . 2_655 ?
C69 C41 C42 Nd2 25(5) 2_655 . . . ?
C6 C41 C42 Nd2 103(8) 2_655 . . . ?
C2 C41 C42 Nd2 -93.3(5) . . . . ?
C40 C41 C42 Nd2 55.2(5) . . . . ?
C45 C41 C42 Nd2 -74.1(6) 2_655 . . . ?
C66 C41 C42 Nd2 50.0(5) 2_655 . . . ?
C5 C41 C42 Nd2 -98.4(4) 2_655 . . . ?
Nd6 C41 C42 Nd2 -0.80(14) 2_655 . . . ?
C6 C42 C43 C4 -119(2) 2_655 . . 2_655 ?
C5 C42 C43 C4 -137(2) 2_655 . . 2_655 ?
C7 C42 C43 C4 15(3) 2_655 . . 2_655 ?
C37 C42 C43 C4 25(2) . . . 2_655 ?
C41 C42 C43 C4 -118(2) . . . 2_655 ?
Nd6 C42 C43 C4 -37(2) 2_655 . . 2_655 ?
Nd3 C42 C43 C4 -29(2) 2_655 . . 2_655 ?
Nd2 C42 C43 C4 -53(2) . . . 2_655 ?
C6 C42 C43 C5 17.5(16) 2_655 . . 2_655 ?
C7 C42 C43 C5 151.7(9) 2_655 . . 2_655 ?
C37 C42 C43 C5 162.3(7) . . . 2_655 ?
C41 C42 C43 C5 19.0(7) . . . 2_655 ?
C4 C42 C43 C5 137(2) 2_655 . . 2_655 ?
Nd6 C42 C43 C5 99.3(6) 2_655 . . 2_655 ?
Nd3 C42 C43 C5 107.9(6) 2_655 . . 2_655 ?
Nd2 C42 C43 C5 83.3(6) . . . 2_655 ?
C6 C42 C43 C44 3.5(18) 2_655 . . . ?
C5 C42 C43 C44 -14.0(6) 2_655 . . . ?
C7 C42 C43 C44 137.7(7) 2_655 . . . ?
C37 C42 C43 C44 148.3(5) . . . . ?
C41 C42 C43 C44 5.0(8) . . . . ?
C4 C42 C43 C44 123(3) 2_655 . . . ?
Nd6 C42 C43 C44 85.3(5) 2_655 . . . ?
Nd3 C42 C43 C44 93.9(5) 2_655 . . . ?
Nd2 C42 C43 C44 69.3(5) . . . . ?
C6 C42 C43 C48 -145.8(15) 2_655 . . . ?
C5 C42 C43 C48 -163.3(9) 2_655 . . . ?
C7 C42 C43 C48 -11.6(10) 2_655 . . . ?
C37 C42 C43 C48 -1.0(8) . . . . ?
C41 C42 C43 C48 -144.3(7) . . . . ?
C4 C42 C43 C48 -26(2) 2_655 . . . ?
Nd6 C42 C43 C48 -64.0(6) 2_655 . . . ?
Nd3 C42 C43 C48 -55.4(5) 2_655 . . . ?
Nd2 C42 C43 C48 -80.0(6) . . . . ?
C6 C42 C43 C9 -145.5(15) 2_655 . . 2_655 ?
C5 C42 C43 C9 -163.0(8) 2_655 . . 2_655 ?
C7 C42 C43 C9 -11.3(9) 2_655 . . 2_655 ?
C37 C42 C43 C9 -0.8(7) . . . 2_655 ?
C41 C42 C43 C9 -144.0(6) . . . 2_655 ?
C4 C42 C43 C9 -26(2) 2_655 . . 2_655 ?
Nd6 C42 C43 C9 -63.7(5) 2_655 . . 2_655 ?
Nd3 C42 C43 C9 -55.1(4) 2_655 . . 2_655 ?
Nd2 C42 C43 C9 -79.7(5) . . . 2_655 ?
C5 C42 C43 C6 -17.5(16) 2_655 . . 2_655 ?
C7 C42 C43 C6 134(2) 2_655 . . 2_655 ?
C37 C42 C43 C6 144.8(18) . . . 2_655 ?
C41 C42 C43 C6 1.5(12) . . . 2_655 ?
C4 C42 C43 C6 119(2) 2_655 . . 2_655 ?
Nd6 C42 C43 C6 81.8(15) 2_655 . . 2_655 ?
Nd3 C42 C43 C6 90.4(15) 2_655 . . 2_655 ?
Nd2 C42 C43 C6 65.8(15) . . . 2_655 ?
C6 C42 C43 C3 -44(2) 2_655 . . 2_655 ?
C5 C42 C43 C3 -61.5(11) 2_655 . . 2_655 ?
C7 C42 C43 C3 90.2(12) 2_655 . . 2_655 ?
C37 C42 C43 C3 100.8(11) . . . 2_655 ?
C41 C42 C43 C3 -42.5(13) . . . 2_655 ?
C4 C42 C43 C3 75(2) 2_655 . . 2_655 ?
Nd6 C42 C43 C3 37.8(11) 2_655 . . 2_655 ?
Nd3 C42 C43 C3 46.4(10) 2_655 . . 2_655 ?
Nd2 C42 C43 C3 21.8(11) . . . 2_655 ?
C6 C42 C43 Nd3 -90.4(15) 2_655 . . 2_655 ?
C5 C42 C43 Nd3 -107.9(6) 2_655 . . 2_655 ?
C7 C42 C43 Nd3 43.8(7) 2_655 . . 2_655 ?
C37 C42 C43 Nd3 54.4(5) . . . 2_655 ?
C41 C42 C43 Nd3 -88.9(5) . . . 2_655 ?
C4 C42 C43 Nd3 29(2) 2_655 . . 2_655 ?
Nd6 C42 C43 Nd3 -8.61(14) 2_655 . . 2_655 ?
Nd2 C42 C43 Nd3 -24.60(18) . . . 2_655 ?
C6 C42 C43 Nd6 -81.8(15) 2_655 . . 2_655 ?
C5 C42 C43 Nd6 -99.3(6) 2_655 . . 2_655 ?
C7 C42 C43 Nd6 52.4(6) 2_655 . . 2_655 ?
C37 C42 C43 Nd6 63.0(4) . . . 2_655 ?
C41 C42 C43 Nd6 -80.3(5) . . . 2_655 ?
C4 C42 C43 Nd6 37(2) 2_655 . . 2_655 ?
Nd3 C42 C43 Nd6 8.61(14) 2_655 . . 2_655 ?
Nd2 C42 C43 Nd6 -15.99(7) . . . 2_655 ?
C4 C43 C44 C5 174.7(9) 2_655 . . 2_655 ?
C42 C43 C44 C5 15.5(7) . . . 2_655 ?
C48 C43 C44 C5 161.4(9) . . . 2_655 ?
C9 C43 C44 C5 157.5(9) 2_655 . . 2_655 ?
C6 C43 C44 C5 16.5(6) 2_655 . . 2_655 ?
C3 C43 C44 C5 168.9(7) 2_655 . . 2_655 ?
Nd3 C43 C44 C5 99.6(6) 2_655 . . 2_655 ?
Nd6 C43 C44 C5 78.6(6) 2_655 . . 2_655 ?
C4 C43 C44 C1 177.6(8) 2_655 . . 2_655 ?
C5 C43 C44 C1 2.9(8) 2_655 . . 2_655 ?
C42 C43 C44 C1 18.4(9) . . . 2_655 ?
C48 C43 C44 C1 164.3(7) . . . 2_655 ?
C9 C43 C44 C1 160.3(7) 2_655 . . 2_655 ?
C6 C43 C44 C1 19.3(7) 2_655 . . 2_655 ?
C3 C43 C44 C1 171.8(8) 2_655 . . 2_655 ?
Nd3 C43 C44 C1 102.4(6) 2_655 . . 2_655 ?
Nd6 C43 C44 C1 81.4(6) 2_655 . . 2_655 ?
C4 C43 C44 C2 33.9(15) 2_655 . . 2_655 ?
C5 C43 C44 C2 -140.8(15) 2_655 . . 2_655 ?
C42 C43 C44 C2 -125.2(13) . . . 2_655 ?
C48 C43 C44 C2 20.7(16) . . . 2_655 ?
C9 C43 C44 C2 16.7(16) 2_655 . . 2_655 ?
C6 C43 C44 C2 -124.3(13) 2_655 . . 2_655 ?
C3 C43 C44 C2 28.2(12) 2_655 . . 2_655 ?
Nd3 C43 C44 C2 -41.2(14) 2_655 . . 2_655 ?
Nd6 C43 C44 C2 -62.2(14) 2_655 . . 2_655 ?
C5 C43 C44 C4 -174.7(9) 2_655 . . 2_655 ?
C42 C43 C44 C4 -159.2(9) . . . 2_655 ?
C48 C43 C44 C4 -13.3(7) . . . 2_655 ?
C9 C43 C44 C4 -17.2(7) 2_655 . . 2_655 ?
C6 C43 C44 C4 -158.2(8) 2_655 . . 2_655 ?
C3 C43 C44 C4 -5.8(7) 2_655 . . 2_655 ?
Nd3 C43 C44 C4 -75.1(6) 2_655 . . 2_655 ?
Nd6 C43 C44 C4 -96.1(6) 2_655 . . 2_655 ?
C4 C43 C44 C3 5.8(7) 2_655 . . 2_655 ?
C5 C43 C44 C3 -168.9(7) 2_655 . . 2_655 ?
C42 C43 C44 C3 -153.4(5) . . . 2_655 ?
C48 C43 C44 C3 -7.5(7) . . . 2_655 ?
C9 C43 C44 C3 -11.4(7) 2_655 . . 2_655 ?
C6 C43 C44 C3 -152.5(4) 2_655 . . 2_655 ?
Nd3 C43 C44 C3 -69.4(4) 2_655 . . 2_655 ?
Nd6 C43 C44 C3 -90.4(4) 2_655 . . 2_655 ?
C4 C43 C44 C45 12.6(8) 2_655 . . . ?
C5 C43 C44 C45 -162.1(8) 2_655 . . . ?
C42 C43 C44 C45 -146.5(6) . . . . ?
C48 C43 C44 C45 -0.6(9) . . . . ?
C9 C43 C44 C45 -4.6(9) 2_655 . . . ?
C6 C43 C44 C45 -145.6(5) 2_655 . . . ?
C3 C43 C44 C45 6.9(5) 2_655 . . . ?
Nd3 C43 C44 C45 -62.5(6) 2_655 . . . ?
Nd6 C43 C44 C45 -83.5(5) 2_655 . . . ?
C4 C43 C44 C1 171.0(7) 2_655 . . . ?
C5 C43 C44 C1 -3.7(7) 2_655 . . . ?
C42 C43 C44 C1 11.8(8) . . . . ?
C48 C43 C44 C1 157.7(7) . . . . ?
C9 C43 C44 C1 153.8(6) 2_655 . . . ?
C6 C43 C44 C1 12.7(6) 2_655 . . . ?
C3 C43 C44 C1 165.2(7) 2_655 . . . ?
Nd3 C43 C44 C1 95.9(5) 2_655 . . . ?
Nd6 C43 C44 C1 74.9(5) 2_655 . . . ?
C1 C1 C44 C5 125(11) 2_655 . . 2_655 ?
C44 C1 C44 C5 -86.3(18) 2_655 . . 2_655 ?
C2 C1 C44 C5 -27.7(8) . . . 2_655 ?
C81 C1 C44 C5 100.0(15) . . . 2_655 ?
C81 C1 C44 C5 98.6(13) 2_655 . . 2_655 ?
C5 C1 C44 C5 -136.6(7) . . . 2_655 ?
C2 C1 C44 C5 -165.2(6) 2_655 . . 2_655 ?
C44 C1 C44 C1 149(13) 2_655 . . 2_655 ?
C2 C1 C44 C1 -153(12) . . . 2_655 ?
C81 C1 C44 C1 -25(10) . . . 2_655 ?
C81 C1 C44 C1 -26(10) 2_655 . . 2_655 ?
C5 C1 C44 C1 99(11) . . . 2_655 ?
C2 C1 C44 C1 70(11) 2_655 . . 2_655 ?
C5 C1 C44 C1 -125(11) 2_655 . . 2_655 ?
C1 C1 C44 C2 -70(11) 2_655 . . 2_655 ?
C44 C1 C44 C2 78.8(18) 2_655 . . 2_655 ?
C2 C1 C44 C2 137.5(8) . . . 2_655 ?
C81 C1 C44 C2 -94.8(15) . . . 2_655 ?
C81 C1 C44 C2 -96.2(13) 2_655 . . 2_655 ?
C5 C1 C44 C2 28.6(6) . . . 2_655 ?
C5 C1 C44 C2 165.2(6) 2_655 . . 2_655 ?
C1 C1 C44 C4 136(11) 2_655 . . 2_655 ?
C44 C1 C44 C4 -75(2) 2_655 . . 2_655 ?
C2 C1 C44 C4 -16.1(16) . . . 2_655 ?
C81 C1 C44 C4 111.6(16) . . . 2_655 ?
C81 C1 C44 C4 110.2(15) 2_655 . . 2_655 ?
C5 C1 C44 C4 -124.9(14) . . . 2_655 ?
C2 C1 C44 C4 -153.5(13) 2_655 . . 2_655 ?
C5 C1 C44 C4 11.6(10) 2_655 . . 2_655 ?
C1 C1 C44 C3 -79(11) 2_655 . . 2_655 ?
C44 C1 C44 C3 70(2) 2_655 . . 2_655 ?
C2 C1 C44 C3 128.5(11) . . . 2_655 ?
C81 C1 C44 C3 -103.8(16) . . . 2_655 ?
C81 C1 C44 C3 -105.2(14) 2_655 . . 2_655 ?
C5 C1 C44 C3 19.7(11) . . . 2_655 ?
C2 C1 C44 C3 -8.9(7) 2_655 . . 2_655 ?
C5 C1 C44 C3 156.2(10) 2_655 . . 2_655 ?
C1 C1 C44 C43 127(11) 2_655 . . . ?
C44 C1 C44 C43 -84.1(19) 2_655 . . . ?
C2 C1 C44 C43 -25.5(10) . . . . ?
C81 C1 C44 C43 102.2(15) . . . . ?
C81 C1 C44 C43 100.8(13) 2_655 . . . ?
C5 C1 C44 C43 -134.3(7) . . . . ?
C2 C1 C44 C43 -162.9(7) 2_655 . . . ?
C5 C1 C44 C43 2.2(4) 2_655 . . . ?
C1 C1 C44 C45 -74(11) 2_655 . . . ?
C44 C1 C44 C45 74.8(18) 2_655 . . . ?
C2 C1 C44 C45 133.5(8) . . . . ?
C81 C1 C44 C45 -98.8(15) . . . . ?
C81 C1 C44 C45 -100.2(13) 2_655 . . . ?
C5 C1 C44 C45 24.6(8) . . . . ?
C2 C1 C44 C45 -4.0(4) 2_655 . . . ?
C5 C1 C44 C45 161.2(7) 2_655 . . . ?
C5 C44 C45 C3 -39.3(19) 2_655 . . 2_655 ?
C1 C44 C45 C3 178.9(9) 2_655 . . 2_655 ?
C2 C44 C45 C3 179.7(12) 2_655 . . 2_655 ?
C4 C44 C45 C3 -8.5(9) 2_655 . . 2_655 ?
C43 C44 C45 C3 -15.0(11) . . . 2_655 ?
C1 C44 C45 C3 -173.8(8) . . . 2_655 ?
C5 C44 C45 C2 141.0(16) 2_655 . . 2_655 ?
C1 C44 C45 C2 -0.8(7) 2_655 . . 2_655 ?
C4 C44 C45 C2 171.8(7) 2_655 . . 2_655 ?
C3 C44 C45 C2 -179.7(12) 2_655 . . 2_655 ?
C43 C44 C45 C2 165.3(7) . . . 2_655 ?
C1 C44 C45 C2 6.5(7) . . . 2_655 ?
C5 C44 C45 C46 -24.1(18) 2_655 . . . ?
C1 C44 C45 C46 -165.9(6) 2_655 . . . ?
C2 C44 C45 C46 -165.1(9) 2_655 . . . ?
C4 C44 C45 C46 6.8(7) 2_655 . . . ?
C3 C44 C45 C46 15.2(7) 2_655 . . . ?
C43 C44 C45 C46 0.2(9) . . . . ?
C1 C44 C45 C46 -158.6(6) . . . . ?
C5 C44 C45 C69 123.6(15) 2_655 . . . ?
C1 C44 C45 C69 -18.2(8) 2_655 . . . ?
C2 C44 C45 C69 -17.4(6) 2_655 . . . ?
C4 C44 C45 C69 154.4(6) 2_655 . . . ?
C3 C44 C45 C69 162.9(12) 2_655 . . . ?
C43 C44 C45 C69 147.9(6) . . . . ?
C1 C44 C45 C69 -10.9(8) . . . . ?
C5 C44 C45 C72 -15(2) 2_655 . . 2_655 ?
C1 C44 C45 C72 -156.3(7) 2_655 . . 2_655 ?
C2 C44 C45 C72 -155.5(10) 2_655 . . 2_655 ?
C4 C44 C45 C72 16.4(8) 2_655 . . 2_655 ?
C3 C44 C45 C72 24.8(7) 2_655 . . 2_655 ?
C43 C44 C45 C72 9.8(10) . . . 2_655 ?
C1 C44 C45 C72 -149.0(7) . . . 2_655 ?
C5 C44 C45 C41 123.4(15) 2_655 . . 2_655 ?
C1 C44 C45 C41 -18.4(7) 2_655 . . 2_655 ?
C2 C44 C45 C41 -17.6(5) 2_655 . . 2_655 ?
C4 C44 C45 C41 154.3(4) 2_655 . . 2_655 ?
C3 C44 C45 C41 162.7(11) 2_655 . . 2_655 ?
C43 C44 C45 C41 147.7(5) . . . 2_655 ?
C1 C44 C45 C41 -11.1(6) . . . 2_655 ?
C5 C44 C45 C4 -30.9(14) 2_655 . . 2_655 ?
C1 C44 C45 C4 -172.6(7) 2_655 . . 2_655 ?
C2 C44 C45 C4 -171.8(7) 2_655 . . 2_655 ?
C3 C44 C45 C4 8.5(9) 2_655 . . 2_655 ?
C43 C44 C45 C4 -6.5(4) . . . 2_655 ?
C1 C44 C45 C4 -165.3(6) . . . 2_655 ?
C5 C44 C45 Nd2 60.0(16) 2_655 . . 2_655 ?
C1 C44 C45 Nd2 -81.8(5) 2_655 . . 2_655 ?
C2 C44 C45 Nd2 -81.0(6) 2_655 . . 2_655 ?
C4 C44 C45 Nd2 90.9(4) 2_655 . . 2_655 ?
C3 C44 C45 Nd2 99.3(9) 2_655 . . 2_655 ?
C43 C44 C45 Nd2 84.3(5) . . . 2_655 ?
C1 C44 C45 Nd2 -74.5(4) . . . 2_655 ?
C3 C45 C46 C72 164(3) 2_655 . . 2_655 ?
C2 C45 C46 C72 65(5) 2_655 . . 2_655 ?
C44 C45 C46 C72 144(3) . . . 2_655 ?
C69 C45 C46 C72 -8(3) . . . 2_655 ?
C41 C45 C46 C72 3(3) 2_655 . . 2_655 ?
C4 C45 C46 C72 149(3) 2_655 . . 2_655 ?
Nd2 C45 C46 C72 45(3) 2_655 . . 2_655 ?
C2 C45 C46 C3 -99(4) 2_655 . . 2_655 ?
C44 C45 C46 C3 -20.2(10) . . . 2_655 ?
C69 C45 C46 C3 -172.0(13) . . . 2_655 ?
C72 C45 C46 C3 -164(3) 2_655 . . 2_655 ?
C41 C45 C46 C3 -161.6(14) 2_655 . . 2_655 ?
C4 C45 C46 C3 -15.4(10) 2_655 . . 2_655 ?
Nd2 C45 C46 C3 -119.0(11) 2_655 . . 2_655 ?
C3 C45 C46 C47 22.4(12) 2_655 . . . ?
C2 C45 C46 C47 -76(4) 2_655 . . . ?
C44 C45 C46 C47 2.2(10) . . . . ?
C69 C45 C46 C47 -149.6(6) . . . . ?
C72 C45 C46 C47 -142(3) 2_655 . . . ?
C41 C45 C46 C47 -139.2(6) 2_655 . . . ?
C4 C45 C46 C47 7.0(6) 2_655 . . . ?
Nd2 C45 C46 C47 -96.6(7) 2_655 . . . ?
C3 C45 C46 C65 170.3(13) 2_655 . . . ?
C2 C45 C46 C65 71(4) 2_655 . . . ?
C44 C45 C46 C65 150.1(6) . . . . ?
C69 C45 C46 C65 -1.7(8) . . . . ?
C72 C45 C46 C65 6(2) 2_655 . . . ?
C41 C45 C46 C65 8.7(9) 2_655 . . . ?
C4 C45 C46 C65 155.0(6) 2_655 . . . ?
Nd2 C45 C46 C65 51.4(5) 2_655 . . . ?
C3 C45 C46 C71 71.8(19) 2_655 . . 2_655 ?
C2 C45 C46 C71 -27(5) 2_655 . . 2_655 ?
C44 C45 C46 C71 51.5(18) . . . 2_655 ?
C69 C45 C46 C71 -100.2(15) . . . 2_655 ?
C72 C45 C46 C71 -92(3) 2_655 . . 2_655 ?
C41 C45 C46 C71 -89.8(15) 2_655 . . 2_655 ?
C4 C45 C46 C71 56.4(15) 2_655 . . 2_655 ?
Nd2 C45 C46 C71 -47.2(15) 2_655 . . 2_655 ?
C3 C45 C46 C73 172.4(12) 2_655 . . 2_655 ?
C2 C45 C46 C73 73(4) 2_655 . . 2_655 ?
C44 C45 C46 C73 152.1(6) . . . 2_655 ?
C69 C45 C46 C73 0.4(6) . . . 2_655 ?
C72 C45 C46 C73 8(3) 2_655 . . 2_655 ?
C41 C45 C46 C73 10.8(7) 2_655 . . 2_655 ?
C4 C45 C46 C73 157.0(5) 2_655 . . 2_655 ?
Nd2 C45 C46 C73 53.4(4) 2_655 . . 2_655 ?
C3 C45 C46 Nd2 119.0(11) 2_655 . . 2_655 ?
C2 C45 C46 Nd2 20(4) 2_655 . . 2_655 ?
C44 C45 C46 Nd2 98.7(6) . . . 2_655 ?
C69 C45 C46 Nd2 -53.0(4) . . . 2_655 ?
C72 C45 C46 Nd2 -45(3) 2_655 . . 2_655 ?
C41 C45 C46 Nd2 -42.6(5) 2_655 . . 2_655 ?
C4 C45 C46 Nd2 103.6(3) 2_655 . . 2_655 ?
C72 C46 C47 C10 -23(3) 2_655 . . 2_655 ?
C3 C46 C47 C10 132.2(14) 2_655 . . 2_655 ?
C45 C46 C47 C10 122.4(14) . . . 2_655 ?
C65 C46 C47 C10 -19.8(19) . . . 2_655 ?
C71 C46 C47 C10 -30.8(15) 2_655 . . 2_655 ?
C73 C46 C47 C10 -10(2) 2_655 . . 2_655 ?
Nd2 C46 C47 C10 42.8(16) 2_655 . . 2_655 ?
C72 C46 C47 C71 8(2) 2_655 . . 2_655 ?
C3 C46 C47 C71 163.0(8) 2_655 . . 2_655 ?
C45 C46 C47 C71 153.2(8) . . . 2_655 ?
C65 C46 C47 C71 11.0(8) . . . 2_655 ?
C73 C46 C47 C71 20.4(9) 2_655 . . 2_655 ?
Nd2 C46 C47 C71 73.7(4) 2_655 . . 2_655 ?
C72 C46 C47 C48 -149(2) 2_655 . . . ?
C3 C46 C47 C48 6.0(9) 2_655 . . . ?
C45 C46 C47 C48 -3.9(10) . . . . ?
C65 C46 C47 C48 -146.1(8) . . . . ?
C71 C46 C47 C48 -157.1(8) 2_655 . . . ?
C73 C46 C47 C48 -136.6(9) 2_655 . . . ?
Nd2 C46 C47 C48 -83.4(6) 2_655 . . . ?
C72 C46 C47 C50 1(3) 2_655 . . . ?
C3 C46 C47 C50 156.2(6) 2_655 . . . ?
C45 C46 C47 C50 146.4(6) . . . . ?
C65 C46 C47 C50 4.2(10) . . . . ?
C71 C46 C47 C50 -6.8(5) 2_655 . . . ?
C73 C46 C47 C50 13.6(11) 2_655 . . . ?
Nd2 C46 C47 C50 66.8(5) 2_655 . . . ?
C72 C46 C47 C9 -145(2) 2_655 . . 2_655 ?
C3 C46 C47 C9 9.9(10) 2_655 . . 2_655 ?
C45 C46 C47 C9 0.1(12) . . . 2_655 ?
C65 C46 C47 C9 -142.1(8) . . . 2_655 ?
C71 C46 C47 C9 -153.1(9) 2_655 . . 2_655 ?
C73 C46 C47 C9 -132.6(9) 2_655 . . 2_655 ?
Nd2 C46 C47 C9 -79.4(7) 2_655 . . 2_655 ?
C3 C46 C47 C72 155(3) 2_655 . . 2_655 ?
C45 C46 C47 C72 145(3) . . . 2_655 ?
C65 C46 C47 C72 3(2) . . . 2_655 ?
C71 C46 C47 C72 -8(2) 2_655 . . 2_655 ?
C73 C46 C47 C72 12.6(19) 2_655 . . 2_655 ?
Nd2 C46 C47 C72 66(2) 2_655 . . 2_655 ?
C72 C46 C47 C4 -153(3) 2_655 . . 2_655 ?
C3 C46 C47 C4 2.5(6) 2_655 . . 2_655 ?
C45 C46 C47 C4 -7.3(7) . . . 2_655 ?
C65 C46 C47 C4 -149.5(8) . . . 2_655 ?
C71 C46 C47 C4 -160.5(5) 2_655 . . 2_655 ?
C73 C46 C47 C4 -140.1(9) 2_655 . . 2_655 ?
Nd2 C46 C47 C4 -86.8(3) 2_655 . . 2_655 ?
C72 C46 C47 C3 -155(3) 2_655 . . 2_655 ?
C45 C46 C47 C3 -9.8(5) . . . 2_655 ?
C65 C46 C47 C3 -152.0(12) . . . 2_655 ?
C71 C46 C47 C3 -163.0(8) 2_655 . . 2_655 ?
C73 C46 C47 C3 -142.6(13) 2_655 . . 2_655 ?
Nd2 C46 C47 C3 -89.4(6) 2_655 . . 2_655 ?
C72 C46 C47 Nd3 -86(3) 2_655 . . 2_655 ?
C3 C46 C47 Nd3 69.2(6) 2_655 . . 2_655 ?
C45 C46 C47 Nd3 59.4(7) . . . 2_655 ?
C65 C46 C47 Nd3 -82.8(7) . . . 2_655 ?
C71 C46 C47 Nd3 -93.8(4) 2_655 . . 2_655 ?
C73 C46 C47 Nd3 -73.3(9) 2_655 . . 2_655 ?
Nd2 C46 C47 Nd3 -20.1(3) 2_655 . . 2_655 ?
C8 C36 C48 C9 -176(8) 2_655 . . 2_655 ?
C12 C36 C48 C9 -43(6) 2_655 . . 2_655 ?
C37 C36 C48 C9 -180(100) . . . 2_655 ?
C35 C36 C48 C9 -33(6) . . . 2_655 ?
C7 C36 C48 C9 -174(6) 2_655 . . 2_655 ?
C10 C36 C48 C9 -24(5) 2_655 . . 2_655 ?
Nd3 C36 C48 C9 -101(6) 2_655 . . 2_655 ?
Nd6 C36 C48 C9 -120(6) 2_655 . . 2_655 ?
C8 C36 C48 C4 -8(5) 2_655 . . 2_655 ?
C9 C36 C48 C4 167(7) 2_655 . . 2_655 ?
C12 C36 C48 C4 124.7(16) 2_655 . . 2_655 ?
C37 C36 C48 C4 -13(2) . . . 2_655 ?
C35 C36 C48 C4 134.3(14) . . . 2_655 ?
C7 C36 C48 C4 -6.6(18) 2_655 . . 2_655 ?
C10 C36 C48 C4 143.6(18) 2_655 . . 2_655 ?
Nd3 C36 C48 C4 66.1(15) 2_655 . . 2_655 ?
Nd6 C36 C48 C4 47.4(16) 2_655 . . 2_655 ?
C8 C36 C48 C43 3(4) 2_655 . . . ?
C9 C36 C48 C43 179(100) 2_655 . . . ?
C12 C36 C48 C43 136.4(14) 2_655 . . . ?
C37 C36 C48 C43 -0.8(11) . . . . ?
C35 C36 C48 C43 146.0(9) . . . . ?
C7 C36 C48 C43 5.1(10) 2_655 . . . ?
C10 C36 C48 C43 155.2(10) 2_655 . . . ?
Nd3 C36 C48 C43 77.8(7) 2_655 . . . ?
Nd6 C36 C48 C43 59.1(7) 2_655 . . . ?
C8 C36 C48 C47 -144(4) 2_655 . . . ?
C9 C36 C48 C47 32(5) 2_655 . . . ?
C12 C36 C48 C47 -11(2) 2_655 . . . ?
C37 C36 C48 C47 -148.3(8) . . . . ?
C35 C36 C48 C47 -1.5(14) . . . . ?
C7 C36 C48 C47 -142.4(8) 2_655 . . . ?
C10 C36 C48 C47 7.8(6) 2_655 . . . ?
Nd3 C36 C48 C47 -69.7(8) 2_655 . . . ?
Nd6 C36 C48 C47 -88.3(8) 2_655 . . . ?
C9 C36 C48 C8 176(8) 2_655 . . 2_655 ?
C12 C36 C48 C8 133(5) 2_655 . . 2_655 ?
C37 C36 C48 C8 -4(4) . . . 2_655 ?
C35 C36 C48 C8 143(5) . . . 2_655 ?
C7 C36 C48 C8 2(4) 2_655 . . 2_655 ?
C10 C36 C48 C8 152(4) 2_655 . . 2_655 ?
Nd3 C36 C48 C8 74(4) 2_655 . . 2_655 ?
Nd6 C36 C48 C8 56(4) 2_655 . . 2_655 ?
C8 C36 C48 C10 -152(4) 2_655 . . 2_655 ?
C9 C36 C48 C10 24(5) 2_655 . . 2_655 ?
C12 C36 C48 C10 -18.9(15) 2_655 . . 2_655 ?
C37 C36 C48 C10 -156.1(8) . . . 2_655 ?
C35 C36 C48 C10 -9.3(10) . . . 2_655 ?
C7 C36 C48 C10 -150.2(7) 2_655 . . 2_655 ?
Nd3 C36 C48 C10 -77.5(4) 2_655 . . 2_655 ?
Nd6 C36 C48 C10 -96.1(5) 2_655 . . 2_655 ?
C8 C36 C48 Nd3 -74(4) 2_655 . . 2_655 ?
C9 C36 C48 Nd3 101(6) 2_655 . . 2_655 ?
C12 C36 C48 Nd3 58.6(15) 2_655 . . 2_655 ?
C37 C36 C48 Nd3 -78.6(7) . . . 2_655 ?
C35 C36 C48 Nd3 68.2(9) . . . 2_655 ?
C7 C36 C48 Nd3 -72.7(6) 2_655 . . 2_655 ?
C10 C36 C48 Nd3 77.5(4) 2_655 . . 2_655 ?
Nd6 C36 C48 Nd3 -18.64(11) 2_655 . . 2_655 ?
C8 C36 C48 Nd6 -56(4) 2_655 . . 2_655 ?
C9 C36 C48 Nd6 120(6) 2_655 . . 2_655 ?
C12 C36 C48 Nd6 77.3(15) 2_655 . . 2_655 ?
C37 C36 C48 Nd6 -60.0(6) . . . 2_655 ?
C35 C36 C48 Nd6 86.9(9) . . . 2_655 ?
C7 C36 C48 Nd6 -54.1(5) 2_655 . . 2_655 ?
C10 C36 C48 Nd6 96.1(5) 2_655 . . 2_655 ?
Nd3 C36 C48 Nd6 18.64(11) 2_655 . . 2_655 ?
C4 C43 C48 C9 -164(7) 2_655 . . 2_655 ?
C5 C43 C48 C9 -73(8) 2_655 . . 2_655 ?
C42 C43 C48 C9 2(7) . . . 2_655 ?
C44 C43 C48 C9 -148(7) . . . 2_655 ?
C6 C43 C48 C9 -7(7) 2_655 . . 2_655 ?
C3 C43 C48 C9 -153(7) 2_655 . . 2_655 ?
Nd3 C43 C48 C9 -65(7) 2_655 . . 2_655 ?
Nd6 C43 C48 C9 -51(7) 2_655 . . 2_655 ?
C5 C43 C48 C4 92(3) 2_655 . . 2_655 ?
C42 C43 C48 C4 166.5(10) . . . 2_655 ?
C44 C43 C48 C4 16.5(9) . . . 2_655 ?
C9 C43 C48 C4 164(7) 2_655 . . 2_655 ?
C6 C43 C48 C4 156.9(10) 2_655 . . 2_655 ?
C3 C43 C48 C4 11.2(8) 2_655 . . 2_655 ?
Nd3 C43 C48 C4 99.2(9) 2_655 . . 2_655 ?
Nd6 C43 C48 C4 112.9(9) 2_655 . . 2_655 ?
C4 C43 C48 C36 -165.3(13) 2_655 . . . ?
C5 C43 C48 C36 -74(3) 2_655 . . . ?
C42 C43 C48 C36 1.2(10) . . . . ?
C44 C43 C48 C36 -148.8(8) . . . . ?
C9 C43 C48 C36 -1(6) 2_655 . . . ?
C6 C43 C48 C36 -8.4(11) 2_655 . . . ?
C3 C43 C48 C36 -154.1(9) 2_655 . . . ?
Nd3 C43 C48 C36 -66.1(8) 2_655 . . . ?
Nd6 C43 C48 C36 -52.4(8) 2_655 . . . ?
C4 C43 C48 C47 -17.7(9) 2_655 . . . ?
C5 C43 C48 C47 74(3) 2_655 . . . ?
C42 C43 C48 C47 148.8(7) . . . . ?
C44 C43 C48 C47 -1.2(11) . . . . ?
C9 C43 C48 C47 147(8) 2_655 . . . ?
C6 C43 C48 C47 139.2(7) 2_655 . . . ?
C3 C43 C48 C47 -6.5(7) 2_655 . . . ?
Nd3 C43 C48 C47 81.5(8) 2_655 . . . ?
Nd6 C43 C48 C47 95.2(8) 2_655 . . . ?
C4 C43 C48 C8 -164.7(12) 2_655 . . 2_655 ?
C5 C43 C48 C8 -73(3) 2_655 . . 2_655 ?
C42 C43 C48 C8 1.8(9) . . . 2_655 ?
C44 C43 C48 C8 -148.2(6) . . . 2_655 ?
C9 C43 C48 C8 0(6) 2_655 . . 2_655 ?
C6 C43 C48 C8 -7.8(9) 2_655 . . 2_655 ?
C3 C43 C48 C8 -153.5(7) 2_655 . . 2_655 ?
Nd3 C43 C48 C8 -65.5(6) 2_655 . . 2_655 ?
Nd6 C43 C48 C8 -51.8(6) 2_655 . . 2_655 ?
C4 C43 C48 C10 -51.8(15) 2_655 . . 2_655 ?
C5 C43 C48 C10 40(4) 2_655 . . 2_655 ?
C42 C43 C48 C10 114.7(14) . . . 2_655 ?
C44 C43 C48 C10 -35.3(17) . . . 2_655 ?
C9 C43 C48 C10 112(8) 2_655 . . 2_655 ?
C6 C43 C48 C10 105.1(14) 2_655 . . 2_655 ?
C3 C43 C48 C10 -40.6(14) 2_655 . . 2_655 ?
Nd3 C43 C48 C10 47.4(14) 2_655 . . 2_655 ?
Nd6 C43 C48 C10 61.1(15) 2_655 . . 2_655 ?
C4 C43 C48 Nd3 -99.2(9) 2_655 . . 2_655 ?
C5 C43 C48 Nd3 -8(3) 2_655 . . 2_655 ?
C42 C43 C48 Nd3 67.3(5) . . . 2_655 ?
C44 C43 C48 Nd3 -82.7(5) . . . 2_655 ?
C9 C43 C48 Nd3 65(7) 2_655 . . 2_655 ?
C6 C43 C48 Nd3 57.7(6) 2_655 . . 2_655 ?
C3 C43 C48 Nd3 -88.0(3) 2_655 . . 2_655 ?
Nd6 C43 C48 Nd3 13.70(11) 2_655 . . 2_655 ?
C4 C43 C48 Nd6 -112.9(9) 2_655 . . 2_655 ?
C5 C43 C48 Nd6 -21(3) 2_655 . . 2_655 ?
C42 C43 C48 Nd6 53.6(4) . . . 2_655 ?
C44 C43 C48 Nd6 -96.4(5) . . . 2_655 ?
C9 C43 C48 Nd6 51(7) 2_655 . . 2_655 ?
C6 C43 C48 Nd6 44.0(5) 2_655 . . 2_655 ?
C3 C43 C48 Nd6 -101.7(3) 2_655 . . 2_655 ?
Nd3 C43 C48 Nd6 -13.70(11) 2_655 . . 2_655 ?
C10 C47 C48 C9 6(3) 2_655 . . 2_655 ?
C71 C47 C48 C9 47(4) 2_655 . . 2_655 ?
C46 C47 C48 C9 165(3) . . . 2_655 ?
C50 C47 C48 C9 16(4) . . . 2_655 ?
C72 C47 C48 C9 156(3) 2_655 . . 2_655 ?
C4 C47 C48 C9 171(4) 2_655 . . 2_655 ?
C3 C47 C48 C9 169(4) 2_655 . . 2_655 ?
Nd3 C47 C48 C9 79(4) 2_655 . . 2_655 ?
C10 C47 C48 C4 -165.4(8) 2_655 . . 2_655 ?
C71 C47 C48 C4 -124.0(15) 2_655 . . 2_655 ?
C46 C47 C48 C4 -5.6(10) . . . 2_655 ?
C50 C47 C48 C4 -155.5(7) . . . 2_655 ?
C9 C47 C48 C4 -171(4) 2_655 . . 2_655 ?
C72 C47 C48 C4 -15.4(11) 2_655 . . 2_655 ?
C3 C47 C48 C4 -2.2(6) 2_655 . . 2_655 ?
Nd3 C47 C48 C4 -91.5(7) 2_655 . . 2_655 ?
C10 C47 C48 C36 -12.3(10) 2_655 . . . ?
C71 C47 C48 C36 29(2) 2_655 . . . ?
C46 C47 C48 C36 147.4(9) . . . . ?
C50 C47 C48 C36 -2.4(12) . . . . ?
C9 C47 C48 C36 -18(3) 2_655 . . . ?
C72 C47 C48 C36 137.7(9) 2_655 . . . ?
C4 C47 C48 C36 153.1(14) 2_655 . . . ?
C3 C47 C48 C36 150.9(10) 2_655 . . . ?
Nd3 C47 C48 C36 61.6(9) 2_655 . . . ?
C10 C47 C48 C43 -156.3(9) 2_655 . . . ?
C71 C47 C48 C43 -114.9(15) 2_655 . . . ?
C46 C47 C48 C43 3.4(11) . . . . ?
C50 C47 C48 C43 -146.4(7) . . . . ?
C9 C47 C48 C43 -162(4) 2_655 . . . ?
C72 C47 C48 C43 -6.3(13) 2_655 . . . ?
C4 C47 C48 C43 9.1(4) 2_655 . . . ?
C3 C47 C48 C43 6.9(8) 2_655 . . . ?
Nd3 C47 C48 C43 -82.5(8) 2_655 . . . ?
C10 C47 C48 C8 -20.6(10) 2_655 . . 2_655 ?
C71 C47 C48 C8 21(2) 2_655 . . 2_655 ?
C46 C47 C48 C8 139.1(9) . . . 2_655 ?
C50 C47 C48 C8 -10.7(13) . . . 2_655 ?
C9 C47 C48 C8 -26(3) 2_655 . . 2_655 ?
C72 C47 C48 C8 129.4(9) 2_655 . . 2_655 ?
C4 C47 C48 C8 144.8(15) 2_655 . . 2_655 ?
C3 C47 C48 C8 142.6(10) 2_655 . . 2_655 ?
Nd3 C47 C48 C8 53.3(9) 2_655 . . 2_655 ?
C71 C47 C48 C10 41.4(15) 2_655 . . 2_655 ?
C46 C47 C48 C10 159.7(8) . . . 2_655 ?
C50 C47 C48 C10 9.9(5) . . . 2_655 ?
C9 C47 C48 C10 -6(3) 2_655 . . 2_655 ?
C72 C47 C48 C10 150.0(9) 2_655 . . 2_655 ?
C4 C47 C48 C10 165.4(8) 2_655 . . 2_655 ?
C3 C47 C48 C10 163.2(6) 2_655 . . 2_655 ?
Nd3 C47 C48 C10 73.9(4) 2_655 . . 2_655 ?
C10 C47 C48 Nd3 -73.9(4) 2_655 . . 2_655 ?
C71 C47 C48 Nd3 -32.5(16) 2_655 . . 2_655 ?
C46 C47 C48 Nd3 85.9(6) . . . 2_655 ?
C50 C47 C48 Nd3 -63.9(5) . . . 2_655 ?
C9 C47 C48 Nd3 -79(4) 2_655 . . 2_655 ?
C72 C47 C48 Nd3 76.1(7) 2_655 . . 2_655 ?
C4 C47 C48 Nd3 91.5(7) 2_655 . . 2_655 ?
C3 C47 C48 Nd3 89.4(3) 2_655 . . 2_655 ?
C10 C47 C48 Nd6 -77.6(5) 2_655 . . 2_655 ?
C71 C47 C48 Nd6 -36.2(16) 2_655 . . 2_655 ?
C46 C47 C48 Nd6 82.1(6) . . . 2_655 ?
C50 C47 C48 Nd6 -67.7(6) . . . 2_655 ?
C9 C47 C48 Nd6 -83(4) 2_655 . . 2_655 ?
C72 C47 C48 Nd6 72.4(7) 2_655 . . 2_655 ?
C4 C47 C48 Nd6 87.8(7) 2_655 . . 2_655 ?
C3 C47 C48 Nd6 85.6(3) 2_655 . . 2_655 ?
Nd3 C47 C48 Nd6 -3.76(9) 2_655 . . 2_655 ?
C12 C35 C49 C11 149(18) 2_655 . . 2_655 ?
C36 C35 C49 C11 36(15) . . . 2_655 ?
C34 C35 C49 C11 -174(14) . . . 2_655 ?
C8 C35 C49 C11 43(15) 2_655 . . 2_655 ?
C13 C35 C49 C11 175(15) 2_655 . . 2_655 ?
C10 C35 C49 C11 32(14) 2_655 . . 2_655 ?
Nd3 C35 C49 C11 96(15) 2_655 . . 2_655 ?
Nd6 C35 C49 C11 103(15) 2_655 . . 2_655 ?
C12 C35 C49 C16 -32(8) 2_655 . . 2_655 ?
C11 C35 C49 C16 179(100) 2_655 . . 2_655 ?
C36 C35 C49 C16 -145.5(11) . . . 2_655 ?
C34 C35 C49 C16 4.5(15) . . . 2_655 ?
C8 C35 C49 C16 -138.2(12) 2_655 . . 2_655 ?
C13 C35 C49 C16 -6.6(16) 2_655 . . 2_655 ?
C10 C35 C49 C16 -149.1(15) 2_655 . . 2_655 ?
Nd3 C35 C49 C16 -85.5(11) 2_655 . . 2_655 ?
Nd6 C35 C49 C16 -77.7(11) 2_655 . . 2_655 ?
C12 C35 C49 C50 108(8) 2_655 . . . ?
C11 C35 C49 C50 -41(14) 2_655 . . . ?
C36 C35 C49 C50 -5.3(15) . . . . ?
C34 C35 C49 C50 144.6(10) . . . . ?
C8 C35 C49 C50 2.0(17) 2_655 . . . ?
C13 C35 C49 C50 133.6(11) 2_655 . . . ?
C10 C35 C49 C50 -8.9(7) 2_655 . . . ?
Nd3 C35 C49 C50 54.7(10) 2_655 . . . ?
Nd6 C35 C49 C50 62.4(11) 2_655 . . . ?
C12 C35 C49 C10 117(8) 2_655 . . 2_655 ?
C11 C35 C49 C10 -32(14) 2_655 . . 2_655 ?
C36 C35 C49 C10 3.7(10) . . . 2_655 ?
C34 C35 C49 C10 153.6(8) . . . 2_655 ?
C8 C35 C49 C10 10.9(12) 2_655 . . 2_655 ?
C13 C35 C49 C10 142.5(9) 2_655 . . 2_655 ?
Nd3 C35 C49 C10 63.6(5) 2_655 . . 2_655 ?
Nd6 C35 C49 C10 71.4(6) 2_655 . . 2_655 ?
C12 C35 C49 C53 -32(8) 2_655 . . . ?
C11 C35 C49 C53 179(100) 2_655 . . . ?
C36 C35 C49 C53 -145.6(10) . . . . ?
C34 C35 C49 C53 4.3(14) . . . . ?
C8 C35 C49 C53 -138.3(11) 2_655 . . . ?
C13 C35 C49 C53 -6.7(15) 2_655 . . . ?
C10 C35 C49 C53 -149.2(14) 2_655 . . . ?
Nd3 C35 C49 C53 -85.6(10) 2_655 . . . ?
Nd6 C35 C49 C53 -77.9(10) 2_655 . . . ?
C11 C35 C49 C12 -149(18) 2_655 . . 2_655 ?
C36 C35 C49 C12 -114(8) . . . 2_655 ?
C34 C35 C49 C12 36(8) . . . 2_655 ?
C8 C35 C49 C12 -106(9) 2_655 . . 2_655 ?
C13 C35 C49 C12 25(7) 2_655 . . 2_655 ?
C10 C35 C49 C12 -117(8) 2_655 . . 2_655 ?
Nd3 C35 C49 C12 -54(8) 2_655 . . 2_655 ?
Nd6 C35 C49 C12 -46(8) 2_655 . . 2_655 ?
C12 C35 C49 Nd3 54(8) 2_655 . . 2_655 ?
C11 C35 C49 Nd3 -96(15) 2_655 . . 2_655 ?
C36 C35 C49 Nd3 -60.0(7) . . . 2_655 ?
C34 C35 C49 Nd3 90.0(8) . . . 2_655 ?
C8 C35 C49 Nd3 -52.7(9) 2_655 . . 2_655 ?
C13 C35 C49 Nd3 78.9(9) 2_655 . . 2_655 ?
C10 C35 C49 Nd3 -63.6(5) 2_655 . . 2_655 ?
Nd6 C35 C49 Nd3 7.76(12) 2_655 . . 2_655 ?
C11 C49 C50 C10 7(3) 2_655 . . 2_655 ?
C16 C49 C50 C10 156.8(11) 2_655 . . 2_655 ?
C35 C49 C50 C10 14.1(11) . . . 2_655 ?
C53 C49 C50 C10 159.1(9) . . . 2_655 ?
C12 C49 C50 C10 18.8(11) 2_655 . . 2_655 ?
Nd3 C49 C50 C10 60.9(5) 2_655 . . 2_655 ?
C11 C49 C50 C71 -58(5) 2_655 . . 2_655 ?
C16 C49 C50 C71 92(3) 2_655 . . 2_655 ?
C35 C49 C50 C71 -51(3) . . . 2_655 ?
C10 C49 C50 C71 -65(3) 2_655 . . 2_655 ?
C53 C49 C50 C71 94(3) . . . 2_655 ?
C12 C49 C50 C71 -46(3) 2_655 . . 2_655 ?
Nd3 C49 C50 C71 -4(3) 2_655 . . 2_655 ?
C11 C49 C50 C51 -153(3) 2_655 . . . ?
C16 C49 C50 C51 -2.8(14) 2_655 . . . ?
C35 C49 C50 C51 -145.6(11) . . . . ?
C10 C49 C50 C51 -159.6(10) 2_655 . . . ?
C53 C49 C50 C51 -0.5(12) . . . . ?
C12 C49 C50 C51 -140.8(11) 2_655 . . . ?
Nd3 C49 C50 C51 -98.7(8) 2_655 . . . ?
C11 C49 C50 C47 -6(4) 2_655 . . . ?
C16 C49 C50 C47 144.2(8) 2_655 . . . ?
C35 C49 C50 C47 1.5(14) . . . . ?
C10 C49 C50 C47 -12.6(6) 2_655 . . . ?
C53 C49 C50 C47 146.5(7) . . . . ?
C12 C49 C50 C47 6.2(15) 2_655 . . . ?
Nd3 C49 C50 C47 48.3(6) 2_655 . . . ?
C11 C49 C50 C76 -149(3) 2_655 . . 2_655 ?
C16 C49 C50 C76 1.0(13) 2_655 . . 2_655 ?
C35 C49 C50 C76 -141.7(11) . . . 2_655 ?
C10 C49 C50 C76 -155.8(10) 2_655 . . 2_655 ?
C53 C49 C50 C76 3.4(12) . . . 2_655 ?
C12 C49 C50 C76 -136.9(11) 2_655 . . 2_655 ?
Nd3 C49 C50 C76 -94.8(7) 2_655 . . 2_655 ?
C16 C49 C50 C11 150(4) 2_655 . . 2_655 ?
C35 C49 C50 C11 7(3) . . . 2_655 ?
C10 C49 C50 C11 -7(3) 2_655 . . 2_655 ?
C53 C49 C50 C11 152(4) . . . 2_655 ?
C12 C49 C50 C11 12(3) 2_655 . . 2_655 ?
Nd3 C49 C50 C11 54(3) 2_655 . . 2_655 ?
C11 C49 C50 C17 -154(4) 2_655 . . 2_655 ?
C16 C49 C50 C17 -4.4(8) 2_655 . . 2_655 ?
C35 C49 C50 C17 -147.1(12) . . . 2_655 ?
C10 C49 C50 C17 -161.2(7) 2_655 . . 2_655 ?
C53 C49 C50 C17 -2.1(7) . . . 2_655 ?
C12 C49 C50 C17 -142.4(12) 2_655 . . 2_655 ?
Nd3 C49 C50 C17 -100.3(4) 2_655 . . 2_655 ?
C11 C49 C50 Nd3 -54(3) 2_655 . . 2_655 ?
C16 C49 C50 Nd3 95.9(10) 2_655 . . 2_655 ?
C35 C49 C50 Nd3 -46.9(9) . . . 2_655 ?
C10 C49 C50 Nd3 -60.9(5) 2_655 . . 2_655 ?
C53 C49 C50 Nd3 98.2(8) . . . 2_655 ?
C12 C49 C50 Nd3 -42.1(10) 2_655 . . 2_655 ?
C71 C47 C50 C10 -175.0(10) 2_655 . . 2_655 ?
C46 C47 C50 C10 -164.8(8) . . . 2_655 ?
C48 C47 C50 C10 -15.0(8) . . . 2_655 ?
C9 C47 C50 C10 -11.5(7) 2_655 . . 2_655 ?
C72 C47 C50 C10 -164.6(8) 2_655 . . 2_655 ?
C4 C47 C50 C10 -44.6(12) 2_655 . . 2_655 ?
C3 C47 C50 C10 -139.0(10) 2_655 . . 2_655 ?
Nd3 C47 C50 C10 -68.1(6) 2_655 . . 2_655 ?
C10 C47 C50 C71 175.0(10) 2_655 . . 2_655 ?
C46 C47 C50 C71 10.1(8) . . . 2_655 ?
C48 C47 C50 C71 160.0(9) . . . 2_655 ?
C9 C47 C50 C71 163.4(8) 2_655 . . 2_655 ?
C72 C47 C50 C71 10.4(7) 2_655 . . 2_655 ?
C4 C47 C50 C71 130.4(12) 2_655 . . 2_655 ?
C3 C47 C50 C71 35.9(10) 2_655 . . 2_655 ?
Nd3 C47 C50 C71 106.9(6) 2_655 . . 2_655 ?
C10 C47 C50 C49 17.4(9) 2_655 . . . ?
C71 C47 C50 C49 -157.6(11) 2_655 . . . ?
C46 C47 C50 C49 -147.5(8) . . . . ?
C48 C47 C50 C49 2.4(11) . . . . ?
C9 C47 C50 C49 5.8(10) 2_655 . . . ?
C72 C47 C50 C49 -147.2(8) 2_655 . . . ?
C4 C47 C50 C49 -27.2(15) 2_655 . . . ?
C3 C47 C50 C49 -121.7(10) 2_655 . . . ?
Nd3 C47 C50 C49 -50.7(8) 2_655 . . . ?
C10 C47 C50 C51 163.5(11) 2_655 . . . ?
C71 C47 C50 C51 -11.4(10) 2_655 . . . ?
C46 C47 C50 C51 -1.3(11) . . . . ?
C48 C47 C50 C51 148.6(10) . . . . ?
C9 C47 C50 C51 152.0(9) 2_655 . . . ?
C72 C47 C50 C51 -1.0(10) 2_655 . . . ?
C4 C47 C50 C51 119.0(12) 2_655 . . . ?
C3 C47 C50 C51 24.5(13) 2_655 . . . ?
Nd3 C47 C50 C51 95.5(9) 2_655 . . . ?
C10 C47 C50 C76 160.8(10) 2_655 . . 2_655 ?
C71 C47 C50 C76 -14.1(8) 2_655 . . 2_655 ?
C46 C47 C50 C76 -4.0(10) . . . 2_655 ?
C48 C47 C50 C76 145.9(9) . . . 2_655 ?
C9 C47 C50 C76 149.3(8) 2_655 . . 2_655 ?
C72 C47 C50 C76 -3.7(9) 2_655 . . 2_655 ?
C4 C47 C50 C76 116.3(11) 2_655 . . 2_655 ?
C3 C47 C50 C76 21.8(12) 2_655 . . 2_655 ?
Nd3 C47 C50 C76 92.7(8) 2_655 . . 2_655 ?
C10 C47 C50 C11 16.0(7) 2_655 . . 2_655 ?
C71 C47 C50 C11 -159.0(9) 2_655 . . 2_655 ?
C46 C47 C50 C11 -148.9(6) . . . 2_655 ?
C48 C47 C50 C11 1.0(8) . . . 2_655 ?
C9 C47 C50 C11 4.4(8) 2_655 . . 2_655 ?
C72 C47 C50 C11 -148.6(6) 2_655 . . 2_655 ?
C4 C47 C50 C11 -28.6(13) 2_655 . . 2_655 ?
C3 C47 C50 C11 -123.1(8) 2_655 . . 2_655 ?
Nd3 C47 C50 C11 -52.1(5) 2_655 . . 2_655 ?
C10 C47 C50 C17 120.4(11) 2_655 . . 2_655 ?
C71 C47 C50 C17 -54.5(10) 2_655 . . 2_655 ?
C46 C47 C50 C17 -44.4(12) . . . 2_655 ?
C48 C47 C50 C17 105.5(11) . . . 2_655 ?
C9 C47 C50 C17 108.9(10) 2_655 . . 2_655 ?
C72 C47 C50 C17 -44.2(11) 2_655 . . 2_655 ?
C4 C47 C50 C17 75.9(15) 2_655 . . 2_655 ?
C3 C47 C50 C17 -18.6(15) 2_655 . . 2_655 ?
Nd3 C47 C50 C17 52.3(9) 2_655 . . 2_655 ?
C10 C47 C50 Nd3 68.1(6) 2_655 . . 2_655 ?
C71 C47 C50 Nd3 -106.9(6) 2_655 . . 2_655 ?
C46 C47 C50 Nd3 -96.7(5) . . . 2_655 ?
C48 C47 C50 Nd3 53.1(6) . . . 2_655 ?
C9 C47 C50 Nd3 56.6(5) 2_655 . . 2_655 ?
C72 C47 C50 Nd3 -96.5(5) 2_655 . . 2_655 ?
C4 C47 C50 Nd3 23.5(9) 2_655 . . 2_655 ?
C3 C47 C50 Nd3 -70.9(8) 2_655 . . 2_655 ?
C10 C50 C51 C76 -11(16) 2_655 . . 2_655 ?
C71 C50 C51 C76 -53(14) 2_655 . . 2_655 ?
C49 C50 C51 C76 104(14) . . . 2_655 ?
C47 C50 C51 C76 -43(15) . . . 2_655 ?
C11 C50 C51 C76 96(14) 2_655 . . 2_655 ?
C17 C50 C51 C76 106(15) 2_655 . . 2_655 ?
Nd3 C50 C51 C76 27(14) 2_655 . . 2_655 ?
C10 C50 C51 C17 -117(2) 2_655 . . 2_655 ?
C71 C50 C51 C17 -158.8(12) 2_655 . . 2_655 ?
C49 C50 C51 C17 -2.2(13) . . . 2_655 ?
C47 C50 C51 C17 -149.4(7) . . . 2_655 ?
C76 C50 C51 C17 -106(15) 2_655 . . 2_655 ?
C11 C50 C51 C17 -10.0(14) 2_655 . . 2_655 ?
Nd3 C50 C51 C17 -78.6(8) 2_655 . . 2_655 ?
C10 C50 C51 C71 42(3) 2_655 . . 2_655 ?
C49 C50 C51 C71 156.6(9) . . . 2_655 ?
C47 C50 C51 C71 9.4(8) . . . 2_655 ?
C76 C50 C51 C71 53(14) 2_655 . . 2_655 ?
C11 C50 C51 C71 148.8(9) 2_655 . . 2_655 ?
C17 C50 C51 C71 158.8(12) 2_655 . . 2_655 ?
Nd3 C50 C51 C71 80.2(6) 2_655 . . 2_655 ?
C10 C50 C51 C64 25(3) 2_655 . . . ?
C71 C50 C51 C64 -16.7(12) 2_655 . . . ?
C49 C50 C51 C64 139.9(12) . . . . ?
C47 C50 C51 C64 -7.3(17) . . . . ?
C76 C50 C51 C64 36(13) 2_655 . . . ?
C11 C50 C51 C64 132.1(11) 2_655 . . . ?
C17 C50 C51 C64 142(2) 2_655 . . . ?
Nd3 C50 C51 C64 63.5(14) 2_655 . . . ?
C10 C50 C51 C75 -1(4) 2_655 . . 2_655 ?
C71 C50 C51 C75 -43(2) 2_655 . . 2_655 ?
C49 C50 C51 C75 114(2) . . . 2_655 ?
C47 C50 C51 C75 -34(3) . . . 2_655 ?
C76 C50 C51 C75 10(12) 2_655 . . 2_655 ?
C11 C50 C51 C75 106(2) 2_655 . . 2_655 ?
C17 C50 C51 C75 116(3) 2_655 . . 2_655 ?
Nd3 C50 C51 C75 37(3) 2_655 . . 2_655 ?
C10 C50 C51 C52 -115(2) 2_655 . . . ?
C71 C50 C51 C52 -156.9(12) 2_655 . . . ?
C49 C50 C51 C52 -0.3(13) . . . . ?
C47 C50 C51 C52 -147.5(8) . . . . ?
C76 C50 C51 C52 -104(15) 2_655 . . . ?
C11 C50 C51 C52 -8.1(14) 2_655 . . . ?
C17 C50 C51 C52 1.9(9) 2_655 . . . ?
Nd3 C50 C51 C52 -76.7(9) 2_655 . . . ?
C76 C51 C52 C17 -154(13) 2_655 . . 2_655 ?
C71 C51 C52 C17 -33(6) 2_655 . . 2_655 ?
C64 C51 C52 C17 -153(6) . . . 2_655 ?
C50 C51 C52 C17 -12(6) . . . 2_655 ?
C75 C51 C52 C17 -167(6) 2_655 . . 2_655 ?
C76 C51 C52 C18 1(11) 2_655 . . 2_655 ?
C17 C51 C52 C18 155(7) 2_655 . . 2_655 ?
C71 C51 C52 C18 122.3(19) 2_655 . . 2_655 ?
C64 C51 C52 C18 2(2) . . . 2_655 ?
C50 C51 C52 C18 143.8(15) . . . 2_655 ?
C75 C51 C52 C18 -11.2(17) 2_655 . . 2_655 ?
C76 C51 C52 C55 8(11) 2_655 . . . ?
C17 C51 C52 C55 163(6) 2_655 . . . ?
C71 C51 C52 C55 129.4(17) 2_655 . . . ?
C64 C51 C52 C55 9(2) . . . . ?
C50 C51 C52 C55 150.9(13) . . . . ?
C75 C51 C52 C55 -4.1(16) 2_655 . . . ?
C76 C51 C52 C53 -142(10) 2_655 . . . ?
C17 C51 C52 C53 13(5) 2_655 . . . ?
C71 C51 C52 C53 -20(2) 2_655 . . . ?
C64 C51 C52 C53 -140.7(12) . . . . ?
C50 C51 C52 C53 1.0(14) . . . . ?
C75 C51 C52 C53 -154.0(11) 2_655 . . . ?
C17 C51 C52 C76 154(13) 2_655 . . 2_655 ?
C71 C51 C52 C76 121(12) 2_655 . . 2_655 ?
C64 C51 C52 C76 1(10) . . . 2_655 ?
C50 C51 C52 C76 143(11) . . . 2_655 ?
C75 C51 C52 C76 -12(10) 2_655 . . 2_655 ?
C76 C51 C52 C16 -141(11) 2_655 . . 2_655 ?
C17 C51 C52 C16 14(5) 2_655 . . 2_655 ?
C71 C51 C52 C16 -19(2) 2_655 . . 2_655 ?
C64 C51 C52 C16 -139.4(11) . . . 2_655 ?
C50 C51 C52 C16 2.3(12) . . . 2_655 ?
C75 C51 C52 C16 -152.7(9) 2_655 . . 2_655 ?
C17 C52 C53 C16 17(6) 2_655 . . 2_655 ?
C18 C52 C53 C16 -136(4) 2_655 . . 2_655 ?
C55 C52 C53 C16 -144(4) . . . 2_655 ?
C51 C52 C53 C16 6(4) . . . 2_655 ?
C76 C52 C53 C16 3(4) 2_655 . . 2_655 ?
C18 C52 C53 C17 -153(6) 2_655 . . 2_655 ?
C55 C52 C53 C17 -161(6) . . . 2_655 ?
C51 C52 C53 C17 -11(4) . . . 2_655 ?
C76 C52 C53 C17 -15(4) 2_655 . . 2_655 ?
C16 C52 C53 C17 -17(6) 2_655 . . 2_655 ?
C17 C52 C53 C15 156(5) 2_655 . . 2_655 ?
C18 C52 C53 C15 3(2) 2_655 . . 2_655 ?
C55 C52 C53 C15 -5(2) . . . 2_655 ?
C51 C52 C53 C15 145.2(14) . . . 2_655 ?
C76 C52 C53 C15 141.4(14) 2_655 . . 2_655 ?
C16 C52 C53 C15 139(5) 2_655 . . 2_655 ?
C17 C52 C53 C29 155(5) 2_655 . . . ?
C18 C52 C53 C29 2(2) 2_655 . . . ?
C55 C52 C53 C29 -5.4(18) . . . . ?
C51 C52 C53 C29 144.5(12) . . . . ?
C76 C52 C53 C29 140.8(12) 2_655 . . . ?
C16 C52 C53 C29 138(5) 2_655 . . . ?
C17 C52 C53 C49 10(5) 2_655 . . . ?
C18 C52 C53 C49 -143.9(15) 2_655 . . . ?
C55 C52 C53 C49 -151.2(12) . . . . ?
C51 C52 C53 C49 -1.3(15) . . . . ?
C76 C52 C53 C49 -5.1(16) 2_655 . . . ?
C16 C52 C53 C49 -8(3) 2_655 . . . ?
C17 C52 C53 C11 16(5) 2_655 . . 2_655 ?
C18 C52 C53 C11 -137.7(15) 2_655 . . 2_655 ?
C55 C52 C53 C11 -145.0(13) . . . 2_655 ?
C51 C52 C53 C11 4.9(16) . . . 2_655 ?
C76 C52 C53 C11 1.1(17) 2_655 . . 2_655 ?
C16 C52 C53 C11 -2(3) 2_655 . . 2_655 ?
C17 C52 C53 Nd4 102(5) 2_655 . . . ?
C18 C52 C53 Nd4 -51.5(15) 2_655 . . . ?
C55 C52 C53 Nd4 -58.8(13) . . . . ?
C51 C52 C53 Nd4 91.1(11) . . . . ?
C76 C52 C53 Nd4 87.3(12) 2_655 . . . ?
C16 C52 C53 Nd4 85(4) 2_655 . . . ?
C15 C29 C53 C16 -41(7) 2_655 . . 2_655 ?
C20 C29 C53 C16 150(4) 2_655 . . 2_655 ?
C28 C29 C53 C16 143(4) . . . 2_655 ?
C14 C29 C53 C16 1(4) 2_655 . . 2_655 ?
C30 C29 C53 C16 -10(4) . . . 2_655 ?
Nd4 C29 C53 C16 60(4) . . . 2_655 ?
Nd1 C29 C53 C16 60(4) 2_655 . . 2_655 ?
C15 C29 C53 C17 -176(6) 2_655 . . 2_655 ?
C20 C29 C53 C17 15(2) 2_655 . . 2_655 ?
C28 C29 C53 C17 8.1(19) . . . 2_655 ?
C14 C29 C53 C17 -134.6(13) 2_655 . . 2_655 ?
C30 C29 C53 C17 -145.3(13) . . . 2_655 ?
C16 C29 C53 C17 -135(5) 2_655 . . 2_655 ?
Nd4 C29 C53 C17 -74.9(13) . . . 2_655 ?
Nd1 C29 C53 C17 -74.8(13) 2_655 . . 2_655 ?
C20 C29 C53 C15 -169(7) 2_655 . . 2_655 ?
C28 C29 C53 C15 -176(6) . . . 2_655 ?
C14 C29 C53 C15 42(5) 2_655 . . 2_655 ?
C30 C29 C53 C15 31(5) . . . 2_655 ?
C16 C29 C53 C15 41(7) 2_655 . . 2_655 ?
Nd4 C29 C53 C15 101(6) . . . 2_655 ?
Nd1 C29 C53 C15 102(6) 2_655 . . 2_655 ?
C15 C29 C53 C52 177(6) 2_655 . . . ?
C20 C29 C53 C52 8.2(18) 2_655 . . . ?
C28 C29 C53 C52 1.3(16) . . . . ?
C14 C29 C53 C52 -141.5(12) 2_655 . . . ?
C30 C29 C53 C52 -152.2(11) . . . . ?
C16 C29 C53 C52 -142(4) 2_655 . . . ?
Nd4 C29 C53 C52 -81.7(10) . . . . ?
Nd1 C29 C53 C52 -81.6(10) 2_655 . . . ?
C15 C29 C53 C49 -41(6) 2_655 . . . ?
C20 C29 C53 C49 150.5(12) 2_655 . . . ?
C28 C29 C53 C49 143.6(11) . . . . ?
C14 C29 C53 C49 0.9(19) 2_655 . . . ?
C30 C29 C53 C49 -9.8(17) . . . . ?
C16 C29 C53 C49 0(3) 2_655 . . . ?
Nd4 C29 C53 C49 60.6(12) . . . . ?
Nd1 C29 C53 C49 60.7(13) 2_655 . . . ?
C15 C29 C53 C11 -41(6) 2_655 . . 2_655 ?
C20 C29 C53 C11 150.7(11) 2_655 . . 2_655 ?
C28 C29 C53 C11 143.7(10) . . . 2_655 ?
C14 C29 C53 C11 1.0(16) 2_655 . . 2_655 ?
C30 C29 C53 C11 -9.7(15) . . . 2_655 ?
C16 C29 C53 C11 0(3) 2_655 . . 2_655 ?
Nd4 C29 C53 C11 60.7(10) . . . 2_655 ?
Nd1 C29 C53 C11 60.9(10) 2_655 . . 2_655 ?
C15 C29 C53 Nd4 -101(6) 2_655 . . . ?
C20 C29 C53 Nd4 89.9(13) 2_655 . . . ?
C28 C29 C53 Nd4 83.0(10) . . . . ?
C14 C29 C53 Nd4 -59.7(9) 2_655 . . . ?
C30 C29 C53 Nd4 -70.4(8) . . . . ?
C16 C29 C53 Nd4 -60(4) 2_655 . . . ?
Nd1 C29 C53 Nd4 0.11(8) 2_655 . . . ?
C11 C49 C53 C16 2(14) 2_655 . . 2_655 ?
C50 C49 C53 C16 -144(14) . . . 2_655 ?
C35 C49 C53 C16 2(14) . . . 2_655 ?
C10 C49 C53 C16 -123(14) 2_655 . . 2_655 ?
C12 C49 C53 C16 -1(14) 2_655 . . 2_655 ?
Nd3 C49 C53 C16 -62(14) 2_655 . . 2_655 ?
C11 C49 C53 C17 150(4) 2_655 . . 2_655 ?
C16 C49 C53 C17 148(15) 2_655 . . 2_655 ?
C50 C49 C53 C17 3.2(11) . . . 2_655 ?
C35 C49 C53 C17 149.3(11) . . . 2_655 ?
C10 C49 C53 C17 24.6(17) 2_655 . . 2_655 ?
C12 C49 C53 C17 146.8(11) 2_655 . . 2_655 ?
Nd3 C49 C53 C17 85.9(9) 2_655 . . 2_655 ?
C11 C49 C53 C15 -5(4) 2_655 . . 2_655 ?
C16 C49 C53 C15 -7(13) 2_655 . . 2_655 ?
C50 C49 C53 C15 -151.6(11) . . . 2_655 ?
C35 C49 C53 C15 -5.5(16) . . . 2_655 ?
C10 C49 C53 C15 -130.2(13) 2_655 . . 2_655 ?
C12 C49 C53 C15 -8.0(16) 2_655 . . 2_655 ?
Nd3 C49 C53 C15 -68.9(11) 2_655 . . 2_655 ?
C11 C49 C53 C52 148(4) 2_655 . . . ?
C16 C49 C53 C52 146(15) 2_655 . . . ?
C50 C49 C53 C52 1.1(13) . . . . ?
C35 C49 C53 C52 147.2(11) . . . . ?
C10 C49 C53 C52 22.6(18) 2_655 . . . ?
C12 C49 C53 C52 144.8(11) 2_655 . . . ?
Nd3 C49 C53 C52 83.9(10) 2_655 . . . ?
C11 C49 C53 C29 1(4) 2_655 . . . ?
C16 C49 C53 C29 -1(13) 2_655 . . . ?
C50 C49 C53 C29 -145.6(11) . . . . ?
C35 C49 C53 C29 0.5(17) . . . . ?
C10 C49 C53 C29 -124.1(13) 2_655 . . . ?
C12 C49 C53 C29 -1.9(17) 2_655 . . . ?
Nd3 C49 C53 C29 -62.8(12) 2_655 . . . ?
C16 C49 C53 C11 -2(14) 2_655 . . 2_655 ?
C50 C49 C53 C11 -146(5) . . . 2_655 ?
C35 C49 C53 C11 0(3) . . . 2_655 ?
C10 C49 C53 C11 -125(5) 2_655 . . 2_655 ?
C12 C49 C53 C11 -3(3) 2_655 . . 2_655 ?
Nd3 C49 C53 C11 -64(4) 2_655 . . 2_655 ?
C11 C49 C53 Nd4 44(4) 2_655 . . . ?
C16 C49 C53 Nd4 42(14) 2_655 . . . ?
C50 C49 C53 Nd4 -102.0(7) . . . . ?
C35 C49 C53 Nd4 44.1(10) . . . . ?
C10 C49 C53 Nd4 -80.5(12) 2_655 . . . ?
C12 C49 C53 Nd4 41.7(9) 2_655 . . . ?
Nd3 C49 C53 Nd4 -19.2(4) 2_655 . . . ?
C20 C28 C54 C19 -73(9) 2_655 . . 2_655 ?
C21 C28 C54 C19 111(7) 2_655 . . 2_655 ?
C29 C28 C54 C19 -42(7) . . . 2_655 ?
C27 C28 C54 C19 111(7) . . . 2_655 ?
C15 C28 C54 C19 -42(7) 2_655 . . 2_655 ?
Nd4 C28 C54 C19 32(7) . . . 2_655 ?
Nd1 C28 C54 C19 42(7) 2_655 . . 2_655 ?
C20 C28 C54 C24 -179(100) 2_655 . . 2_655 ?
C21 C28 C54 C24 5(2) 2_655 . . 2_655 ?
C29 C28 C54 C24 -148.1(11) . . . 2_655 ?
C19 C28 C54 C24 -107(8) 2_655 . . 2_655 ?
C27 C28 C54 C24 4.6(16) . . . 2_655 ?
C15 C28 C54 C24 -148.8(11) 2_655 . . 2_655 ?
Nd4 C28 C54 C24 -74.3(11) . . . 2_655 ?
Nd1 C28 C54 C24 -64.2(11) 2_655 . . 2_655 ?
C20 C28 C54 C58 -174(5) 2_655 . . . ?
C21 C28 C54 C58 9(2) 2_655 . . . ?
C29 C28 C54 C58 -143.5(10) . . . . ?
C19 C28 C54 C58 -102(7) 2_655 . . . ?
C27 C28 C54 C58 9.2(15) . . . . ?
C15 C28 C54 C58 -144.2(10) 2_655 . . . ?
Nd4 C28 C54 C58 -69.7(10) . . . . ?
Nd1 C28 C54 C58 -59.5(11) 2_655 . . . ?
C20 C28 C54 C55 -36(6) 2_655 . . . ?
C21 C28 C54 C55 147.6(14) 2_655 . . . ?
C29 C28 C54 C55 -5.3(16) . . . . ?
C19 C28 C54 C55 36(6) 2_655 . . . ?
C27 C28 C54 C55 147.3(11) . . . . ?
C15 C28 C54 C55 -6.0(16) 2_655 . . . ?
Nd4 C28 C54 C55 68.4(12) . . . . ?
Nd1 C28 C54 C55 78.6(12) 2_655 . . . ?
C20 C28 C54 C18 -41(6) 2_655 . . 2_655 ?
C21 C28 C54 C18 142.6(15) 2_655 . . 2_655 ?
C29 C28 C54 C18 -10.3(16) . . . 2_655 ?
C19 C28 C54 C18 31(6) 2_655 . . 2_655 ?
C27 C28 C54 C18 142.3(12) . . . 2_655 ?
C15 C28 C54 C18 -11.0(17) 2_655 . . 2_655 ?
Nd4 C28 C54 C18 63.5(13) . . . 2_655 ?
Nd1 C28 C54 C18 73.6(13) 2_655 . . 2_655 ?
C21 C28 C54 C20 -176(7) 2_655 . . 2_655 ?
C29 C28 C54 C20 31(5) . . . 2_655 ?
C19 C28 C54 C20 73(9) 2_655 . . 2_655 ?
C27 C28 C54 C20 -176(6) . . . 2_655 ?
C15 C28 C54 C20 30(5) 2_655 . . 2_655 ?
Nd4 C28 C54 C20 105(6) . . . 2_655 ?
Nd1 C28 C54 C20 115(6) 2_655 . . 2_655 ?
C20 C28 C54 Nd5 -119(5) 2_655 . . 2_655 ?
C21 C28 C54 Nd5 65.1(16) 2_655 . . 2_655 ?
C29 C28 C54 Nd5 -87.8(9) . . . 2_655 ?
C19 C28 C54 Nd5 -46(7) 2_655 . . 2_655 ?
C27 C28 C54 Nd5 64.8(10) . . . 2_655 ?
C15 C28 C54 Nd5 -88.5(10) 2_655 . . 2_655 ?
Nd4 C28 C54 Nd5 -14.1(7) . . . 2_655 ?
Nd1 C28 C54 Nd5 -3.9(7) 2_655 . . 2_655 ?
C17 C52 C55 C18 -19(14) 2_655 . . 2_655 ?
C53 C52 C55 C18 75(6) . . . 2_655 ?
C51 C52 C55 C18 -71(7) . . . 2_655 ?
C76 C52 C55 C18 -70(7) 2_655 . . 2_655 ?
C16 C52 C55 C18 66(7) 2_655 . . 2_655 ?
C17 C52 C55 C19 -86(14) 2_655 . . 2_655 ?
C18 C52 C55 C19 -67(7) 2_655 . . 2_655 ?
C53 C52 C55 C19 8.5(19) . . . 2_655 ?
C51 C52 C55 C19 -137.4(14) . . . 2_655 ?
C76 C52 C55 C19 -136.5(13) 2_655 . . 2_655 ?
C16 C52 C55 C19 -1(2) 2_655 . . 2_655 ?
C17 C52 C55 C77 54(14) 2_655 . . 2_655 ?
C18 C52 C55 C77 73(6) 2_655 . . 2_655 ?
C53 C52 C55 C77 148.3(12) . . . 2_655 ?
C51 C52 C55 C77 2.4(17) . . . 2_655 ?
C76 C52 C55 C77 3.3(16) 2_655 . . 2_655 ?
C16 C52 C55 C77 139.2(12) 2_655 . . 2_655 ?
C17 C52 C55 C54 -91(14) 2_655 . . . ?
C18 C52 C55 C54 -72(6) 2_655 . . . ?
C53 C52 C55 C54 3.6(18) . . . . ?
C51 C52 C55 C54 -142.2(12) . . . . ?
C76 C52 C55 C54 -141.4(12) 2_655 . . . ?
C16 C52 C55 C54 -5(2) 2_655 . . . ?
C17 C52 C55 C56 45(15) 2_655 . . . ?
C18 C52 C55 C56 64(6) 2_655 . . . ?
C53 C52 C55 C56 139.0(11) . . . . ?
C51 C52 C55 C56 -6.9(19) . . . . ?
C76 C52 C55 C56 -6.0(18) 2_655 . . . ?
C16 C52 C55 C56 130.0(12) 2_655 . . . ?
C18 C52 C55 C17 19(14) 2_655 . . 2_655 ?
C53 C52 C55 C17 94(15) . . . 2_655 ?
C51 C52 C55 C17 -52(14) . . . 2_655 ?
C76 C52 C55 C17 -51(14) 2_655 . . 2_655 ?
C16 C52 C55 C17 85(15) 2_655 . . 2_655 ?
C19 C54 C55 C18 -4(7) 2_655 . . 2_655 ?
C24 C54 C55 C18 97(6) 2_655 . . 2_655 ?
C58 C54 C55 C18 98(6) . . . 2_655 ?
C28 C54 C55 C18 -44(6) . . . 2_655 ?
C20 C54 C55 C18 -50(6) 2_655 . . 2_655 ?
Nd5 C54 C55 C18 52(6) 2_655 . . 2_655 ?
C19 C54 C55 C52 42(7) 2_655 . . . ?
C24 C54 C55 C52 142.7(13) 2_655 . . . ?
C58 C54 C55 C52 143.5(12) . . . . ?
C28 C54 C55 C52 1.8(17) . . . . ?
C18 C54 C55 C52 46(5) 2_655 . . . ?
C20 C54 C55 C52 -4.0(16) 2_655 . . . ?
Nd5 C54 C55 C52 97.5(11) 2_655 . . . ?
C24 C54 C55 C19 101(8) 2_655 . . 2_655 ?
C58 C54 C55 C19 101(8) . . . 2_655 ?
C28 C54 C55 C19 -40(7) . . . 2_655 ?
C18 C54 C55 C19 4(7) 2_655 . . 2_655 ?
C20 C54 C55 C19 -46(7) 2_655 . . 2_655 ?
Nd5 C54 C55 C19 55(7) 2_655 . . 2_655 ?
C19 C54 C55 C77 -97(7) 2_655 . . 2_655 ?
C24 C54 C55 C77 3.7(18) 2_655 . . 2_655 ?
C58 C54 C55 C77 4.5(16) . . . 2_655 ?
C28 C54 C55 C77 -137.2(13) . . . 2_655 ?
C18 C54 C55 C77 -93(6) 2_655 . . 2_655 ?
C20 C54 C55 C77 -143.0(12) 2_655 . . 2_655 ?
Nd5 C54 C55 C77 -41.5(11) 2_655 . . 2_655 ?
C19 C54 C55 C56 -98(7) 2_655 . . . ?
C24 C54 C55 C56 2.3(15) 2_655 . . . ?
C58 C54 C55 C56 3.1(12) . . . . ?
C28 C54 C55 C56 -138.6(11) . . . . ?
C18 C54 C55 C56 -95(6) 2_655 . . . ?
C20 C54 C55 C56 -144.4(10) 2_655 . . . ?
Nd5 C54 C55 C56 -42.9(7) 2_655 . . . ?
C19 C54 C55 C17 38(7) 2_655 . . 2_655 ?
C24 C54 C55 C17 138.8(12) 2_655 . . 2_655 ?
C58 C54 C55 C17 139.6(10) . . . 2_655 ?
C28 C54 C55 C17 -2.1(16) . . . 2_655 ?
C18 C54 C55 C17 42(5) 2_655 . . 2_655 ?
C20 C54 C55 C17 -7.9(15) 2_655 . . 2_655 ?
Nd5 C54 C55 C17 93.6(10) 2_655 . . 2_655 ?
C18 C55 C56 C77 76(7) 2_655 . . 2_655 ?
C52 C55 C56 C77 34(3) . . . 2_655 ?
C19 C55 C56 C77 169(3) 2_655 . . 2_655 ?
C54 C55 C56 C77 176(3) . . . 2_655 ?
C17 C55 C56 C77 37(3) 2_655 . . 2_655 ?
C18 C55 C56 C78 -103(6) 2_655 . . 2_655 ?
C52 C55 C56 C78 -145.2(14) . . . 2_655 ?
C19 C55 C56 C78 -10(2) 2_655 . . 2_655 ?
C77 C55 C56 C78 -179(100) 2_655 . . 2_655 ?
C54 C55 C56 C78 -3.5(19) . . . 2_655 ?
C17 C55 C56 C78 -142.6(13) 2_655 . . 2_655 ?
C18 C55 C56 C63 46(6) 2_655 . . . ?
C52 C55 C56 C63 4.0(15) . . . . ?
C19 C55 C56 C63 139.1(10) 2_655 . . . ?
C77 C55 C56 C63 -30(2) 2_655 . . . ?
C54 C55 C56 C63 145.7(8) . . . . ?
C17 C55 C56 C63 6.6(13) 2_655 . . . ?
C18 C55 C56 C57 -104(6) 2_655 . . . ?
C52 C55 C56 C57 -145.8(11) . . . . ?
C19 C55 C56 C57 -10.6(12) 2_655 . . . ?
C77 C55 C56 C57 -180(3) 2_655 . . . ?
C54 C55 C56 C57 -4.0(10) . . . . ?
C17 C55 C56 C57 -143.1(9) 2_655 . . . ?
C52 C55 C56 C18 -42(6) . . . 2_655 ?
C19 C55 C56 C18 93(6) 2_655 . . 2_655 ?
C77 C55 C56 C18 -76(7) 2_655 . . 2_655 ?
C54 C55 C56 C18 100(6) . . . 2_655 ?
C17 C55 C56 C18 -39(6) 2_655 . . 2_655 ?
C18 C55 C56 C75 54(6) 2_655 . . 2_655 ?
C52 C55 C56 C75 12.3(12) . . . 2_655 ?
C19 C55 C56 C75 147.4(10) 2_655 . . 2_655 ?
C77 C55 C56 C75 -22(2) 2_655 . . 2_655 ?
C54 C55 C56 C75 154.0(9) . . . 2_655 ?
C17 C55 C56 C75 14.9(10) 2_655 . . 2_655 ?
C18 C55 C56 Nd5 -44(6) 2_655 . . 2_655 ?
C52 C55 C56 Nd5 -86.0(11) . . . 2_655 ?
C19 C55 C56 Nd5 49.1(10) 2_655 . . 2_655 ?
C77 C55 C56 Nd5 -120(3) 2_655 . . 2_655 ?
C54 C55 C56 Nd5 55.7(9) . . . 2_655 ?
C17 C55 C56 Nd5 -83.4(9) 2_655 . . 2_655 ?
C18 C55 C56 Nd1 -49(6) 2_655 . . . ?
C52 C55 C56 Nd1 -90.8(11) . . . . ?
C19 C55 C56 Nd1 44.3(11) 2_655 . . . ?
C77 C55 C56 Nd1 -125(3) 2_655 . . . ?
C54 C55 C56 Nd1 50.9(9) . . . . ?
C17 C55 C56 Nd1 -88.2(9) 2_655 . . . ?
C78 C56 C57 C25 162(5) 2_655 . . 2_655 ?
C63 C56 C57 C25 -169(4) . . . 2_655 ?
C55 C56 C57 C25 -19(5) . . . 2_655 ?
C18 C56 C57 C25 -25(5) 2_655 . . 2_655 ?
C75 C56 C57 C25 -141(4) 2_655 . . 2_655 ?
Nd5 C56 C57 C25 -109(5) 2_655 . . 2_655 ?
Nd1 C56 C57 C25 -112(5) . . . 2_655 ?
C63 C56 C57 C78 29.0(7) . . . 2_655 ?
C55 C56 C57 C78 179.5(10) . . . 2_655 ?
C18 C56 C57 C78 173.0(11) 2_655 . . 2_655 ?
C75 C56 C57 C78 57.5(14) 2_655 . . 2_655 ?
Nd5 C56 C57 C78 89.0(7) 2_655 . . 2_655 ?
Nd1 C56 C57 C78 86.0(7) . . . 2_655 ?
C78 C56 C57 C58 -175.9(9) 2_655 . . . ?
C63 C56 C57 C58 -146.9(6) . . . . ?
C55 C56 C57 C58 3.6(9) . . . . ?
C18 C56 C57 C58 -2.9(9) 2_655 . . . ?
C75 C56 C57 C58 -118.4(13) 2_655 . . . ?
Nd5 C56 C57 C58 -86.9(5) 2_655 . . . ?
Nd1 C56 C57 C58 -89.9(5) . . . . ?
C78 C56 C57 C60 -28.4(7) 2_655 . . . ?
C63 C56 C57 C60 0.6(9) . . . . ?
C55 C56 C57 C60 151.1(7) . . . . ?
C18 C56 C57 C60 144.6(7) 2_655 . . . ?
C75 C56 C57 C60 29.1(16) 2_655 . . . ?
Nd5 C56 C57 C60 60.6(4) 2_655 . . . ?
Nd1 C56 C57 C60 57.7(4) . . . . ?
C78 C56 C57 C24 -175.2(9) 2_655 . . 2_655 ?
C63 C56 C57 C24 -146.2(7) . . . 2_655 ?
C55 C56 C57 C24 4.3(9) . . . 2_655 ?
C18 C56 C57 C24 -2.2(10) 2_655 . . 2_655 ?
C75 C56 C57 C24 -117.6(14) 2_655 . . 2_655 ?
Nd5 C56 C57 C24 -86.2(6) 2_655 . . 2_655 ?
Nd1 C56 C57 C24 -89.1(6) . . . 2_655 ?
C78 C56 C57 C77 -178(100) 2_655 . . 2_655 ?
C63 C56 C57 C77 -149(17) . . . 2_655 ?
C55 C56 C57 C77 2(16) . . . 2_655 ?
C18 C56 C57 C77 -5(16) 2_655 . . 2_655 ?
C75 C56 C57 C77 -120(17) 2_655 . . 2_655 ?
Nd5 C56 C57 C77 -89(16) 2_655 . . 2_655 ?
Nd1 C56 C57 C77 -92(16) . . . 2_655 ?
C78 C56 C57 C26 -63.1(18) 2_655 . . 2_655 ?
C63 C56 C57 C26 -34(2) . . . 2_655 ?
C55 C56 C57 C26 116.4(17) . . . 2_655 ?
C18 C56 C57 C26 109.9(17) 2_655 . . 2_655 ?
C75 C56 C57 C26 -6(3) 2_655 . . 2_655 ?
Nd5 C56 C57 C26 25.9(16) 2_655 . . 2_655 ?
Nd1 C56 C57 C26 22.9(15) . . . 2_655 ?
C78 C56 C57 Nd5 -89.0(7) 2_655 . . 2_655 ?
C63 C56 C57 Nd5 -60.0(6) . . . 2_655 ?
C55 C56 C57 Nd5 90.5(6) . . . 2_655 ?
C18 C56 C57 Nd5 84.0(7) 2_655 . . 2_655 ?
C75 C56 C57 Nd5 -31.4(14) 2_655 . . 2_655 ?
Nd1 C56 C57 Nd5 -2.93(9) . . . 2_655 ?
C78 C56 C57 Nd1 -86.0(7) 2_655 . . . ?
C63 C56 C57 Nd1 -57.1(7) . . . . ?
C55 C56 C57 Nd1 93.5(7) . . . . ?
C18 C56 C57 Nd1 87.0(7) 2_655 . . . ?
C75 C56 C57 Nd1 -28.5(15) 2_655 . . . ?
Nd5 C56 C57 Nd1 2.93(9) 2_655 . . . ?
C78 C56 C57 Nd4 -86.0(7) 2_655 . . 2_655 ?
C63 C56 C57 Nd4 -57.0(7) . . . 2_655 ?
C55 C56 C57 Nd4 93.5(7) . . . 2_655 ?
C18 C56 C57 Nd4 87.0(7) 2_655 . . 2_655 ?
C75 C56 C57 Nd4 -28.5(15) 2_655 . . 2_655 ?
Nd5 C56 C57 Nd4 2.99(11) 2_655 . . 2_655 ?
Nd1 C56 C57 Nd4 0.06(4) . . . 2_655 ?
C19 C54 C58 C24 -111(9) 2_655 . . 2_655 ?
C55 C54 C58 C24 -175(6) . . . 2_655 ?
C28 C54 C58 C24 -33(6) . . . 2_655 ?
C18 C54 C58 C24 -168(6) 2_655 . . 2_655 ?
C20 C54 C58 C24 -34(6) 2_655 . . 2_655 ?
Nd5 C54 C58 C24 -116(6) 2_655 . . 2_655 ?
C19 C54 C58 C25 69(6) 2_655 . . 2_655 ?
C24 C54 C58 C25 180(100) 2_655 . . 2_655 ?
C55 C54 C58 C25 4.7(17) . . . 2_655 ?
C28 C54 C58 C25 146.8(11) . . . 2_655 ?
C18 C54 C58 C25 11.6(18) 2_655 . . 2_655 ?
C20 C54 C58 C25 145.7(11) 2_655 . . 2_655 ?
Nd5 C54 C58 C25 64.1(11) 2_655 . . 2_655 ?
C19 C54 C58 C57 63(6) 2_655 . . . ?
C24 C54 C58 C57 174(6) 2_655 . . . ?
C55 C54 C58 C57 -0.9(11) . . . . ?
C28 C54 C58 C57 141.2(9) . . . . ?
C18 C54 C58 C57 6.0(13) 2_655 . . . ?
C20 C54 C58 C57 140.1(10) 2_655 . . . ?
Nd5 C54 C58 C57 58.5(5) 2_655 . . . ?
C19 C54 C58 C22 -85(6) 2_655 . . . ?
C24 C54 C58 C22 26(6) 2_655 . . . ?
C55 C54 C58 C22 -149.1(9) . . . . ?
C28 C54 C58 C22 -7.0(14) . . . . ?
C18 C54 C58 C22 -142.2(10) 2_655 . . . ?
C20 C54 C58 C22 -8.1(16) 2_655 . . . ?
Nd5 C54 C58 C22 -89.7(8) 2_655 . . . ?
C24 C54 C58 C19 111(9) 2_655 . . 2_655 ?
C55 C54 C58 C19 -64(6) . . . 2_655 ?
C28 C54 C58 C19 78(6) . . . 2_655 ?
C18 C54 C58 C19 -57(6) 2_655 . . 2_655 ?
C20 C54 C58 C19 77(6) 2_655 . . 2_655 ?
Nd5 C54 C58 C19 -4(6) 2_655 . . 2_655 ?
C19 C54 C58 C23 -84(6) 2_655 . . 2_655 ?
C24 C54 C58 C23 27(6) 2_655 . . 2_655 ?
C55 C54 C58 C23 -148.0(10) . . . 2_655 ?
C28 C54 C58 C23 -5.9(13) . . . 2_655 ?
C18 C54 C58 C23 -141.0(11) 2_655 . . 2_655 ?
C20 C54 C58 C23 -7.0(15) 2_655 . . 2_655 ?
Nd5 C54 C58 C23 -88.6(7) 2_655 . . 2_655 ?
C19 C54 C58 Nd5 4(6) 2_655 . . 2_655 ?
C24 C54 C58 Nd5 116(6) 2_655 . . 2_655 ?
C55 C54 C58 Nd5 -59.4(9) . . . 2_655 ?
C28 C54 C58 Nd5 82.7(9) . . . 2_655 ?
C18 C54 C58 Nd5 -52.5(11) 2_655 . . 2_655 ?
C20 C54 C58 Nd5 81.6(11) 2_655 . . 2_655 ?
C19 C54 C58 Nd1 -3(6) 2_655 . . . ?
C24 C54 C58 Nd1 108(6) 2_655 . . . ?
C55 C54 C58 Nd1 -66.9(9) . . . . ?
C28 C54 C58 Nd1 75.2(10) . . . . ?
C18 C54 C58 Nd1 -60.0(11) 2_655 . . . ?
C20 C54 C58 Nd1 74.1(11) 2_655 . . . ?
Nd5 C54 C58 Nd1 -7.49(10) 2_655 . . . ?
C78 C57 C58 C25 179(3) 2_655 . . 2_655 ?
C56 C57 C58 C25 -173.1(13) . . . 2_655 ?
C60 C57 C58 C25 40.0(10) . . . 2_655 ?
C24 C57 C58 C25 98(52) 2_655 . . 2_655 ?
C77 C57 C58 C25 -173.0(13) 2_655 . . 2_655 ?
C26 C57 C58 C25 24.7(10) 2_655 . . 2_655 ?
Nd5 C57 C58 C25 101.0(11) 2_655 . . 2_655 ?
Nd1 C57 C58 C25 88.6(11) . . . 2_655 ?
Nd4 C57 C58 C25 83.4(11) 2_655 . . 2_655 ?
C25 C57 C58 C54 171.3(13) 2_655 . . . ?
C78 C57 C58 C54 -10(2) 2_655 . . . ?
C56 C57 C58 C54 -1.8(9) . . . . ?
C60 C57 C58 C54 -148.7(7) . . . . ?
C24 C57 C58 C54 -91(52) 2_655 . . . ?
C77 C57 C58 C54 -1.7(9) 2_655 . . . ?
C26 C57 C58 C54 -164.0(8) 2_655 . . . ?
Nd5 C57 C58 C54 -87.7(7) 2_655 . . . ?
Nd1 C57 C58 C54 -100.1(7) . . . . ?
Nd4 C57 C58 C54 -105.3(7) 2_655 . . . ?
C25 C57 C58 C22 -42.3(13) 2_655 . . . ?
C78 C57 C58 C22 136.2(19) 2_655 . . . ?
C56 C57 C58 C22 144.6(7) . . . . ?
C60 C57 C58 C22 -2.3(10) . . . . ?
C24 C57 C58 C22 56(52) 2_655 . . . ?
C77 C57 C58 C22 144.7(7) 2_655 . . . ?
C26 C57 C58 C22 -17.6(7) 2_655 . . . ?
Nd5 C57 C58 C22 58.7(8) 2_655 . . . ?
Nd1 C57 C58 C22 46.3(7) . . . . ?
Nd4 C57 C58 C22 41.1(7) 2_655 . . . ?
C25 C57 C58 C19 177.3(14) 2_655 . . 2_655 ?
C78 C57 C58 C19 -4(2) 2_655 . . 2_655 ?
C56 C57 C58 C19 4.2(10) . . . 2_655 ?
C60 C57 C58 C19 -142.7(8) . . . 2_655 ?
C24 C57 C58 C19 -85(52) 2_655 . . 2_655 ?
C77 C57 C58 C19 4.3(10) 2_655 . . 2_655 ?
C26 C57 C58 C19 -158.0(8) 2_655 . . 2_655 ?
Nd5 C57 C58 C19 -81.7(8) 2_655 . . 2_655 ?
Nd1 C57 C58 C19 -94.1(8) . . . 2_655 ?
Nd4 C57 C58 C19 -99.3(8) 2_655 . . 2_655 ?
C25 C57 C58 C23 -50.6(14) 2_655 . . 2_655 ?
C78 C57 C58 C23 128(2) 2_655 . . 2_655 ?
C56 C57 C58 C23 136.3(9) . . . 2_655 ?
C60 C57 C58 C23 -10.6(12) . . . 2_655 ?
C24 C57 C58 C23 47(52) 2_655 . . 2_655 ?
C77 C57 C58 C23 136.4(9) 2_655 . . 2_655 ?
C26 C57 C58 C23 -25.9(9) 2_655 . . 2_655 ?
Nd5 C57 C58 C23 50.4(9) 2_655 . . 2_655 ?
Nd1 C57 C58 C23 38.0(9) . . . 2_655 ?
Nd4 C57 C58 C23 32.8(9) 2_655 . . 2_655 ?
C25 C57 C58 Nd5 -101.0(11) 2_655 . . 2_655 ?
C78 C57 C58 Nd5 78(2) 2_655 . . 2_655 ?
C56 C57 C58 Nd5 85.9(5) . . . 2_655 ?
C60 C57 C58 Nd5 -61.0(5) . . . 2_655 ?
C24 C57 C58 Nd5 -3(52) 2_655 . . 2_655 ?
C77 C57 C58 Nd5 86.0(5) 2_655 . . 2_655 ?
C26 C57 C58 Nd5 -76.3(3) 2_655 . . 2_655 ?
Nd1 C57 C58 Nd5 -12.43(12) . . . 2_655 ?
Nd4 C57 C58 Nd5 -17.61(16) 2_655 . . 2_655 ?
C25 C57 C58 Nd1 -88.6(11) 2_655 . . . ?
C78 C57 C58 Nd1 90(2) 2_655 . . . ?
C56 C57 C58 Nd1 98.3(5) . . . . ?
C60 C57 C58 Nd1 -48.6(5) . . . . ?
C24 C57 C58 Nd1 9(52) 2_655 . . . ?
C77 C57 C58 Nd1 98.4(5) 2_655 . . . ?
C26 C57 C58 Nd1 -63.9(3) 2_655 . . . ?
Nd5 C57 C58 Nd1 12.43(12) 2_655 . . . ?
Nd4 C57 C58 Nd1 -5.18(5) 2_655 . . . ?
C23 C22 C58 C24 38(8) 2_655 . . 2_655 ?
C27 C22 C58 C24 -175(7) 2_655 . . 2_655 ?
C23 C22 C58 C24 34(7) . . . 2_655 ?
C21 C22 C58 C24 -178(7) . . . 2_655 ?
C22 C22 C58 C24 34(7) 2_655 . . 2_655 ?
C26 C22 C58 C24 -168(7) 2_655 . . 2_655 ?
Nd1 C22 C58 C24 133(7) . . . 2_655 ?
Nd5 C22 C58 C24 128(7) 2_655 . . 2_655 ?
Nd4 C22 C58 C24 133(7) 2_655 . . 2_655 ?
C23 C22 C58 C25 -155(5) 2_655 . . 2_655 ?
C27 C22 C58 C25 -7.0(13) 2_655 . . 2_655 ?
C24 C22 C58 C25 168(7) 2_655 . . 2_655 ?
C23 C22 C58 C25 -158.9(11) . . . 2_655 ?
C21 C22 C58 C25 -10.2(10) . . . 2_655 ?
C22 C22 C58 C25 -158.0(5) 2_655 . . 2_655 ?
C26 C22 C58 C25 -0.9(6) 2_655 . . 2_655 ?
Nd1 C22 C58 C25 -59.8(6) . . . 2_655 ?
Nd5 C22 C58 C25 -64.6(6) 2_655 . . 2_655 ?
Nd4 C22 C58 C25 -59.8(6) 2_655 . . 2_655 ?
C23 C22 C58 C54 7(5) 2_655 . . . ?
C27 C22 C58 C54 154.4(12) 2_655 . . . ?
C24 C22 C58 C54 -31(6) 2_655 . . . ?
C23 C22 C58 C54 2.5(14) . . . . ?
C21 C22 C58 C54 151.3(9) . . . . ?
C22 C22 C58 C54 3.4(10) 2_655 . . . ?
C26 C22 C58 C54 160.6(9) 2_655 . . . ?
Nd1 C22 C58 C54 101.6(8) . . . . ?
Nd5 C22 C58 C54 96.8(8) 2_655 . . . ?
Nd4 C22 C58 C54 101.7(8) 2_655 . . . ?
C23 C22 C58 C57 -137(5) 2_655 . . . ?
C27 C22 C58 C57 11.2(14) 2_655 . . . ?
C24 C22 C58 C57 -174(7) 2_655 . . . ?
C23 C22 C58 C57 -140.7(10) . . . . ?
C21 C22 C58 C57 8.1(12) . . . . ?
C22 C22 C58 C57 -139.7(6) 2_655 . . . ?
C26 C22 C58 C57 17.4(7) 2_655 . . . ?
Nd1 C22 C58 C57 -41.5(7) . . . . ?
Nd5 C22 C58 C57 -46.4(6) 2_655 . . . ?
Nd4 C22 C58 C57 -41.5(7) 2_655 . . . ?
C23 C22 C58 C19 -1(5) 2_655 . . 2_655 ?
C27 C22 C58 C19 147.1(12) 2_655 . . 2_655 ?
C24 C22 C58 C19 -38(6) 2_655 . . 2_655 ?
C23 C22 C58 C19 -4.9(15) . . . 2_655 ?
C21 C22 C58 C19 143.9(10) . . . 2_655 ?
C22 C22 C58 C19 -3.9(11) 2_655 . . 2_655 ?
C26 C22 C58 C19 153.2(10) 2_655 . . 2_655 ?
Nd1 C22 C58 C19 94.3(9) . . . 2_655 ?
Nd5 C22 C58 C19 89.4(9) 2_655 . . 2_655 ?
Nd4 C22 C58 C19 94.3(9) 2_655 . . 2_655 ?
C27 C22 C58 C23 148(6) 2_655 . . 2_655 ?
C24 C22 C58 C23 -38(8) 2_655 . . 2_655 ?
C23 C22 C58 C23 -4(4) . . . 2_655 ?
C21 C22 C58 C23 145(5) . . . 2_655 ?
C22 C22 C58 C23 -3(5) 2_655 . . 2_655 ?
C26 C22 C58 C23 154(5) 2_655 . . 2_655 ?
Nd1 C22 C58 C23 95(5) . . . 2_655 ?
Nd5 C22 C58 C23 90(5) 2_655 . . 2_655 ?
Nd4 C22 C58 C23 95(5) 2_655 . . 2_655 ?
C23 C22 C58 Nd5 -90(5) 2_655 . . 2_655 ?
C27 C22 C58 Nd5 57.6(11) 2_655 . . 2_655 ?
C24 C22 C58 Nd5 -128(7) 2_655 . . 2_655 ?
C23 C22 C58 Nd5 -94.3(10) . . . 2_655 ?
C21 C22 C58 Nd5 54.5(8) . . . 2_655 ?
C22 C22 C58 Nd5 -93.4(3) 2_655 . . 2_655 ?
C26 C22 C58 Nd5 63.8(3) 2_655 . . 2_655 ?
Nd1 C22 C58 Nd5 4.86(11) . . . 2_655 ?
Nd4 C22 C58 Nd5 4.87(17) 2_655 . . 2_655 ?
C23 C22 C58 Nd1 -95(5) 2_655 . . . ?
C27 C22 C58 Nd1 52.8(10) 2_655 . . . ?
C24 C22 C58 Nd1 -133(7) 2_655 . . . ?
C23 C22 C58 Nd1 -99.2(10) . . . . ?
C21 C22 C58 Nd1 49.6(7) . . . . ?
C22 C22 C58 Nd1 -98.2(3) 2_655 . . . ?
C26 C22 C58 Nd1 58.9(3) 2_655 . . . ?
Nd5 C22 C58 Nd1 -4.86(11) 2_655 . . . ?
Nd4 C22 C58 Nd1 0.00(8) 2_655 . . . ?
C30 C14 C59 C31 67(4) 2_655 . . 2_655 ?
C13 C14 C59 C31 -41.6(11) . . . 2_655 ?
C15 C14 C59 C31 165.9(12) . . . 2_655 ?
C34 C14 C59 C31 -38.7(14) 2_655 . . 2_655 ?
C29 C14 C59 C31 168.2(11) 2_655 . . 2_655 ?
Nd4 C14 C59 C31 -113.1(8) 2_655 . . 2_655 ?
Nd1 C14 C59 C31 -105.0(8) . . . 2_655 ?
Nd5 C14 C59 C31 -99.3(8) 2_655 . . 2_655 ?
C30 C14 C59 C21 -103(5) 2_655 . . . ?
C31 C14 C59 C21 -170.2(9) 2_655 . . . ?
C13 C14 C59 C21 148.1(9) . . . . ?
C15 C14 C59 C21 -4.4(11) . . . . ?
C34 C14 C59 C21 151.1(13) 2_655 . . . ?
C29 C14 C59 C21 -2.1(10) 2_655 . . . ?
Nd4 C14 C59 C21 76.6(5) 2_655 . . . ?
Nd1 C14 C59 C21 84.8(5) . . . . ?
Nd5 C14 C59 C21 90.4(5) 2_655 . . . ?
C30 C14 C59 C60 112(4) 2_655 . . . ?
C31 C14 C59 C60 45.0(8) 2_655 . . . ?
C13 C14 C59 C60 3.4(13) . . . . ?
C15 C14 C59 C60 -149.1(8) . . . . ?
C34 C14 C59 C60 6.3(17) 2_655 . . . ?
C29 C14 C59 C60 -146.8(7) 2_655 . . . ?
Nd4 C14 C59 C60 -68.1(5) 2_655 . . . ?
Nd1 C14 C59 C60 -59.9(5) . . . . ?
Nd5 C14 C59 C60 -54.3(5) 2_655 . . . ?
C31 C14 C59 C30 -67(4) 2_655 . . 2_655 ?
C13 C14 C59 C30 -108(5) . . . 2_655 ?
C15 C14 C59 C30 99(5) . . . 2_655 ?
C34 C14 C59 C30 -106(5) 2_655 . . 2_655 ?
C29 C14 C59 C30 101(5) 2_655 . . 2_655 ?
Nd4 C14 C59 C30 -180(100) 2_655 . . 2_655 ?
Nd1 C14 C59 C30 -172(5) . . . 2_655 ?
Nd5 C14 C59 C30 -166(5) 2_655 . . 2_655 ?
C30 C14 C59 C27 -111(5) 2_655 . . 2_655 ?
C31 C14 C59 C27 -177.7(10) 2_655 . . 2_655 ?
C13 C14 C59 C27 140.7(10) . . . 2_655 ?
C15 C14 C59 C27 -11.8(12) . . . 2_655 ?
C34 C14 C59 C27 143.6(13) 2_655 . . 2_655 ?
C29 C14 C59 C27 -9.5(12) 2_655 . . 2_655 ?
Nd4 C14 C59 C27 69.2(7) 2_655 . . 2_655 ?
Nd1 C14 C59 C27 77.4(7) . . . 2_655 ?
Nd5 C14 C59 C27 83.0(7) 2_655 . . 2_655 ?
C30 C14 C59 Nd1 172(5) 2_655 . . . ?
C31 C14 C59 Nd1 105.0(8) 2_655 . . . ?
C13 C14 C59 Nd1 63.3(9) . . . . ?
C15 C14 C59 Nd1 -89.2(8) . . . . ?
C34 C14 C59 Nd1 66.3(14) 2_655 . . . ?
C29 C14 C59 Nd1 -86.8(8) 2_655 . . . ?
Nd4 C14 C59 Nd1 -8.15(10) 2_655 . . . ?
Nd5 C14 C59 Nd1 5.64(9) 2_655 . . . ?
C30 C14 C59 Nd4 180(100) 2_655 . . 2_655 ?
C31 C14 C59 Nd4 113.1(8) 2_655 . . 2_655 ?
C13 C14 C59 Nd4 71.5(9) . . . 2_655 ?
C15 C14 C59 Nd4 -81.0(8) . . . 2_655 ?
C34 C14 C59 Nd4 74.4(14) 2_655 . . 2_655 ?
C29 C14 C59 Nd4 -78.7(8) 2_655 . . 2_655 ?
Nd1 C14 C59 Nd4 8.15(10) . . . 2_655 ?
Nd5 C14 C59 Nd4 13.78(17) 2_655 . . 2_655 ?
C30 C14 C59 Nd5 166(5) 2_655 . . 2_655 ?
C31 C14 C59 Nd5 99.3(8) 2_655 . . 2_655 ?
C13 C14 C59 Nd5 57.7(10) . . . 2_655 ?
C15 C14 C59 Nd5 -94.8(8) . . . 2_655 ?
C34 C14 C59 Nd5 60.6(14) 2_655 . . 2_655 ?
C29 C14 C59 Nd5 -92.5(8) 2_655 . . 2_655 ?
Nd4 C14 C59 Nd5 -13.78(17) 2_655 . . 2_655 ?
Nd1 C14 C59 Nd5 -5.64(9) . . . 2_655 ?
C27 C21 C59 C31 170(4) 2_655 . . 2_655 ?
C28 C21 C59 C31 -45(4) 2_655 . . 2_655 ?
C26 C21 C59 C31 141(4) 2_655 . . 2_655 ?
C20 C21 C59 C31 -39(4) . . . 2_655 ?
C22 C21 C59 C31 178(100) . . . 2_655 ?
C23 C21 C59 C31 -173(3) 2_655 . . 2_655 ?
Nd4 C21 C59 C31 -107(4) 2_655 . . 2_655 ?
Nd1 C21 C59 C31 -121(4) . . . 2_655 ?
Nd5 C21 C59 C31 -134(4) 2_655 . . 2_655 ?
C27 C21 C59 C26 29(3) 2_655 . . 2_655 ?
C28 C21 C59 C26 174.2(13) 2_655 . . 2_655 ?
C20 C21 C59 C26 -179.9(10) . . . 2_655 ?
C22 C21 C59 C26 37.3(10) . . . 2_655 ?
C23 C21 C59 C26 45.8(11) 2_655 . . 2_655 ?
Nd4 C21 C59 C26 112.3(8) 2_655 . . 2_655 ?
Nd1 C21 C59 C26 97.6(8) . . . 2_655 ?
Nd5 C21 C59 C26 85.4(8) 2_655 . . 2_655 ?
C27 C21 C59 C14 -149(3) 2_655 . . . ?
C28 C21 C59 C14 -4.1(12) 2_655 . . . ?
C26 C21 C59 C14 -178.4(10) 2_655 . . . ?
C20 C21 C59 C14 1.7(9) . . . . ?
C22 C21 C59 C14 -141.1(8) . . . . ?
C23 C21 C59 C14 -132.6(10) 2_655 . . . ?
Nd4 C21 C59 C14 -66.0(6) 2_655 . . . ?
Nd1 C21 C59 C14 -80.8(6) . . . . ?
Nd5 C21 C59 C14 -93.0(6) 2_655 . . . ?
C27 C21 C59 C60 -7(3) 2_655 . . . ?
C28 C21 C59 C60 137.7(9) 2_655 . . . ?
C26 C21 C59 C60 -36.5(8) 2_655 . . . ?
C20 C21 C59 C60 143.6(7) . . . . ?
C22 C21 C59 C60 0.8(11) . . . . ?
C23 C21 C59 C60 9.3(13) 2_655 . . . ?
Nd4 C21 C59 C60 75.8(5) 2_655 . . . ?
Nd1 C21 C59 C60 61.1(5) . . . . ?
Nd5 C21 C59 C60 48.9(5) 2_655 . . . ?
C27 C21 C59 C30 -156(3) 2_655 . . 2_655 ?
C28 C21 C59 C30 -10.8(12) 2_655 . . 2_655 ?
C26 C21 C59 C30 175.0(10) 2_655 . . 2_655 ?
C20 C21 C59 C30 -4.9(9) . . . 2_655 ?
C22 C21 C59 C30 -147.7(8) . . . 2_655 ?
C23 C21 C59 C30 -139.2(10) 2_655 . . 2_655 ?
Nd4 C21 C59 C30 -72.7(5) 2_655 . . 2_655 ?
Nd1 C21 C59 C30 -87.4(5) . . . 2_655 ?
Nd5 C21 C59 C30 -99.6(6) 2_655 . . 2_655 ?
C28 C21 C59 C27 145(4) 2_655 . . 2_655 ?
C26 C21 C59 C27 -29(3) 2_655 . . 2_655 ?
C20 C21 C59 C27 151(4) . . . 2_655 ?
C22 C21 C59 C27 8(3) . . . 2_655 ?
C23 C21 C59 C27 17(3) 2_655 . . 2_655 ?
Nd4 C21 C59 C27 83(3) 2_655 . . 2_655 ?
Nd1 C21 C59 C27 69(3) . . . 2_655 ?
Nd5 C21 C59 C27 56(3) 2_655 . . 2_655 ?
C27 C21 C59 Nd1 -69(3) 2_655 . . . ?
C28 C21 C59 Nd1 76.6(10) 2_655 . . . ?
C26 C21 C59 Nd1 -97.6(8) 2_655 . . . ?
C20 C21 C59 Nd1 82.5(7) . . . . ?
C22 C21 C59 Nd1 -60.3(8) . . . . ?
C23 C21 C59 Nd1 -51.8(10) 2_655 . . . ?
Nd4 C21 C59 Nd1 14.75(8) 2_655 . . . ?
Nd5 C21 C59 Nd1 -12.22(9) 2_655 . . . ?
C27 C21 C59 Nd4 -83(3) 2_655 . . 2_655 ?
C28 C21 C59 Nd4 61.9(10) 2_655 . . 2_655 ?
C26 C21 C59 Nd4 -112.3(8) 2_655 . . 2_655 ?
C20 C21 C59 Nd4 67.7(7) . . . 2_655 ?
C22 C21 C59 Nd4 -75.0(7) . . . 2_655 ?
C23 C21 C59 Nd4 -66.6(10) 2_655 . . 2_655 ?
Nd1 C21 C59 Nd4 -14.75(8) . . . 2_655 ?
Nd5 C21 C59 Nd4 -26.96(15) 2_655 . . 2_655 ?
C27 C21 C59 Nd5 -56(3) 2_655 . . 2_655 ?
C28 C21 C59 Nd5 88.9(10) 2_655 . . 2_655 ?
C26 C21 C59 Nd5 -85.4(8) 2_655 . . 2_655 ?
C20 C21 C59 Nd5 94.7(7) . . . 2_655 ?
C22 C21 C59 Nd5 -48.1(8) . . . 2_655 ?
C23 C21 C59 Nd5 -39.6(10) 2_655 . . 2_655 ?
Nd4 C21 C59 Nd5 26.96(15) 2_655 . . 2_655 ?
Nd1 C21 C59 Nd5 12.22(9) . . . 2_655 ?
C31 C59 C60 C26 -143.9(10) 2_655 . . 2_655 ?
C14 C59 C60 C26 173.6(11) . . . 2_655 ?
C21 C59 C60 C26 35.5(8) . . . 2_655 ?
C30 C59 C60 C26 -179.4(11) 2_655 . . 2_655 ?
C27 C59 C60 C26 33.7(7) 2_655 . . 2_655 ?
Nd1 C59 C60 C26 106.1(7) . . . 2_655 ?
Nd4 C59 C60 C26 112.5(7) 2_655 . . 2_655 ?
Nd5 C59 C60 C26 99.0(7) 2_655 . . 2_655 ?
C26 C59 C60 C31 143.9(10) 2_655 . . 2_655 ?
C14 C59 C60 C31 -42.4(8) . . . 2_655 ?
C21 C59 C60 C31 179.4(10) . . . 2_655 ?
C30 C59 C60 C31 -35.5(7) 2_655 . . 2_655 ?
C27 C59 C60 C31 177.6(9) 2_655 . . 2_655 ?
Nd1 C59 C60 C31 -110.0(6) . . . 2_655 ?
Nd4 C59 C60 C31 -103.6(6) 2_655 . . 2_655 ?
Nd5 C59 C60 C31 -117.0(6) 2_655 . . 2_655 ?
C31 C59 C60 C32 21.6(6) 2_655 . . 2_655 ?
C26 C59 C60 C32 165.5(8) 2_655 . . 2_655 ?
C14 C59 C60 C32 -20.9(8) . . . 2_655 ?
C21 C59 C60 C32 -159.0(7) . . . 2_655 ?
C30 C59 C60 C32 -13.9(7) 2_655 . . 2_655 ?
C27 C59 C60 C32 -160.8(6) 2_655 . . 2_655 ?
Nd1 C59 C60 C32 -88.4(4) . . . 2_655 ?
Nd4 C59 C60 C32 -82.0(4) 2_655 . . 2_655 ?
Nd5 C59 C60 C32 -95.5(4) 2_655 . . 2_655 ?
C31 C59 C60 C61 37.3(8) 2_655 . . . ?
C26 C59 C60 C61 -178.7(8) 2_655 . . . ?
C14 C59 C60 C61 -5.1(9) . . . . ?
C21 C59 C60 C61 -143.3(7) . . . . ?
C30 C59 C60 C61 1.8(9) 2_655 . . . ?
C27 C59 C60 C61 -145.1(6) 2_655 . . . ?
Nd1 C59 C60 C61 -72.7(5) . . . . ?
Nd4 C59 C60 C61 -66.2(5) 2_655 . . . ?
Nd5 C59 C60 C61 -79.7(5) 2_655 . . . ?
C31 C59 C60 C25 -162.4(7) 2_655 . . 2_655 ?
C26 C59 C60 C25 -18.4(8) 2_655 . . 2_655 ?
C14 C59 C60 C25 155.2(7) . . . 2_655 ?
C21 C59 C60 C25 17.0(7) . . . 2_655 ?
C30 C59 C60 C25 162.1(7) 2_655 . . 2_655 ?
C27 C59 C60 C25 15.2(7) 2_655 . . 2_655 ?
Nd1 C59 C60 C25 87.6(4) . . . 2_655 ?
Nd4 C59 C60 C25 94.1(4) 2_655 . . 2_655 ?
Nd5 C59 C60 C25 80.6(4) 2_655 . . 2_655 ?
C31 C59 C60 C57 -174.5(7) 2_655 . . . ?
C26 C59 C60 C57 -30.5(8) 2_655 . . . ?
C14 C59 C60 C57 143.1(7) . . . . ?
C21 C59 C60 C57 4.9(8) . . . . ?
C30 C59 C60 C57 150.1(6) 2_655 . . . ?
C27 C59 C60 C57 3.2(7) 2_655 . . . ?
Nd1 C59 C60 C57 75.5(4) . . . . ?
Nd4 C59 C60 C57 82.0(4) 2_655 . . . ?
Nd5 C59 C60 C57 68.5(4) 2_655 . . . ?
C31 C59 C60 C79 41.7(12) 2_655 . . 2_655 ?
C26 C59 C60 C79 -174.3(11) 2_655 . . 2_655 ?
C14 C59 C60 C79 -0.7(13) . . . 2_655 ?
C21 C59 C60 C79 -138.9(10) . . . 2_655 ?
C30 C59 C60 C79 6.2(13) 2_655 . . 2_655 ?
C27 C59 C60 C79 -140.7(10) 2_655 . . 2_655 ?
Nd1 C59 C60 C79 -68.3(9) . . . 2_655 ?
Nd4 C59 C60 C79 -61.8(9) 2_655 . . 2_655 ?
Nd5 C59 C60 C79 -75.3(9) 2_655 . . 2_655 ?
C31 C59 C60 C78 174.4(10) 2_655 . . 2_655 ?
C26 C59 C60 C78 -41.7(12) 2_655 . . 2_655 ?
C14 C59 C60 C78 132.0(10) . . . 2_655 ?
C21 C59 C60 C78 -6.2(13) . . . 2_655 ?
C30 C59 C60 C78 138.9(9) 2_655 . . 2_655 ?
C27 C59 C60 C78 -8.0(12) 2_655 . . 2_655 ?
Nd1 C59 C60 C78 64.4(9) . . . 2_655 ?
Nd4 C59 C60 C78 70.8(9) 2_655 . . 2_655 ?
Nd5 C59 C60 C78 57.4(8) 2_655 . . 2_655 ?
C31 C59 C60 Nd5 117.0(6) 2_655 . . 2_655 ?
C26 C59 C60 Nd5 -99.0(7) 2_655 . . 2_655 ?
C14 C59 C60 Nd5 74.6(7) . . . 2_655 ?
C21 C59 C60 Nd5 -63.6(6) . . . 2_655 ?
C30 C59 C60 Nd5 81.6(6) 2_655 . . 2_655 ?
C27 C59 C60 Nd5 -65.3(6) 2_655 . . 2_655 ?
Nd1 C59 C60 Nd5 7.04(11) . . . 2_655 ?
Nd4 C59 C60 Nd5 13.49(18) 2_655 . . 2_655 ?
C31 C59 C60 Nd1 110.0(6) 2_655 . . . ?
C26 C59 C60 Nd1 -106.1(7) 2_655 . . . ?
C14 C59 C60 Nd1 67.6(7) . . . . ?
C21 C59 C60 Nd1 -70.6(6) . . . . ?
C30 C59 C60 Nd1 74.5(6) 2_655 . . . ?
C27 C59 C60 Nd1 -72.4(5) 2_655 . . . ?
Nd4 C59 C60 Nd1 6.45(9) 2_655 . . . ?
Nd5 C59 C60 Nd1 -7.04(11) 2_655 . . . ?
C31 C59 C60 Nd4 103.6(6) 2_655 . . 2_655 ?
C26 C59 C60 Nd4 -112.5(7) 2_655 . . 2_655 ?
C14 C59 C60 Nd4 61.1(6) . . . 2_655 ?
C21 C59 C60 Nd4 -77.0(6) . . . 2_655 ?
C30 C59 C60 Nd4 68.1(6) 2_655 . . 2_655 ?
C27 C59 C60 Nd4 -78.8(5) 2_655 . . 2_655 ?
Nd1 C59 C60 Nd4 -6.45(9) . . . 2_655 ?
Nd5 C59 C60 Nd4 -13.49(18) 2_655 . . 2_655 ?
C25 C57 C60 C26 12.2(10) 2_655 . . 2_655 ?
C78 C57 C60 C26 173.5(6) 2_655 . . 2_655 ?
C58 C57 C60 C26 -21.0(7) . . . 2_655 ?
C56 C57 C60 C26 -165.2(6) . . . 2_655 ?
C24 C57 C60 C26 -21.6(7) 2_655 . . 2_655 ?
C77 C57 C60 C26 -163.9(6) 2_655 . . 2_655 ?
Nd5 C57 C60 C26 -93.5(4) 2_655 . . 2_655 ?
Nd1 C57 C60 C26 -83.5(4) . . . 2_655 ?
Nd4 C57 C60 C26 -77.7(4) 2_655 . . 2_655 ?
C25 C57 C60 C31 23.4(15) 2_655 . . 2_655 ?
C78 C57 C60 C31 -175.2(9) 2_655 . . 2_655 ?
C58 C57 C60 C31 -9.7(12) . . . 2_655 ?
C56 C57 C60 C31 -153.9(8) . . . 2_655 ?
C24 C57 C60 C31 -10.4(12) 2_655 . . 2_655 ?
C77 C57 C60 C31 -152.6(8) 2_655 . . 2_655 ?
C26 C57 C60 C31 11.3(8) 2_655 . . 2_655 ?
Nd5 C57 C60 C31 -82.2(9) 2_655 . . 2_655 ?
Nd1 C57 C60 C31 -72.2(9) . . . 2_655 ?
Nd4 C57 C60 C31 -66.4(8) 2_655 . . 2_655 ?
C25 C57 C60 C32 176.6(13) 2_655 . . 2_655 ?
C78 C57 C60 C32 -22.1(12) 2_655 . . 2_655 ?
C58 C57 C60 C32 143.5(10) . . . 2_655 ?
C56 C57 C60 C32 -0.7(13) . . . 2_655 ?
C24 C57 C60 C32 142.8(10) 2_655 . . 2_655 ?
C77 C57 C60 C32 0.6(13) 2_655 . . 2_655 ?
C26 C57 C60 C32 164.5(12) 2_655 . . 2_655 ?
Nd5 C57 C60 C32 70.9(10) 2_655 . . 2_655 ?
Nd1 C57 C60 C32 80.9(10) . . . 2_655 ?
Nd4 C57 C60 C32 86.8(10) 2_655 . . 2_655 ?
C25 C57 C60 C61 177.4(10) 2_655 . . . ?
C78 C57 C60 C61 -21.3(7) 2_655 . . . ?
C58 C57 C60 C61 144.3(6) . . . . ?
C56 C57 C60 C61 0.1(8) . . . . ?
C24 C57 C60 C61 143.6(7) 2_655 . . . ?
C77 C57 C60 C61 1.4(8) 2_655 . . . ?
C26 C57 C60 C61 165.2(7) 2_655 . . . ?
Nd5 C57 C60 C61 71.7(5) 2_655 . . . ?
Nd1 C57 C60 C61 81.7(4) . . . . ?
Nd4 C57 C60 C61 87.5(5) 2_655 . . . ?
C78 C57 C60 C25 161.3(13) 2_655 . . 2_655 ?
C58 C57 C60 C25 -33.1(9) . . . 2_655 ?
C56 C57 C60 C25 -177.3(13) . . . 2_655 ?
C24 C57 C60 C25 -33.8(10) 2_655 . . 2_655 ?
C77 C57 C60 C25 -176.0(13) 2_655 . . 2_655 ?
C26 C57 C60 C25 -12.2(10) 2_655 . . 2_655 ?
Nd5 C57 C60 C25 -105.7(10) 2_655 . . 2_655 ?
Nd1 C57 C60 C25 -95.7(10) . . . 2_655 ?
Nd4 C57 C60 C25 -89.9(10) 2_655 . . 2_655 ?
C25 C57 C60 C59 28.9(11) 2_655 . . . ?
C78 C57 C60 C59 -169.7(6) 2_655 . . . ?
C58 C57 C60 C59 -4.2(8) . . . . ?
C56 C57 C60 C59 -148.4(6) . . . . ?
C24 C57 C60 C59 -4.9(8) 2_655 . . . ?
C77 C57 C60 C59 -147.1(6) 2_655 . . . ?
C26 C57 C60 C59 16.8(4) 2_655 . . . ?
Nd5 C57 C60 C59 -76.8(4) 2_655 . . . ?
Nd1 C57 C60 C59 -66.8(4) . . . . ?
Nd4 C57 C60 C59 -60.9(4) 2_655 . . . ?
C25 C57 C60 C79 -169.3(10) 2_655 . . 2_655 ?
C78 C57 C60 C79 -8.0(6) 2_655 . . 2_655 ?
C58 C57 C60 C79 157.6(6) . . . 2_655 ?
C56 C57 C60 C79 13.4(7) . . . 2_655 ?
C24 C57 C60 C79 156.9(7) 2_655 . . 2_655 ?
C77 C57 C60 C79 14.7(7) 2_655 . . 2_655 ?
C26 C57 C60 C79 178.5(6) 2_655 . . 2_655 ?
Nd5 C57 C60 C79 85.0(4) 2_655 . . 2_655 ?
Nd1 C57 C60 C79 95.0(4) . . . 2_655 ?
Nd4 C57 C60 C79 100.8(4) 2_655 . . 2_655 ?
C25 C57 C60 C78 -161.3(13) 2_655 . . 2_655 ?
C58 C57 C60 C78 165.6(9) . . . 2_655 ?
C56 C57 C60 C78 21.4(5) . . . 2_655 ?
C24 C57 C60 C78 164.9(9) 2_655 . . 2_655 ?
C77 C57 C60 C78 22.7(6) 2_655 . . 2_655 ?
C26 C57 C60 C78 -173.5(6) 2_655 . . 2_655 ?
Nd5 C57 C60 C78 93.0(5) 2_655 . . 2_655 ?
Nd1 C57 C60 C78 103.0(5) . . . 2_655 ?
Nd4 C57 C60 C78 108.8(5) 2_655 . . 2_655 ?
C25 C57 C60 Nd5 105.7(10) 2_655 . . 2_655 ?
C78 C57 C60 Nd5 -93.0(5) 2_655 . . 2_655 ?
C58 C57 C60 Nd5 72.6(6) . . . 2_655 ?
C56 C57 C60 Nd5 -71.6(5) . . . 2_655 ?
C24 C57 C60 Nd5 71.9(6) 2_655 . . 2_655 ?
C77 C57 C60 Nd5 -70.3(6) 2_655 . . 2_655 ?
C26 C57 C60 Nd5 93.5(4) 2_655 . . 2_655 ?
Nd1 C57 C60 Nd5 10.00(11) . . . 2_655 ?
Nd4 C57 C60 Nd5 15.83(15) 2_655 . . 2_655 ?
C25 C57 C60 Nd1 95.7(10) 2_655 . . . ?
C78 C57 C60 Nd1 -103.0(5) 2_655 . . . ?
C58 C57 C60 Nd1 62.6(6) . . . . ?
C56 C57 C60 Nd1 -81.6(6) . . . . ?
C24 C57 C60 Nd1 61.9(7) 2_655 . . . ?
C77 C57 C60 Nd1 -80.3(6) 2_655 . . . ?
C26 C57 C60 Nd1 83.5(4) 2_655 . . . ?
Nd5 C57 C60 Nd1 -10.00(11) 2_655 . . . ?
Nd4 C57 C60 Nd1 5.83(6) 2_655 . . . ?
C25 C57 C60 Nd4 89.9(10) 2_655 . . 2_655 ?
C78 C57 C60 Nd4 -108.8(5) 2_655 . . 2_655 ?
C58 C57 C60 Nd4 56.7(6) . . . 2_655 ?
C56 C57 C60 Nd4 -87.5(6) . . . 2_655 ?
C24 C57 C60 Nd4 56.1(7) 2_655 . . 2_655 ?
C77 C57 C60 Nd4 -86.2(6) 2_655 . . 2_655 ?
C26 C57 C60 Nd4 77.7(4) 2_655 . . 2_655 ?
Nd5 C57 C60 Nd4 -15.83(15) 2_655 . . 2_655 ?
Nd1 C57 C60 Nd4 -5.83(6) . . . 2_655 ?
C26 C60 C61 C79 173.6(13) 2_655 . . 2_655 ?
C31 C60 C61 C79 -165.8(8) 2_655 . . 2_655 ?
C32 C60 C61 C79 -152.8(11) 2_655 . . 2_655 ?
C25 C60 C61 C79 29.9(12) 2_655 . . 2_655 ?
C59 C60 C61 C79 175.2(8) . . . 2_655 ?
C57 C60 C61 C79 28.0(9) . . . 2_655 ?
C78 C60 C61 C79 16.1(7) 2_655 . . 2_655 ?
Nd5 C60 C61 C79 93.8(7) 2_655 . . 2_655 ?
Nd1 C60 C61 C79 110.1(7) . . . 2_655 ?
Nd4 C60 C61 C79 121.4(7) 2_655 . . 2_655 ?
C26 C60 C61 C32 -33.6(15) 2_655 . . 2_655 ?
C31 C60 C61 C32 -13.0(7) 2_655 . . 2_655 ?
C25 C60 C61 C32 -177.3(11) 2_655 . . 2_655 ?
C59 C60 C61 C32 -32.0(8) . . . 2_655 ?
C57 C60 C61 C32 -179.2(8) . . . 2_655 ?
C79 C60 C61 C32 152.8(11) 2_655 . . 2_655 ?
C78 C60 C61 C32 168.9(7) 2_655 . . 2_655 ?
Nd5 C60 C61 C32 -113.5(7) 2_655 . . 2_655 ?
Nd1 C60 C61 C32 -97.1(7) . . . 2_655 ?
Nd4 C60 C61 C32 -85.8(7) 2_655 . . 2_655 ?
C26 C60 C61 C70 -0.1(16) 2_655 . . . ?
C31 C60 C61 C70 20.5(8) 2_655 . . . ?
C32 C60 C61 C70 33.5(8) 2_655 . . . ?
C25 C60 C61 C70 -143.8(9) 2_655 . . . ?
C59 C60 C61 C70 1.5(9) . . . . ?
C57 C60 C61 C70 -145.7(7) . . . . ?
C79 C60 C61 C70 -173.8(11) 2_655 . . . ?
C78 C60 C61 C70 -157.7(7) 2_655 . . . ?
Nd5 C60 C61 C70 -80.0(7) 2_655 . . . ?
Nd1 C60 C61 C70 -63.6(7) . . . . ?
Nd4 C60 C61 C70 -52.4(7) 2_655 . . . ?
C26 C60 C61 C62 148.3(12) 2_655 . . . ?
C31 C60 C61 C62 168.9(6) 2_655 . . . ?
C32 C60 C61 C62 -178.1(10) 2_655 . . . ?
C25 C60 C61 C62 4.6(12) 2_655 . . . ?
C59 C60 C61 C62 149.9(6) . . . . ?
C57 C60 C61 C62 2.7(8) . . . . ?
C79 C60 C61 C62 -25.3(7) 2_655 . . . ?
C78 C60 C61 C62 -9.2(6) 2_655 . . . ?
Nd5 C60 C61 C62 68.5(6) 2_655 . . . ?
Nd1 C60 C61 C62 84.8(6) . . . . ?
Nd4 C60 C61 C62 96.1(6) 2_655 . . . ?
C26 C60 C61 C33 -2.4(15) 2_655 . . 2_655 ?
C31 C60 C61 C33 18.2(6) 2_655 . . 2_655 ?
C32 C60 C61 C33 31.2(6) 2_655 . . 2_655 ?
C25 C60 C61 C33 -146.1(9) 2_655 . . 2_655 ?
C59 C60 C61 C33 -0.9(7) . . . 2_655 ?
C57 C60 C61 C33 -148.1(5) . . . 2_655 ?
C79 C60 C61 C33 -176.1(10) 2_655 . . 2_655 ?
C78 C60 C61 C33 -160.0(5) 2_655 . . 2_655 ?
Nd5 C60 C61 C33 -82.3(5) 2_655 . . 2_655 ?
Nd1 C60 C61 C33 -65.9(5) . . . 2_655 ?
Nd4 C60 C61 C33 -54.7(5) 2_655 . . 2_655 ?
C26 C60 C61 C80 142.7(12) 2_655 . . 2_655 ?
C31 C60 C61 C80 163.3(7) 2_655 . . 2_655 ?
C32 C60 C61 C80 176.3(11) 2_655 . . 2_655 ?
C25 C60 C61 C80 -1.0(13) 2_655 . . 2_655 ?
C59 C60 C61 C80 144.3(7) . . . 2_655 ?
C57 C60 C61 C80 -2.9(9) . . . 2_655 ?
C79 C60 C61 C80 -30.9(8) 2_655 . . 2_655 ?
C78 C60 C61 C80 -14.8(7) 2_655 . . 2_655 ?
Nd5 C60 C61 C80 62.9(7) 2_655 . . 2_655 ?
Nd1 C60 C61 C80 79.2(7) . . . 2_655 ?
Nd4 C60 C61 C80 90.5(7) 2_655 . . 2_655 ?
C26 C60 C61 C78 157.5(14) 2_655 . . 2_655 ?
C31 C60 C61 C78 178.1(5) 2_655 . . 2_655 ?
C32 C60 C61 C78 -168.9(7) 2_655 . . 2_655 ?
C25 C60 C61 C78 13.8(8) 2_655 . . 2_655 ?
C59 C60 C61 C78 159.1(6) . . . 2_655 ?
C57 C60 C61 C78 11.9(4) . . . 2_655 ?
C79 C60 C61 C78 -16.1(7) 2_655 . . 2_655 ?
Nd5 C60 C61 C78 77.7(3) 2_655 . . 2_655 ?
Nd1 C60 C61 C78 94.0(3) . . . 2_655 ?
Nd4 C60 C61 C78 105.3(3) 2_655 . . 2_655 ?
C26 C60 C61 C31 -20.6(11) 2_655 . . 2_655 ?
C32 C60 C61 C31 13.0(7) 2_655 . . 2_655 ?
C25 C60 C61 C31 -164.3(11) 2_655 . . 2_655 ?
C59 C60 C61 C31 -19.0(4) . . . 2_655 ?
C57 C60 C61 C31 -166.2(7) . . . 2_655 ?
C79 C60 C61 C31 165.8(8) 2_655 . . 2_655 ?
C78 C60 C61 C31 -178.1(5) 2_655 . . 2_655 ?
Nd5 C60 C61 C31 -100.4(4) 2_655 . . 2_655 ?
Nd1 C60 C61 C31 -84.1(4) . . . 2_655 ?
Nd4 C60 C61 C31 -72.8(3) 2_655 . . 2_655 ?
C26 C60 C61 Nd5 79.8(12) 2_655 . . 2_655 ?
C31 C60 C61 Nd5 100.4(4) 2_655 . . 2_655 ?
C32 C60 C61 Nd5 113.5(7) 2_655 . . 2_655 ?
C25 C60 C61 Nd5 -63.9(9) 2_655 . . 2_655 ?
C59 C60 C61 Nd5 81.4(5) . . . 2_655 ?
C57 C60 C61 Nd5 -65.8(5) . . . 2_655 ?
C79 C60 C61 Nd5 -93.8(7) 2_655 . . 2_655 ?
C78 C60 C61 Nd5 -77.7(3) 2_655 . . 2_655 ?
Nd1 C60 C61 Nd5 16.36(13) . . . 2_655 ?
Nd4 C60 C61 Nd5 27.61(17) 2_655 . . 2_655 ?
C26 C60 C61 Nd1 63.5(12) 2_655 . . . ?
C31 C60 C61 Nd1 84.1(4) 2_655 . . . ?
C32 C60 C61 Nd1 97.1(7) 2_655 . . . ?
C25 C60 C61 Nd1 -80.2(9) 2_655 . . . ?
C59 C60 C61 Nd1 65.1(4) . . . . ?
C57 C60 C61 Nd1 -82.1(5) . . . . ?
C79 C60 C61 Nd1 -110.1(7) 2_655 . . . ?
C78 C60 C61 Nd1 -94.0(3) 2_655 . . . ?
Nd5 C60 C61 Nd1 -16.36(13) 2_655 . . . ?
Nd4 C60 C61 Nd1 11.25(6) 2_655 . . . ?
C26 C60 C61 Nd4 52.2(12) 2_655 . . 2_655 ?
C31 C60 C61 Nd4 72.8(3) 2_655 . . 2_655 ?
C32 C60 C61 Nd4 85.8(7) 2_655 . . 2_655 ?
C25 C60 C61 Nd4 -91.5(9) 2_655 . . 2_655 ?
C59 C60 C61 Nd4 53.8(4) . . . 2_655 ?
C57 C60 C61 Nd4 -93.4(5) . . . 2_655 ?
C79 C60 C61 Nd4 -121.4(7) 2_655 . . 2_655 ?
C78 C60 C61 Nd4 -105.3(3) 2_655 . . 2_655 ?
Nd5 C60 C61 Nd4 -27.61(17) 2_655 . . 2_655 ?
Nd1 C60 C61 Nd4 -11.25(6) . . . 2_655 ?
C79 C61 C62 C80 165(3) 2_655 . . 2_655 ?
C32 C61 C62 C80 28(5) 2_655 . . 2_655 ?
C70 C61 C62 C80 -7(3) . . . 2_655 ?
C60 C61 C62 C80 -159(3) . . . 2_655 ?
[truncated: 3,156,171 more chars]
