# Supplementary material for: Nd─Nd Bond in Ih and D5h Cage Isomers of Nd2@C80 Stabilized by Electrophilic CF3 Addition
Source: Adv Sci (Weinh). 2023 Nov 9;11(1):2305190. doi: 10.1002/advs.202305190 (PMC10767449; doi:10.1002/advs.202305190)
Supplement: Supplementary file 2 — Supporting Information [file ADVS-11-2305190-s002.zip › advs202305190-sup-0002-cif/nd2@c80-cf3-i_submission.cif]

 
data_nd2@c80-cf3-i
# start Validation Reply Form
_vrf_PLAT308_nd2@c80-cf3-i
;
PROBLEM: single bonded metal atom
RESPONSE: This is metal atom encapsulated within C80 with disorder.
;
 
_audit_creation_method            'SHELXL-2019/2'
_shelx_SHELXL_version_number      '2019/2'
_chemical_name_systematic         ?
_chemical_name_common             ;Nd2@Ih(7)-C80-CF3/NiOEP/Toluene/Benzene;
_chemical_melting_point           ?
_chemical_formula_moiety          ;2Nd2@C80-CF3/4NiOEP/1.63Toluene/0.37Benzene;
_chemical_formula_sum
 'C319.63 H193.11 F6 N16 Nd4 Ni4' 
_chemical_formula_weight          5183.39

loop_
 _atom_type_symbol
 _atom_type_description
 _atom_type_scat_dispersion_real
 _atom_type_scat_dispersion_imag
 _atom_type_scat_source
 'C'  'C'   0.0033   0.0021
 'International Tables Vol C Tables 4.2.6.8 and 6.1.1.4'
 'H'  'H'   0.0000   0.0000
 'International Tables Vol C Tables 4.2.6.8 and 6.1.1.4'
 'F'  'F'   0.0186   0.0133
 'International Tables Vol C Tables 4.2.6.8 and 6.1.1.4'
 'N'  'N'   0.0063   0.0043
 'International Tables Vol C Tables 4.2.6.8 and 6.1.1.4'
 'Nd'  'Nd'  -0.4357   3.7052
 'International Tables Vol C Tables 4.2.6.8 and 6.1.1.4'
 'Ni'  'Ni'   0.2535   1.3759
 'International Tables Vol C Tables 4.2.6.8 and 6.1.1.4'
 
_space_group_crystal_system       monoclinic
_space_group_IT_number            15
_space_group_name_H-M_alt         'C 2/c'
_space_group_name_Hall            '-C 2yc'
 
_shelx_space_group_comment
;
The symmetry employed for this shelxl refinement is uniquely defined
by the following loop, which should always be used as a source of
symmetry information in preference to the above space-group names.
They are only intended as comments.
;
 
loop_
 _space_group_symop_operation_xyz
 'x, y, z'
 '-x, y, -z+1/2'
 'x+1/2, y+1/2, z'
 '-x+1/2, y+1/2, -z+1/2'
 '-x, -y, -z'
 'x, -y, z-1/2'
 '-x+1/2, -y+1/2, -z'
 'x+1/2, -y+1/2, z-1/2'
 
_cell_length_a                    43.010(9)
_cell_length_b                    41.170(8)
_cell_length_c                    23.490(5)
_cell_angle_alpha                 90
_cell_angle_beta                  97.04(3)
_cell_angle_gamma                 90
_cell_volume                      41281(15)
_cell_formula_units_Z             8
_cell_measurement_temperature     100(2)
_cell_measurement_reflns_used     369153
_cell_measurement_theta_min       0.773
_cell_measurement_theta_max       36.651
 
_exptl_crystal_description        block
_exptl_crystal_colour             black
_exptl_crystal_density_meas       ?
_exptl_crystal_density_method     ?
_exptl_crystal_density_diffrn     1.668          
_exptl_crystal_F_000              21031
_exptl_transmission_factor_min    ?
_exptl_transmission_factor_max    ?
_exptl_crystal_size_max           0.100
_exptl_crystal_size_mid           0.080
_exptl_crystal_size_min           0.070
_exptl_absorpt_coefficient_mu     1.956
_shelx_estimated_absorpt_T_min    0.828
_shelx_estimated_absorpt_T_max    0.875
_exptl_absorpt_correction_type    ?
_exptl_absorpt_correction_T_min   ?
_exptl_absorpt_correction_T_max   ?
_exptl_absorpt_process_details    ?
_exptl_absorpt_special_details    ?
_diffrn_ambient_temperature       100(2)
_diffrn_radiation_wavelength      0.7999
_diffrn_radiation_type            synchrotron
_diffrn_source                    'BESSY BL MX-14.2'
_diffrn_measurement_device_type   PILATUS
_diffrn_measurement_method         'phi scan'
_diffrn_detector_area_resol_mean  ?
_diffrn_reflns_number             369153
_diffrn_reflns_av_unetI/netI      0.0570
_diffrn_reflns_av_R_equivalents   0.0800
_diffrn_reflns_limit_h_min        -62
_diffrn_reflns_limit_h_max        63
_diffrn_reflns_limit_k_min        -60
_diffrn_reflns_limit_k_max        58
_diffrn_reflns_limit_l_min        -33
_diffrn_reflns_limit_l_max        33
_diffrn_reflns_theta_min          0.773
_diffrn_reflns_theta_max          36.651
_diffrn_reflns_theta_full         28.681
_diffrn_measured_fraction_theta_max   0.894
_diffrn_measured_fraction_theta_full  0.987
_diffrn_reflns_Laue_measured_fraction_max    0.894
_diffrn_reflns_Laue_measured_fraction_full   0.987
_diffrn_reflns_point_group_measured_fraction_max   0.894
_diffrn_reflns_point_group_measured_fraction_full  0.987
_reflns_number_total              64226
_reflns_number_gt                 55817
_reflns_threshold_expression      'I > 2\s(I)'
_reflns_Friedel_coverage          0.000
_reflns_Friedel_fraction_max      .
_reflns_Friedel_fraction_full     .
 
_reflns_special_details
;
 Reflections were merged by SHELXL according to the crystal
 class for the calculation of statistics and refinement.
 
 _reflns_Friedel_fraction is defined as the number of unique
 Friedel pairs measured divided by the number that would be
 possible theoretically, ignoring centric projections and
 systematic absences.
;
 
_computing_data_collection        XDS
_computing_cell_refinement        XDS
_computing_data_reduction         XDS
_computing_structure_solution     'SHELXT 2018/2 (Sheldrick, 2018)'
_computing_structure_refinement 'SHELXL-2019/2 (Sheldrick, 2019)'
_computing_molecular_graphics     ?
_computing_publication_material   ?
_refine_special_details           ?
_refine_ls_structure_factor_coef  Fsqd
_refine_ls_matrix_type            full
_refine_ls_weighting_scheme       calc
_refine_ls_weighting_details
'w=1/[\s^2^(Fo^2^)+(0.0937P)^2^+353.8501P] where P=(Fo^2^+2Fc^2^)/3'
_atom_sites_solution_primary      ?
_atom_sites_solution_secondary    ?
_atom_sites_solution_hydrogens    geom
_refine_ls_hydrogen_treatment     constr
_refine_ls_extinction_method      none
_refine_ls_extinction_coef        .
_refine_ls_number_reflns          64226
_refine_ls_number_parameters      4508
_refine_ls_number_restraints      8477
_refine_ls_R_factor_all           0.0951
_refine_ls_R_factor_gt            0.0883
_refine_ls_wR_factor_ref          0.2357
_refine_ls_wR_factor_gt           0.2311
_refine_ls_goodness_of_fit_ref    1.067
_refine_ls_restrained_S_all       1.123
_refine_ls_shift/su_max           0.003
_refine_ls_shift/su_mean          0.000
 
loop_
 _atom_site_label
 _atom_site_type_symbol
 _atom_site_fract_x
 _atom_site_fract_y
 _atom_site_fract_z
 _atom_site_U_iso_or_equiv
 _atom_site_adp_type
 _atom_site_occupancy
 _atom_site_site_symmetry_order  
 _atom_site_calc_flag
 _atom_site_refinement_flags_posn
 _atom_site_refinement_flags_adp
 _atom_site_refinement_flags_occupancy
 _atom_site_disorder_assembly
 _atom_site_disorder_group
Nd1A Nd 0.25468(2) 0.34181(2) 0.17799(3) 0.02462(11) Uani 0.725(2) 1 d . U P . .
Nd2A Nd 0.24844(2) 0.35446(2) 0.33611(2) 0.02991(15) Uani 0.725(2) 1 d . U P . .
Nd3A Nd 0.29508(3) 0.35498(8) 0.24989(10) 0.0889(10) Uani 0.2017(9) 1 d . . P . .
Nd4A Nd 0.20942(3) 0.34413(6) 0.26295(8) 0.0682(7) Uani 0.2017(9) 1 d . . P . .
Nd5A Nd 0.25065(13) 0.34138(17) 0.3310(2) 0.0356(12) Uani 0.073(2) 1 d . U P . .
Nd6A Nd 0.25135(19) 0.3533(3) 0.1738(3) 0.053(2) Uani 0.073(2) 1 d . U P . .
C1A C 0.25526(12) 0.45907(9) 0.2572(2) 0.0358(9) Uani 1 1 d . U . . .
C2A C 0.28906(13) 0.44438(11) 0.2503(2) 0.0444(12) Uani 1 1 d . U . . .
C3A C 0.28914(11) 0.43373(10) 0.1942(2) 0.0351(9) Uani 1 1 d . U . . .
C4A C 0.25749(13) 0.43525(10) 0.1638(2) 0.0393(10) Uani 1 1 d . U . . .
C5A C 0.23762(12) 0.44723(10) 0.2003(2) 0.0374(9) Uani 1 1 d . U . . .
C6A C 0.20621(12) 0.43611(11) 0.1978(2) 0.0395(10) Uani 1 1 d . U . . .
C7A C 0.19485(10) 0.41459(11) 0.15126(19) 0.0351(9) Uani 1 1 d . U . . .
C8A C 0.21556(12) 0.40369(12) 0.11263(19) 0.0393(10) Uani 1 1 d . U . . .
C9A C 0.24763(11) 0.41267(11) 0.11837(18) 0.0352(9) Uani 1 1 d . U . . .
C10A C 0.26946(12) 0.38986(13) 0.10266(19) 0.0393(10) Uani 1 1 d . U . . .
C11A C 0.26017(12) 0.35779(13) 0.07904(18) 0.0385(10) Uani 1 1 d . U . . .
C12A C 0.22811(13) 0.34841(14) 0.07744(18) 0.0424(11) Uani 1 1 d . U . . .
C13A C 0.20618(12) 0.37116(15) 0.0940(2) 0.0452(12) Uani 1 1 d . U . . .
C14A C 0.17969(10) 0.36182(13) 0.12403(19) 0.0377(10) Uani 1 1 d . U . . .
C15A C 0.17512(11) 0.33031(14) 0.1408(2) 0.0439(11) Uani 1 1 d . U . . .
C16A C 0.19668(11) 0.30647(15) 0.1255(2) 0.0466(13) Uani 1 1 d . U . . .
C17A C 0.22195(12) 0.31501(13) 0.09337(18) 0.0412(11) Uani 1 1 d . U . . .
C18A C 0.24746(12) 0.29309(12) 0.1118(2) 0.0397(10) Uani 1 1 d . U . . .
C19A C 0.23769(13) 0.27161(11) 0.1560(2) 0.0405(10) Uani 1 1 d . U . . .
C20A C 0.20601(12) 0.27976(12) 0.1633(2) 0.0446(12) Uani 1 1 d . U . . .
C21A C 0.19369(12) 0.27541(11) 0.2169(3) 0.0455(12) Uani 1 1 d . U . . .
C22A C 0.21341(15) 0.26162(11) 0.2619(3) 0.0498(14) Uani 1 1 d . U . . .
C23A C 0.24632(14) 0.25350(10) 0.2552(2) 0.0446(12) Uani 1 1 d . U . . .
C24A C 0.25802(13) 0.25931(10) 0.2025(2) 0.0424(11) Uani 1 1 d . U . . .
C25A C 0.29010(13) 0.26834(11) 0.2057(2) 0.0451(12) Uani 1 1 d . U . . .
C26A C 0.30829(11) 0.27295(10) 0.2605(2) 0.0367(9) Uani 1 1 d . U . . .
C27A C 0.29517(14) 0.26957(12) 0.3131(3) 0.0476(12) Uani 1 1 d . U . . .
C28A C 0.26353(15) 0.25856(11) 0.3102(2) 0.0475(12) Uani 1 1 d . U . . .
C29A C 0.24338(16) 0.27016(11) 0.3495(2) 0.0488(13) Uani 1 1 d . U . . .
C30A C 0.25387(14) 0.29217(13) 0.3944(2) 0.0468(12) Uani 1 1 d . U . . .
C31A C 0.28546(14) 0.30199(13) 0.3994(2) 0.0467(12) Uani 1 1 d . U . . .
C32A C 0.30624(13) 0.29142(13) 0.3599(2) 0.0447(12) Uani 1 1 d . U . . .
C33A C 0.32797(12) 0.31583(13) 0.3521(2) 0.0443(11) Uani 1 1 d . U . . .
C34A C 0.32174(11) 0.34388(15) 0.3875(2) 0.0443(12) Uani 1 1 d . U . . .
C35A C 0.29516(15) 0.33361(14) 0.4179(2) 0.0498(13) Uani 1 1 d . U . . .
C36A C 0.27301(14) 0.35735(14) 0.43538(18) 0.0436(11) Uani 1 1 d . U . . .
C37A C 0.27960(12) 0.38990(12) 0.41780(17) 0.0383(10) Uani 1 1 d . U . . .
C38A C 0.30505(12) 0.39865(14) 0.3864(2) 0.0448(12) Uani 1 1 d . U . . .
C39A C 0.32654(11) 0.37471(14) 0.3706(2) 0.0446(12) Uani 1 1 d . U . . .
C40A C 0.34041(10) 0.37985(14) 0.3192(2) 0.0455(12) Uani 1 1 d . U . . .
C41A C 0.33113(10) 0.40770(13) 0.2819(3) 0.0458(13) Uani 1 1 d . U . . .
C42A C 0.30822(11) 0.43047(11) 0.2956(2) 0.0417(11) Uani 1 1 d . U . . .
C43A C 0.29640(11) 0.42606(12) 0.3495(2) 0.0428(11) Uani 1 1 d . U . . .
C44A C 0.26430(11) 0.43384(10) 0.35653(19) 0.0337(9) Uani 1 1 d . U . . .
C45A C 0.24323(11) 0.44594(9) 0.3107(2) 0.0356(9) Uani 1 1 d . U . . .
C46A C 0.21234(11) 0.43674(10) 0.3070(2) 0.0376(10) Uani 1 1 d . U . . .
C47A C 0.20150(10) 0.41432(10) 0.3471(2) 0.0336(9) Uani 1 1 d . U . . .
C48A C 0.22228(12) 0.40164(11) 0.39355(19) 0.0373(10) Uani 1 1 d . U . . .
C49A C 0.25405(11) 0.41172(11) 0.39809(18) 0.0357(9) Uani 1 1 d . U . . .
C50A C 0.24101(13) 0.34742(13) 0.43444(19) 0.0422(11) Uani 1 1 d . U . . .
C51A C 0.21584(14) 0.36945(13) 0.4126(2) 0.0436(11) Uani 1 1 d . U . . .
C52A C 0.19138(12) 0.35091(12) 0.3779(2) 0.0396(11) Uani 1 1 d . U . . .
C53A C 0.20161(14) 0.31775(13) 0.3799(2) 0.0442(11) Uani 1 1 d . U . . .
C54A C 0.23127(15) 0.31507(13) 0.4114(2) 0.0484(13) Uani 1 1 d . U . . .
C55A C 0.21249(14) 0.27160(11) 0.3196(2) 0.0453(12) Uani 1 1 d . U . . .
C56A C 0.19133(14) 0.29614(12) 0.3329(2) 0.0449(12) Uani 1 1 d . U . . .
C57A C 0.16971(11) 0.30839(12) 0.2888(2) 0.0412(11) Uani 1 1 d . U . . .
C58A C 0.17087(11) 0.29812(13) 0.2300(3) 0.0474(13) Uani 1 1 d . U . . .
C59A C 0.16142(10) 0.32511(14) 0.1930(2) 0.0439(12) Uani 1 1 d . U . . .
C60A C 0.15466(9) 0.35220(13) 0.2267(2) 0.0373(10) Uani 1 1 d . U . . .
C61A C 0.15942(10) 0.34247(13) 0.2859(2) 0.0400(11) Uani 1 1 d . U . . .
C62A C 0.17142(10) 0.36360(12) 0.3306(2) 0.0357(9) Uani 1 1 d . U . . .
C63A C 0.17652(10) 0.39647(11) 0.3162(2) 0.0359(9) Uani 1 1 d . U . . .
C64A C 0.17187(9) 0.40759(10) 0.2564(2) 0.0323(8) Uani 1 1 d . U . . .
C65A C 0.16162(9) 0.38499(12) 0.2123(2) 0.0356(9) Uani 1 1 d . U . . .
C66A C 0.17287(10) 0.38949(13) 0.1589(2) 0.0406(10) Uani 1 1 d . U . . .
C67A C 0.19383(10) 0.43251(9) 0.2513(2) 0.0324(8) Uani 1 1 d . U . . .
C68A C 0.33223(9) 0.39722(11) 0.2234(2) 0.0353(9) Uani 1 1 d . U . . .
C69A C 0.34293(10) 0.36327(12) 0.2259(2) 0.0380(10) Uani 1 1 d . U . . .
C70A C 0.34733(9) 0.35287(13) 0.2840(2) 0.0385(10) Uani 1 1 d . U . . .
C71A C 0.34005(10) 0.32014(12) 0.2989(2) 0.0393(10) Uani 1 1 d . U . . .
C72A C 0.33048(10) 0.29824(11) 0.2550(2) 0.0366(9) Uani 1 1 d . U . . .
C73A C 0.32587(10) 0.30890(12) 0.1954(2) 0.0386(10) Uani 1 1 d . U . . .
C74A C 0.33074(10) 0.34201(12) 0.1813(2) 0.0375(10) Uani 1 1 d . U . . .
C75A C 0.31032(11) 0.35464(11) 0.1334(2) 0.0365(9) Uani 1 1 d . U . . .
C76A C 0.28600(13) 0.33575(13) 0.0988(2) 0.0411(10) Uani 1 1 d . U . . .
C77A C 0.28009(12) 0.30316(13) 0.1164(2) 0.0395(10) Uani 1 1 d . U . . .
C78A C 0.30069(11) 0.29102(12) 0.1643(2) 0.0375(10) Uani 1 1 d . U . . .
C79A C 0.29979(11) 0.38718(12) 0.1336(2) 0.0375(9) Uani 1 1 d . U . . .
C80A C 0.31029(11) 0.40944(11) 0.1801(2) 0.0372(10) Uani 1 1 d . U . . .
C81A C 0.25538(16) 0.49620(11) 0.2600(3) 0.0526(14) Uani 1 1 d . . . . .
F1 F 0.26721(10) 0.50959(7) 0.2158(2) 0.0689(12) Uani 1 1 d . . . . .
F2 F 0.27571(11) 0.50681(8) 0.3054(2) 0.0724(12) Uani 1 1 d . . . . .
F3 F 0.22819(9) 0.50832(7) 0.2645(2) 0.0710(12) Uani 1 1 d . . . . .
Nd1C Nd -0.00570(2) 0.41021(2) 0.82392(3) 0.02753(15) Uani 0.3611(5) 1 d . . P . .
Nd2C Nd 0.00332(2) 0.39436(3) 0.66837(3) 0.03447(18) Uani 0.3611(5) 1 d . . P . .
Nd3C Nd 0.04148(4) 0.40617(6) 0.74238(10) 0.0307(4) Uani 0.1389(5) 1 d . . P . .
Nd4C Nd -0.04479(4) 0.39080(7) 0.75036(9) 0.0338(5) Uani 0.1389(5) 1 d . . P . .
C1C C -0.0063(2) 0.29125(18) 0.7518(7) 0.038(2) Uani 0.5 1 d . U P . .
C2C C -0.0390(3) 0.30575(19) 0.7556(5) 0.049(2) Uani 0.5 1 d D U P . .
C3C C -0.0401(2) 0.3174(2) 0.8120(4) 0.040(2) Uani 0.5 1 d D U P . .
C4C C -0.0100(2) 0.3167(2) 0.8435(4) 0.049(2) Uani 0.5 1 d D U P . .
C5C C 0.0112(3) 0.3041(2) 0.8103(4) 0.048(2) Uani 0.5 1 d D U P . .
C6C C 0.04281(19) 0.31490(19) 0.8191(4) 0.051(2) Uani 0.5 1 d D U P . .
C7C C 0.05324(19) 0.3357(2) 0.8612(4) 0.057(3) Uani 0.5 1 d D U P . .
C8C C 0.0313(2) 0.3494(2) 0.8974(4) 0.051(3) Uani 0.5 1 d D U P . .
C9C C -0.0007(2) 0.3407(3) 0.8874(5) 0.040(3) Uani 0.5 1 d D U P . .
C10C C -0.02329(18) 0.3636(2) 0.9007(4) 0.048(2) Uani 0.5 1 d D U P . .
C11C C -0.0149(2) 0.3948(2) 0.9224(5) 0.050(3) Uani 0.5 1 d D U P . .
C12C C 0.0173(2) 0.4047(2) 0.9271(5) 0.048(3) Uani 0.5 1 d D U P . .
C13C C 0.0408(2) 0.3819(2) 0.9133(4) 0.055(3) Uani 0.5 1 d D U P . .
C14C C 0.0688(2) 0.3899(2) 0.8854(4) 0.038(2) Uani 0.5 1 d D U P . .
C15C C 0.0738(3) 0.4202(2) 0.8657(4) 0.057(3) Uani 0.5 1 d D U P . .
C16C C 0.0524(2) 0.4439(3) 0.8785(4) 0.054(3) Uani 0.5 1 d D U P . .
C17C C 0.0255(2) 0.4363(3) 0.9077(5) 0.053(3) Uani 0.5 1 d D U P . .
C18C C 0.0014(2) 0.4601(3) 0.8890(5) 0.052(3) Uani 0.5 1 d D U P . .
C19C C 0.01309(18) 0.4793(2) 0.8451(3) 0.046(2) Uani 0.5 1 d D U P . .
C20C C 0.04424(19) 0.4706(2) 0.8402(4) 0.042(2) Uani 0.5 1 d D U P . .
C21C C 0.0571(2) 0.4735(2) 0.7868(4) 0.044(3) Uani 0.5 1 d D U P . .
C22C C 0.0381(2) 0.4877(2) 0.7389(3) 0.052(3) Uani 0.5 1 d D U P . .
C23C C 0.00677(17) 0.49612(18) 0.7428(3) 0.044(2) Uani 0.5 1 d D U P . .
C24C C -0.00714(19) 0.4911(2) 0.7951(3) 0.050(2) Uani 0.5 1 d D U P . .
C25C C -0.0397(2) 0.4835(2) 0.7900(3) 0.049(3) Uani 0.5 1 d D U P . .
C26C C -0.0565(2) 0.4778(2) 0.7357(4) 0.038(2) Uani 0.5 1 d D U P . .
C27C C -0.0414(2) 0.4794(3) 0.6830(4) 0.050(3) Uani 0.5 1 d D U P . .
C28C C -0.0102(2) 0.4906(2) 0.6877(3) 0.056(3) Uani 0.5 1 d D U P . .
C29C C 0.01081(18) 0.47835(19) 0.6513(4) 0.051(2) Uani 0.5 1 d D U P . .
C30C C 0.0007(2) 0.4543(3) 0.6077(5) 0.050(3) Uani 0.5 1 d D U P . .
C31C C -0.0312(2) 0.4463(2) 0.5982(5) 0.056(3) Uani 0.5 1 d D U P . .
C32C C -0.0525(2) 0.4584(2) 0.6361(5) 0.046(2) Uani 0.5 1 d D U P . .
C33C C -0.0736(2) 0.4359(2) 0.6436(4) 0.052(3) Uani 0.5 1 d D U P . .
C34C C -0.06585(19) 0.4044(2) 0.6123(4) 0.046(3) Uani 0.5 1 d D U P . .
C35C C -0.04067(19) 0.41426(19) 0.5822(4) 0.053(2) Uani 0.5 1 d D U P . .
C36C C -0.01891(19) 0.39019(19) 0.5714(4) 0.039(2) Uani 0.5 1 d D U P . .
C37C C -0.02583(17) 0.3586(2) 0.5854(4) 0.039(2) Uani 0.5 1 d D U P . .
C38C C -0.0522(2) 0.3525(2) 0.6154(3) 0.051(2) Uani 0.5 1 d D U P . .
C39C C -0.07281(19) 0.3749(2) 0.6254(4) 0.052(3) Uani 0.5 1 d D U P . .
C40C C -0.0909(2) 0.3700(2) 0.6815(4) 0.052(3) Uani 0.5 1 d D U P . .
C41C C -0.0813(2) 0.3452(2) 0.7171(3) 0.045(2) Uani 0.5 1 d D U P . .
C42C C -0.0588(3) 0.3220(2) 0.7049(4) 0.053(3) Uani 0.5 1 d D U P . .
C43C C -0.0454(3) 0.3302(3) 0.6513(5) 0.066(4) Uani 0.5 1 d D U P . .
C44C C -0.01487(19) 0.31599(18) 0.6484(4) 0.042(2) Uani 0.5 1 d D U P . .
C45C C 0.0064(2) 0.30259(19) 0.6963(4) 0.0368(18) Uani 0.5 1 d D U P . .
C46C C 0.0374(2) 0.3114(3) 0.7049(4) 0.046(3) Uani 0.5 1 d D U P . .
C47C C 0.05040(16) 0.33246(18) 0.6636(3) 0.0299(16) Uani 0.5 1 d D U P . .
C48C C 0.03076(19) 0.34554(18) 0.6157(3) 0.0348(17) Uani 0.5 1 d D U P . .
C49C C 0.03842(18) 0.3781(2) 0.5970(4) 0.043(2) Uani 0.5 1 d D U P . .
C50C C 0.0611(4) 0.3953(2) 0.6313(7) 0.059(4) Uani 0.5 1 d D U P . .
C51C C 0.0809(2) 0.3832(2) 0.6807(4) 0.047(2) Uani 0.5 1 d D U P . .
C52C C 0.0925(2) 0.40567(19) 0.7244(3) 0.047(2) Uani 0.5 1 d D U P . .
C53C C 0.0836(2) 0.43859(19) 0.7206(3) 0.046(3) Uani 0.5 1 d D U P . .
C54C C 0.0614(2) 0.4506(2) 0.6720(4) 0.048(2) Uani 0.5 1 d D U P . .
C55C C 0.05278(19) 0.42897(19) 0.6263(4) 0.054(3) Uani 0.5 1 d D U P . .
C56C C 0.02328(18) 0.43132(19) 0.5939(4) 0.051(2) Uani 0.5 1 d D U P . .
C57C C 0.0144(2) 0.40025(18) 0.5742(6) 0.042(3) Uani 0.5 1 d D U P . .
C58C C -0.0620(2) 0.3443(2) 0.8220(3) 0.045(2) Uani 0.5 1 d D U P . .
C59C C -0.08411(16) 0.35600(16) 0.7744(3) 0.0286(15) Uani 0.5 1 d D U P . .
C60C C -0.09374(17) 0.38882(16) 0.7703(3) 0.0309(17) Uani 0.5 1 d D U P . .
C61C C -0.08173(16) 0.41136(16) 0.8157(3) 0.0291(15) Uani 0.5 1 d D U P . .
C62C C -0.0635(2) 0.39799(16) 0.8649(4) 0.0226(18) Uani 0.5 1 d D U P . .
C63C C -0.05305(17) 0.36571(18) 0.8666(3) 0.0407(19) Uani 0.5 1 d D U P . .
C64C C -0.03963(16) 0.4170(2) 0.8992(3) 0.046(2) Uani 0.5 1 d D U P . .
C65C C -0.03220(18) 0.4492(2) 0.8799(3) 0.046(2) Uani 0.5 1 d D U P . .
C66C C -0.05160(18) 0.46239(19) 0.8309(3) 0.040(2) Uani 0.5 1 d D U P . .
C67C C -0.07603(19) 0.44463(18) 0.8004(3) 0.0276(17) Uani 0.5 1 d D U P . .
C68C C -0.0785(3) 0.4541(2) 0.7415(4) 0.0270(18) Uani 0.5 1 d D U P . .
C69C C -0.0870(3) 0.4327(2) 0.6958(4) 0.039(2) Uani 0.5 1 d D U P . .
C70C C -0.09677(18) 0.39745(18) 0.7136(3) 0.028(2) Uani 0.5 1 d D U P . .
C71C C -0.0025(2) 0.3357(2) 0.6070(5) 0.039(3) Uani 0.5 1 d D U P . .
C72C C 0.07575(18) 0.3497(2) 0.6968(3) 0.0357(19) Uani 0.5 1 d D U P . .
C73C C 0.07817(16) 0.33975(17) 0.7562(3) 0.0302(17) Uani 0.5 1 d D U P . .
C74C C 0.05511(17) 0.31618(18) 0.7624(4) 0.0374(19) Uani 0.5 1 d D U P . .
C75C C 0.0754(2) 0.3611(2) 0.8524(4) 0.055(3) Uani 0.5 1 d D U P . .
C76C C 0.0868(2) 0.3641(2) 0.8012(4) 0.052(3) Uani 0.5 1 d D U P . .
C77C C 0.0960(4) 0.3971(2) 0.7839(4) 0.066(5) Uani 0.5 1 d D U P . .
C78C C 0.0895(3) 0.4242(2) 0.8146(4) 0.049(3) Uani 0.5 1 d D U P . .
C79C C 0.0810(3) 0.4500(2) 0.7760(3) 0.040(3) Uani 0.5 1 d D U P . .
C80C C 0.04010(19) 0.47635(18) 0.6821(3) 0.042(2) Uani 0.5 1 d D U P . .
C81C C -0.0069(3) 0.2535(3) 0.7500(12) 0.058(4) Uani 0.5 1 d . . P . .
F7 F -0.0267(2) 0.24241(16) 0.7060(4) 0.063(2) Uani 0.5 1 d . U P . .
F8 F -0.0185(3) 0.24122(19) 0.7969(5) 0.084(3) Uani 0.5 1 d . U P . .
F9 F 0.0202(3) 0.2409(2) 0.7473(7) 0.091(4) Uani 0.5 1 d . U P . .
Nd1B Nd 0.49630(2) 0.40790(2) 0.82638(3) 0.02849(17) Uani 0.3601(6) 1 d . . P . .
Nd2B Nd 0.49829(2) 0.39563(3) 0.66691(4) 0.0364(2) Uani 0.3601(6) 1 d . . P . .
Nd3B Nd 0.45796(7) 0.40778(6) 0.76391(16) 0.0424(7) Uani 0.1399(6) 1 d . . P . .
Nd4B Nd 0.54312(7) 0.39506(7) 0.74320(14) 0.0393(6) Uani 0.1399(6) 1 d . . P . .
C1B C 0.49522(13) 0.29156(13) 0.7536(4) 0.0226(18) Uani 0.5 1 d D U P . .
C2B C 0.51447(17) 0.30275(18) 0.8080(3) 0.0384(18) Uani 0.5 1 d D U P . .
C3B C 0.49543(17) 0.31597(18) 0.8465(3) 0.043(2) Uani 0.5 1 d D U P . .
C4B C 0.4648(2) 0.3165(3) 0.8197(4) 0.047(3) Uani 0.5 1 d D U P . .
C5B C 0.46421(18) 0.30438(17) 0.7629(3) 0.043(2) Uani 0.5 1 d D U P . .
C6B C 0.4428(2) 0.3181(2) 0.7182(4) 0.048(2) Uani 0.5 1 d D U P . .
C7B C 0.45335(17) 0.32138(18) 0.6613(3) 0.046(2) Uani 0.5 1 d D U P . .
C8B C 0.48425(16) 0.31477(17) 0.6516(3) 0.040(2) Uani 0.5 1 d D U P . .
C9B C 0.50617(15) 0.30313(17) 0.6964(3) 0.0301(15) Uani 0.5 1 d D U P . .
C10B C 0.53833(19) 0.3134(3) 0.6972(3) 0.035(2) Uani 0.5 1 d D U P . .
C11B C 0.54689(17) 0.33438(18) 0.6606(3) 0.042(2) Uani 0.5 1 d D U P . .
C12B C 0.52500(19) 0.3470(2) 0.6113(4) 0.045(2) Uani 0.5 1 d D U P . .
C13B C 0.4929(2) 0.3351(3) 0.6080(5) 0.040(3) Uani 0.5 1 d D U P . .
C14B C 0.46733(17) 0.3560(2) 0.5914(4) 0.043(3) Uani 0.5 1 d D U P . .
C15B C 0.4717(2) 0.3887(2) 0.5720(4) 0.044(2) Uani 0.5 1 d D U P . .
C16B C 0.5033(3) 0.4000(2) 0.5678(8) 0.051(3) Uani 0.5 1 d D U P . .
C17B C 0.5305(2) 0.3792(2) 0.5904(4) 0.049(2) Uani 0.5 1 d D U P . .
C18B C 0.5551(4) 0.3998(3) 0.6240(7) 0.049(4) Uani 0.5 1 d D U P . .
C19B C 0.5438(2) 0.4311(2) 0.6169(4) 0.0393(19) Uani 0.5 1 d D U P . .
C20B C 0.5130(2) 0.4318(2) 0.5879(3) 0.044(2) Uani 0.5 1 d D U P . .
C21B C 0.4903(2) 0.4542(3) 0.6067(5) 0.048(3) Uani 0.5 1 d D U P . .
C22B C 0.50126(17) 0.4782(2) 0.6484(4) 0.045(2) Uani 0.5 1 d D U P . .
C23B C 0.53198(17) 0.47802(17) 0.6749(3) 0.0346(18) Uani 0.5 1 d D U P . .
C24B C 0.5532(2) 0.4528(3) 0.6612(5) 0.041(3) Uani 0.5 1 d D U P . .
C25B C 0.5773(3) 0.4414(3) 0.7074(5) 0.040(2) Uani 0.5 1 d D U P . .
C26B C 0.5770(2) 0.4540(3) 0.7638(4) 0.036(2) Uani 0.5 1 d D U P . .
C27B C 0.55431(19) 0.4763(2) 0.7774(4) 0.036(2) Uani 0.5 1 d D U P . .
C28B C 0.53244(17) 0.48936(18) 0.7320(3) 0.0367(18) Uani 0.5 1 d D U P . .
C29B C 0.50140(19) 0.49648(14) 0.7413(3) 0.028(2) Uani 0.5 1 d D U P . .
C30B C 0.49040(18) 0.49102(18) 0.7964(3) 0.044(2) Uani 0.5 1 d D U P . .
C31B C 0.51308(19) 0.4796(2) 0.8443(4) 0.051(3) Uani 0.5 1 d D U P . .
C32B C 0.5436(2) 0.4719(2) 0.8349(4) 0.047(3) Uani 0.5 1 d D U P . .
C33B C 0.5544(2) 0.4459(3) 0.8730(5) 0.044(2) Uani 0.5 1 d D U P . .
C34B C 0.5296(2) 0.4373(2) 0.9061(4) 0.043(2) Uani 0.5 1 d D U P . .
C35B C 0.5037(2) 0.4594(3) 0.8894(5) 0.049(3) Uani 0.5 1 d D U P . .
C36B C 0.4709(2) 0.4484(2) 0.8861(4) 0.051(2) Uani 0.5 1 d D U P . .
C37B C 0.4661(2) 0.4149(2) 0.9075(4) 0.053(2) Uani 0.5 1 d D U P . .
C38B C 0.4928(2) 0.3937(3) 0.9263(6) 0.046(3) Uani 0.5 1 d D U P . .
C39B C 0.5244(2) 0.4047(2) 0.9252(4) 0.044(2) Uani 0.5 1 d D U P . .
C40B C 0.5474(2) 0.3820(3) 0.9081(4) 0.046(2) Uani 0.5 1 d D U P . .
C41B C 0.5391(2) 0.3502(3) 0.8913(4) 0.047(3) Uani 0.5 1 d D U P . .
C42B C 0.5065(2) 0.3405(3) 0.8882(6) 0.043(3) Uani 0.5 1 d D U P . .
C43B C 0.48423(19) 0.3623(2) 0.9059(3) 0.047(2) Uani 0.5 1 d D U P . .
C44B C 0.45301(18) 0.36345(19) 0.8774(4) 0.045(2) Uani 0.5 1 d D U P . .
C45B C 0.4427(2) 0.3414(2) 0.8342(4) 0.044(2) Uani 0.5 1 d D U P . .
C46B C 0.4187(2) 0.35251(18) 0.7880(3) 0.039(2) Uani 0.5 1 d D U P . .
C47B C 0.40767(18) 0.38510(17) 0.7857(3) 0.0387(19) Uani 0.5 1 d D U P . .
C48B C 0.41981(18) 0.40800(18) 0.8292(3) 0.0350(17) Uani 0.5 1 d D U P . .
C49B C 0.4238(2) 0.4412(2) 0.8127(3) 0.039(3) Uani 0.5 1 d D U P . .
C50B C 0.4180(2) 0.4507(2) 0.7541(3) 0.037(2) Uani 0.5 1 d D U P . .
C51B C 0.4088(3) 0.4267(2) 0.7104(4) 0.040(3) Uani 0.5 1 d D U P . .
C52B C 0.4020(4) 0.3940(2) 0.7277(4) 0.034(3) Uani 0.5 1 d D U P . .
C53B C 0.4086(2) 0.3670(2) 0.6939(4) 0.043(3) Uani 0.5 1 d D U P . .
C54B C 0.4220(2) 0.3717(2) 0.6408(4) 0.045(3) Uani 0.5 1 d D U P . .
C55B C 0.4251(2) 0.4039(2) 0.6211(4) 0.038(2) Uani 0.5 1 d D U P . .
C56B C 0.4185(2) 0.4311(2) 0.6550(4) 0.047(3) Uani 0.5 1 d D U P . .
C57B C 0.43958(17) 0.45572(18) 0.6452(3) 0.0342(19) Uani 0.5 1 d D U P . .
C58B C 0.4582(2) 0.44426(19) 0.6038(4) 0.043(2) Uani 0.5 1 d D U P . .
C59B C 0.44898(19) 0.41257(19) 0.5883(4) 0.050(2) Uani 0.5 1 d D U P . .
C60B C 0.48222(19) 0.49014(19) 0.6890(3) 0.048(2) Uani 0.5 1 d D U P . .
C61B C 0.45116(19) 0.47760(19) 0.6892(3) 0.038(2) Uani 0.5 1 d D U P . .
C62B C 0.43931(18) 0.47539(19) 0.7446(3) 0.039(2) Uani 0.5 1 d D U P . .
C63B C 0.45849(19) 0.48136(19) 0.7960(3) 0.044(2) Uani 0.5 1 d D U P . .
C64B C 0.4487(2) 0.4605(3) 0.8396(5) 0.047(3) Uani 0.5 1 d D U P . .
C65B C 0.4416(3) 0.39524(19) 0.8787(5) 0.033(3) Uani 0.5 1 d D U P . .
C66B C 0.54589(19) 0.31651(19) 0.8034(3) 0.041(2) Uani 0.5 1 d D U P . .
C67B C 0.55870(18) 0.33767(19) 0.8508(3) 0.0295(16) Uani 0.5 1 d D U P . .
C68B C 0.5787(3) 0.3621(3) 0.8398(4) 0.045(3) Uani 0.5 1 d D U P . .
C69B C 0.5879(3) 0.3665(3) 0.7860(5) 0.038(2) Uani 0.5 1 d D U P . .
C70B C 0.57808(19) 0.3429(2) 0.7423(3) 0.0291(18) Uani 0.5 1 d D U P . .
C71B C 0.55773(16) 0.31894(17) 0.7511(3) 0.0336(18) Uani 0.5 1 d D U P . .
C72B C 0.57212(16) 0.35277(19) 0.6851(3) 0.0306(17) Uani 0.5 1 d D U P . .
C73B C 0.57630(19) 0.3863(2) 0.6668(4) 0.0386(19) Uani 0.5 1 d D U P . .
C74B C 0.5890(2) 0.4083(3) 0.7111(5) 0.043(2) Uani 0.5 1 d . U P . .
C75B C 0.5956(4) 0.4004(4) 0.7722(6) 0.033(3) Uani 0.5 1 d . U P . .
C76B C 0.5887(4) 0.4276(4) 0.8047(7) 0.046(3) Uani 0.5 1 d . U P . .
C77B C 0.5750(3) 0.4231(3) 0.8561(6) 0.046(3) Uani 0.5 1 d . U P . .
C78B C 0.5734(3) 0.3913(3) 0.8745(5) 0.033(2) Uani 0.5 1 d . U P . .
C79B C 0.4194(2) 0.3411(2) 0.7320(3) 0.042(2) Uani 0.5 1 d D U P . .
C80B C 0.4433(2) 0.3475(2) 0.6242(4) 0.046(2) Uani 0.5 1 d D U P . .
C81B C 0.4955(4) 0.25345(18) 0.748(2) 0.033(4) Uani 0.5 1 d . . P . .
F4 F 0.4874(3) 0.24076(15) 0.7966(4) 0.067(3) Uani 0.5 1 d . U P . .
F5 F 0.47525(19) 0.24246(13) 0.7075(4) 0.063(2) Uani 0.5 1 d . U P . .
F6 F 0.52412(18) 0.24174(14) 0.7432(6) 0.061(2) Uani 0.5 1 d . U P . .
Ni1 Ni 0.39744(2) 0.36645(2) 0.94984(2) 0.01139(10) Uani 0.9402(17) 1 d D . P A 1
N1 N 0.40610(7) 0.32020(7) 0.94017(12) 0.01627(11) Uani 0.9402(17) 1 d D U P A 1
N2 N 0.43359(7) 0.36941(7) 1.00905(13) 0.01627(10) Uani 0.9402(17) 1 d D U P A 1
N3 N 0.39015(7) 0.41305(7) 0.95657(12) 0.01622(11) Uani 0.9402(17) 1 d D U P A 1
N4 N 0.36198(7) 0.36373(7) 0.88881(13) 0.01623(11) Uani 0.9402(17) 1 d D U P A 1
C1 C 0.43007(8) 0.30193(8) 0.96858(14) 0.01628(10) Uani 0.9402(17) 1 d D U P A 1
C2 C 0.42898(8) 0.26881(8) 0.94817(14) 0.01628(11) Uani 0.9402(17) 1 d D U P A 1
C3 C 0.40390(8) 0.26684(8) 0.90681(14) 0.01628(11) Uani 0.9402(17) 1 d D U P A 1
C4 C 0.38988(8) 0.29882(8) 0.90289(14) 0.01627(10) Uani 0.9402(17) 1 d D U P A 1
C5 C 0.36394(8) 0.30626(8) 0.86489(14) 0.01626(10) Uani 0.9402(17) 1 d D U P A 1
H5 H 0.354359 0.289202 0.841799 0.020 Uiso 0.9402(17) 1 calc R U P A 1
C6 C 0.35098(8) 0.33663(8) 0.85809(15) 0.01624(10) Uani 0.9402(17) 1 d D U P A 1
C7 C 0.32424(8) 0.34430(8) 0.81693(15) 0.01624(11) Uani 0.9402(17) 1 d D U P A 1
C8 C 0.31869(8) 0.37651(8) 0.82312(14) 0.01624(11) Uani 0.9402(17) 1 d D U P A 1
C9 C 0.34211(8) 0.38833(8) 0.86755(14) 0.01623(10) Uani 0.9402(17) 1 d D U P A 1
C10 C 0.34461(8) 0.42024(8) 0.88466(14) 0.01623(10) Uani 0.9402(17) 1 d D U P A 1
H10 H 0.329556 0.435217 0.867195 0.019 Uiso 0.9402(17) 1 calc R U P A 1
C11 C 0.36756(8) 0.43181(8) 0.92550(14) 0.01623(10) Uani 0.9402(17) 1 d D U P A 1
C12 C 0.37086(8) 0.46581(8) 0.94076(14) 0.01623(11) Uani 0.9402(17) 1 d D U P A 1
C13 C 0.39570(8) 0.46785(8) 0.98193(14) 0.01624(11) Uani 0.9402(17) 1 d D U P A 1
C14 C 0.40731(8) 0.43511(8) 0.99175(14) 0.01624(10) Uani 0.9402(17) 1 d D U P A 1
C15 C 0.43244(8) 0.42740(8) 1.03135(14) 0.01625(10) Uani 0.9402(17) 1 d D U P A 1
H15 H 0.441892 0.444360 1.054851 0.020 Uiso 0.9402(17) 1 calc R U P A 1
C16 C 0.44478(8) 0.39658(8) 1.03910(14) 0.01627(10) Uani 0.9402(17) 1 d D U P A 1
C17 C 0.47212(8) 0.38937(8) 1.07928(14) 0.01628(11) Uani 0.9402(17) 1 d D U P A 1
C18 C 0.47800(8) 0.35709(8) 1.07289(14) 0.01629(11) Uani 0.9402(17) 1 d D U P A 1
C19 C 0.45396(8) 0.34506(8) 1.02955(14) 0.01628(10) Uani 0.9402(17) 1 d D U P A 1
C20 C 0.45230(8) 0.31350(8) 1.01054(14) 0.01628(11) Uani 0.9402(17) 1 d D U P A 1
H20 H 0.467604 0.298655 1.027609 0.020 Uiso 0.9402(17) 1 calc R U P A 1
C21 C 0.45282(9) 0.24321(9) 0.9662(2) 0.0313(8) Uani 1 1 d . . . A 1
H21A H 0.442878 0.221547 0.961081 0.038 Uiso 1 1 calc R U . A 1
H21B H 0.460439 0.245958 1.007414 0.038 Uiso 1 1 calc R U . A 1
C22 C 0.48036(10) 0.24484(11) 0.9318(2) 0.0399(10) Uani 1 1 d . . . A 1
H22A H 0.472902 0.242083 0.890985 0.060 Uiso 1 1 calc R U . A 1
H22B H 0.495266 0.227515 0.944356 0.060 Uiso 1 1 calc R U . A 1
H22C H 0.490717 0.265973 0.937881 0.060 Uiso 1 1 calc R U . A 1
C23 C 0.39297(9) 0.23910(9) 0.8684(2) 0.0306(8) Uani 1 1 d . . . A 1
H23A H 0.370030 0.236560 0.867636 0.037 Uiso 1 1 calc R U . A 1
H23B H 0.403064 0.218813 0.883933 0.037 Uiso 1 1 calc R U . A 1
C24 C 0.40085(10) 0.24460(11) 0.8072(2) 0.0376(10) Uani 1 1 d . . . A 1
H24A H 0.390882 0.227662 0.781859 0.056 Uiso 1 1 calc R U . A 1
H24B H 0.423605 0.243689 0.806993 0.056 Uiso 1 1 calc R U . A 1
H24C H 0.393083 0.265941 0.793503 0.056 Uiso 1 1 calc R U . A 1
C25 C 0.30729(9) 0.32116(9) 0.77479(17) 0.0257(7) Uani 1 1 d . . . A 1
H25A H 0.285548 0.328904 0.764359 0.031 Uiso 1 1 calc R U . A 1
H25B H 0.306300 0.299585 0.793077 0.031 Uiso 1 1 calc R U . A 1
C26 C 0.32320(13) 0.31771(12) 0.7201(2) 0.0442(12) Uani 1 1 d . . . A 1
H26A H 0.312269 0.301153 0.695253 0.066 Uiso 1 1 calc R U . A 1
H26B H 0.345093 0.311231 0.730400 0.066 Uiso 1 1 calc R U . A 1
H26C H 0.322400 0.338554 0.699859 0.066 Uiso 1 1 calc R U . A 1
C27 C 0.29378(9) 0.39703(9) 0.79001(17) 0.0280(7) Uani 1 1 d . . . A 1
H27A H 0.286054 0.413124 0.816266 0.034 Uiso 1 1 calc R U . A 1
H27B H 0.275937 0.382969 0.775173 0.034 Uiso 1 1 calc R U . A 1
C28 C 0.30543(13) 0.41475(12) 0.7403(2) 0.0443(11) Uani 1 1 d . . . A 1
H28A H 0.314717 0.399126 0.715829 0.066 Uiso 1 1 calc R U . A 1
H28B H 0.321266 0.430766 0.755044 0.066 Uiso 1 1 calc R U . A 1
H28C H 0.287855 0.425850 0.717864 0.066 Uiso 1 1 calc R U . A 1
C29 C 0.35113(9) 0.49268(8) 0.91217(16) 0.0253(7) Uani 1 1 d . . . A 1
H29A H 0.352080 0.511677 0.938179 0.030 Uiso 1 1 calc R U . A 1
H29B H 0.329056 0.485390 0.905288 0.030 Uiso 1 1 calc R U . A 1
C30 C 0.36185(12) 0.50295(11) 0.8553(2) 0.0376(10) Uani 1 1 d . . . A 1
H30A H 0.359820 0.484559 0.828590 0.056 Uiso 1 1 calc R U . A 1
H30B H 0.383797 0.509890 0.861755 0.056 Uiso 1 1 calc R U . A 1
H30C H 0.348827 0.520995 0.838935 0.056 Uiso 1 1 calc R U . A 1
C31 C 0.41109(9) 0.49772(8) 1.00929(16) 0.0237(6) Uani 1 1 d . . . A 1
H31A H 0.418279 0.493168 1.050167 0.028 Uiso 1 1 calc R U . A 1
H31B H 0.395517 0.515516 1.007662 0.028 Uiso 1 1 calc R U . A 1
C32 C 0.43910(10) 0.50877(10) 0.97953(18) 0.0329(9) Uani 1 1 d . . . A 1
H32A H 0.432061 0.513488 0.939117 0.049 Uiso 1 1 calc R U . A 1
H32B H 0.454882 0.491483 0.982109 0.049 Uiso 1 1 calc R U . A 1
H32C H 0.448267 0.528381 0.998367 0.049 Uiso 1 1 calc R U . A 1
C33 C 0.49003(9) 0.41394(11) 1.11711(17) 0.0304(8) Uani 1 1 d . . . A 1
H33A H 0.502744 0.402518 1.148975 0.037 Uiso 1 1 calc R U . A 1
H33B H 0.475023 0.428169 1.134007 0.037 Uiso 1 1 calc R U . A 1
C34 C 0.51168(10) 0.43503(12) 1.0855(2) 0.0378(10) Uani 1 1 d . . . A 1
H34A H 0.499176 0.447092 1.054762 0.057 Uiso 1 1 calc R U . A 1
H34B H 0.526750 0.421148 1.068893 0.057 Uiso 1 1 calc R U . A 1
H34C H 0.522957 0.450361 1.112454 0.057 Uiso 1 1 calc R U . A 1
C35 C 0.50473(10) 0.33754(11) 1.10224(18) 0.0340(9) Uani 1 1 d . . . A 1
H35A H 0.497454 0.315139 1.108338 0.041 Uiso 1 1 calc R U . A 1
H35B H 0.511623 0.347165 1.140317 0.041 Uiso 1 1 calc R U . A 1
C36 C 0.53241(11) 0.33632(13) 1.0676(2) 0.0453(11) Uani 1 1 d . . . A 1
H36A H 0.526137 0.325229 1.031130 0.068 Uiso 1 1 calc R U . A 1
H36B H 0.549732 0.324463 1.089352 0.068 Uiso 1 1 calc R U . A 1
H36C H 0.539170 0.358485 1.060195 0.068 Uiso 1 1 calc R U . A 1
Ni2 Ni 0.35232(2) 0.38452(2) 0.05639(2) 0.01122(10) Uani 0.9375(16) 1 d D . P B 1
N5 N 0.36010(7) 0.33789(7) 0.04899(12) 0.01561(11) Uani 0.9375(16) 1 d D U P B 1
N6 N 0.38687(7) 0.38733(7) 0.11847(12) 0.01560(11) Uani 0.9375(16) 1 d D U P B 1
N7 N 0.34384(7) 0.43099(7) 0.06449(12) 0.01561(10) Uani 0.9375(16) 1 d D U P B 1
N8 N 0.31589(7) 0.38104(7) -0.00218(12) 0.01562(10) Uani 0.9375(16) 1 d D U P B 1
C37 C 0.34349(8) 0.31589(8) 0.01267(14) 0.01561(10) Uani 0.9375(16) 1 d D U P B 1
C38 C 0.35569(8) 0.28344(8) 0.02131(14) 0.01562(10) Uani 0.9375(16) 1 d D U P B 1
C39 C 0.38033(8) 0.28554(8) 0.06381(14) 0.01561(10) Uani 0.9375(16) 1 d D U P B 1
C40 C 0.38262(8) 0.31919(8) 0.08025(14) 0.01561(10) Uani 0.9375(16) 1 d D U P B 1
C41 C 0.40443(8) 0.33078(8) 0.12370(14) 0.01561(10) Uani 0.9375(16) 1 d D U P B 1
H41 H 0.419272 0.315896 0.142123 0.019 Uiso 0.9375(16) 1 calc R U P B 1
C42 C 0.40590(8) 0.36261(8) 0.14182(14) 0.01561(10) Uani 0.9375(16) 1 d D U P B 1
C43 C 0.42798(8) 0.37403(8) 0.18880(14) 0.01561(10) Uani 0.9375(16) 1 d D U P B 1
C44 C 0.42271(8) 0.40644(8) 0.19402(14) 0.01561(10) Uani 0.9375(16) 1 d D U P B 1
C45 C 0.39746(8) 0.41447(8) 0.14967(14) 0.01561(10) Uani 0.9375(16) 1 d D U P B 1
C46 C 0.38555(8) 0.44540(8) 0.14065(14) 0.01561(10) Uani 0.9375(16) 1 d D U P B 1
H46 H 0.395403 0.462623 0.162958 0.019 Uiso 0.9375(16) 1 calc R U P B 1
C47 C 0.36032(8) 0.45266(8) 0.10132(14) 0.01561(10) Uani 0.9375(16) 1 d D U P B 1
C48 C 0.34665(8) 0.48480(8) 0.09568(14) 0.01562(11) Uani 0.9375(16) 1 d D U P B 1
C49 C 0.32140(8) 0.48246(8) 0.05502(14) 0.01562(11) Uani 0.9375(16) 1 d D U P B 1
C50 C 0.31998(8) 0.44902(8) 0.03610(14) 0.01562(10) Uani 0.9375(16) 1 d D U P B 1
C51 C 0.29692(8) 0.43710(8) -0.00420(14) 0.01563(10) Uani 0.9375(16) 1 d D U P B 1
H51 H 0.281421 0.451769 -0.021161 0.019 Uiso 0.9375(16) 1 calc R U P B 1
C52 C 0.29501(8) 0.40500(8) -0.02141(14) 0.01563(10) Uani 0.9375(16) 1 d D U P B 1
C53 C 0.27009(8) 0.39264(8) -0.06248(14) 0.01564(11) Uani 0.9375(16) 1 d D U P B 1
C54 C 0.27641(8) 0.36057(8) -0.06949(14) 0.01563(11) Uani 0.9375(16) 1 d D U P B 1
C55 C 0.30471(8) 0.35373(8) -0.03185(14) 0.01562(10) Uani 0.9375(16) 1 d D U P B 1
C56 C 0.31785(8) 0.32344(8) -0.02569(14) 0.01562(10) Uani 0.9375(16) 1 d D U P B 1
H56 H 0.308596 0.306542 -0.049563 0.019 Uiso 0.9375(16) 1 calc R U P B 1
C57 C 0.34177(9) 0.25384(9) -0.00894(16) 0.0263(7) Uani 1 1 d . . . B 1
H57A H 0.357913 0.236624 -0.007636 0.032 Uiso 1 1 calc R U . B 1
H57B H 0.335100 0.259180 -0.049698 0.032 Uiso 1 1 calc R U . B 1
C58 C 0.31343(11) 0.24102(11) 0.01846(19) 0.0382(10) Uani 1 1 d . . . B 1
H58A H 0.304604 0.222090 -0.003069 0.057 Uiso 1 1 calc R U . B 1
H58B H 0.297485 0.258082 0.017577 0.057 Uiso 1 1 calc R U . B 1
H58C H 0.320159 0.234741 0.058307 0.057 Uiso 1 1 calc R U . B 1
C59 C 0.40027(9) 0.25856(9) 0.09162(17) 0.0266(7) Uani 1 1 d . . . B 1
H59A H 0.422080 0.266381 0.100726 0.032 Uiso 1 1 calc R U . B 1
H59B H 0.400394 0.240262 0.064305 0.032 Uiso 1 1 calc R U . B 1
C60 C 0.38843(13) 0.24651(12) 0.1465(2) 0.0428(11) Uani 1 1 d . . . B 1
H60A H 0.366873 0.238636 0.137635 0.064 Uiso 1 1 calc R U . B 1
H60B H 0.388956 0.264369 0.174166 0.064 Uiso 1 1 calc R U . B 1
H60C H 0.401846 0.228772 0.162908 0.064 Uiso 1 1 calc R U . B 1
C61 C 0.45075(9) 0.35261(9) 0.22560(18) 0.0291(8) Uani 1 1 d . . . B 1
H61A H 0.467543 0.366241 0.245941 0.035 Uiso 1 1 calc R U . B 1
H61B H 0.460577 0.337255 0.200741 0.035 Uiso 1 1 calc R U . B 1
C62 C 0.43468(12) 0.33342(11) 0.26963(19) 0.0391(10) Uani 1 1 d . . . B 1
H62A H 0.417106 0.321057 0.249846 0.059 Uiso 1 1 calc R U . B 1
H62B H 0.426892 0.348495 0.296903 0.059 Uiso 1 1 calc R U . B 1
H62C H 0.449767 0.318433 0.290308 0.059 Uiso 1 1 calc R U . B 1
C63 C 0.43799(9) 0.42978(9) 0.23791(16) 0.0257(7) Uani 1 1 d . . . B 1
H63A H 0.441112 0.450857 0.219127 0.031 Uiso 1 1 calc R U . B 1
H63B H 0.458864 0.421296 0.253370 0.031 Uiso 1 1 calc R U . B 1
C64 C 0.41853(12) 0.43525(12) 0.28763(19) 0.0390(10) Uani 1 1 d . . . B 1
H64A H 0.397500 0.442668 0.272412 0.059 Uiso 1 1 calc R U . B 1
H64B H 0.428707 0.451724 0.313673 0.059 Uiso 1 1 calc R U . B 1
H64C H 0.416972 0.414833 0.308550 0.059 Uiso 1 1 calc R U . B 1
C65 C 0.35805(9) 0.51307(9) 0.13243(18) 0.0278(7) Uani 1 1 d . . . B 1
H65A H 0.350119 0.533429 0.113478 0.033 Uiso 1 1 calc R U . B 1
H65B H 0.381223 0.513686 0.136345 0.033 Uiso 1 1 calc R U . B 1
C66 C 0.34731(11) 0.51118(13) 0.1923(2) 0.0394(10) Uani 1 1 d . . . B 1
H66A H 0.324365 0.511290 0.188635 0.059 Uiso 1 1 calc R U . B 1
H66B H 0.355474 0.529927 0.215079 0.059 Uiso 1 1 calc R U . B 1
H66C H 0.355224 0.491116 0.211267 0.059 Uiso 1 1 calc R U . B 1
C67 C 0.29757(9) 0.50804(9) 0.03551(18) 0.0262(7) Uani 1 1 d . . . B 1
H67A H 0.290864 0.505450 -0.006088 0.031 Uiso 1 1 calc R U . B 1
H67B H 0.307228 0.529783 0.041690 0.031 Uiso 1 1 calc R U . B 1
C68 C 0.26886(9) 0.50579(11) 0.0681(2) 0.0332(8) Uani 1 1 d . . . B 1
H68A H 0.253437 0.522207 0.053288 0.050 Uiso 1 1 calc R U . B 1
H68B H 0.275253 0.509603 0.108996 0.050 Uiso 1 1 calc R U . B 1
H68C H 0.259519 0.484125 0.062686 0.050 Uiso 1 1 calc R U . B 1
C69 C 0.24231(9) 0.41162(11) -0.08869(16) 0.0295(8) Uani 1 1 d . . . B 1
H69A H 0.233020 0.400666 -0.124275 0.035 Uiso 1 1 calc R U . B 1
H69B H 0.249228 0.433522 -0.099170 0.035 Uiso 1 1 calc R U . B 1
C70 C 0.21738(10) 0.41497(11) -0.04786(19) 0.0337(8) Uani 1 1 d . . . B 1
H70A H 0.200517 0.429163 -0.065177 0.050 Uiso 1 1 calc R U . B 1
H70B H 0.226850 0.424387 -0.011502 0.050 Uiso 1 1 calc R U . B 1
H70C H 0.208789 0.393505 -0.040746 0.050 Uiso 1 1 calc R U . B 1
C71 C 0.25799(9) 0.33555(10) -0.10583(16) 0.0271(7) Uani 1 1 d . . . B 1
H71A H 0.272689 0.321660 -0.124203 0.033 Uiso 1 1 calc R U . B 1
H71B H 0.244269 0.346721 -0.136686 0.033 Uiso 1 1 calc R U . B 1
C72 C 0.23774(10) 0.31391(12) -0.07202(19) 0.0359(9) Uani 1 1 d . . . B 1
H72A H 0.227730 0.297012 -0.097337 0.054 Uiso 1 1 calc R U . B 1
H72B H 0.221600 0.327151 -0.057155 0.054 Uiso 1 1 calc R U . B 1
H72C H 0.250957 0.303744 -0.039964 0.054 Uiso 1 1 calc R U . B 1
Ni3 Ni 0.13784(2) 0.37281(2) 0.43750(2) 0.01146(10) Uani 0.9480(16) 1 d D . P C 1
N9 N 0.13229(7) 0.32560(7) 0.43906(12) 0.01614(10) Uani 0.9480(16) 1 d D U P C 1
N10 N 0.17120(7) 0.36977(7) 0.50237(12) 0.01612(11) Uani 0.9480(16) 1 d D U P C 1
N11 N 0.14536(7) 0.41949(7) 0.43263(12) 0.01611(11) Uani 0.9480(16) 1 d D U P C 1
N12 N 0.10490(7) 0.37594(7) 0.37218(12) 0.01613(10) Uani 0.9480(16) 1 d D U P C 1
C73 C 0.11197(8) 0.30675(8) 0.40268(14) 0.01615(10) Uani 0.9480(16) 1 d D U P C 1
C74 C 0.11567(8) 0.27265(8) 0.41701(14) 0.01615(11) Uani 0.9480(16) 1 d D U P C 1
C75 C 0.13839(8) 0.27097(8) 0.46234(14) 0.01615(11) Uani 0.9480(16) 1 d D U P C 1
C76 C 0.14837(8) 0.30375(8) 0.47533(14) 0.01614(10) Uani 0.9480(16) 1 d D U P C 1
C77 C 0.17182(8) 0.31123(8) 0.51893(14) 0.01613(10) Uani 0.9480(16) 1 d D U P C 1
H77 H 0.181030 0.293940 0.541914 0.019 Uiso 0.9480(16) 1 calc R U P C 1
C78 C 0.18264(8) 0.34220(8) 0.53104(14) 0.01613(10) Uani 0.9480(16) 1 d D U P C 1
C79 C 0.20827(8) 0.34953(8) 0.57493(14) 0.01613(11) Uani 0.9480(16) 1 d D U P C 1
C80 C 0.21245(8) 0.38245(8) 0.57319(14) 0.01613(10) Uani 0.9480(16) 1 d D U P C 1
C81 C 0.18969(8) 0.39448(8) 0.52784(14) 0.01612(10) Uani 0.9480(16) 1 d D U P C 1
C82 C 0.18775(8) 0.42637(8) 0.51109(14) 0.01612(10) Uani 0.9480(16) 1 d D U P C 1
H82 H 0.201328 0.441505 0.532115 0.019 Uiso 0.9480(16) 1 calc R U P C 1
C83 C 0.16748(8) 0.43789(8) 0.46590(14) 0.01612(10) Uani 0.9480(16) 1 d D U P C 1
C84 C 0.16683(8) 0.47124(8) 0.44706(14) 0.01612(10) Uani 0.9480(16) 1 d D U P C 1
C85 C 0.14377(8) 0.47329(8) 0.40188(14) 0.01612(11) Uani 0.9480(16) 1 d D U P C 1
C86 C 0.13042(8) 0.44124(8) 0.39415(14) 0.01612(10) Uani 0.9480(16) 1 d D U P C 1
C87 C 0.10584(8) 0.43404(8) 0.35295(14) 0.01613(10) Uani 0.9480(16) 1 d D U P C 1
H87 H 0.096564 0.451342 0.330100 0.019 Uiso 0.9480(16) 1 calc R U P C 1
C88 C 0.09391(8) 0.40339(8) 0.34283(14) 0.01613(10) Uani 0.9480(16) 1 d D U P C 1
C89 C 0.06919(8) 0.39598(8) 0.29727(14) 0.01614(11) Uani 0.9480(16) 1 d D U P C 1
C90 C 0.06543(8) 0.36320(8) 0.29806(14) 0.01615(11) Uani 0.9480(16) 1 d D U P C 1
C91 C 0.08758(8) 0.35102(8) 0.34446(14) 0.01614(10) Uani 0.9480(16) 1 d D U P C 1
C92 C 0.09090(8) 0.31847(8) 0.35862(14) 0.01615(10) Uani 0.9480(16) 1 d D U P C 1
H92 H 0.077852 0.303284 0.336584 0.019 Uiso 0.9480(16) 1 calc R U P C 1
C93 C 0.09912(10) 0.24511(9) 0.38439(18) 0.0306(8) Uani 1 1 d . . . C 1
H93A H 0.078992 0.252948 0.364086 0.037 Uiso 1 1 calc R U . C 1
H93B H 0.094466 0.227915 0.411558 0.037 Uiso 1 1 calc R U . C 1
C94 C 0.11902(16) 0.23099(18) 0.3411(3) 0.066(2) Uani 1 1 d . . . C 1
H94A H 0.124074 0.248120 0.314730 0.099 Uiso 1 1 calc R U . C 1
H94B H 0.107347 0.213656 0.319270 0.099 Uiso 1 1 calc R U . C 1
H94C H 0.138438 0.222103 0.361321 0.099 Uiso 1 1 calc R U . C 1
C95 C 0.15302(10) 0.24142(9) 0.49169(17) 0.0284(7) Uani 1 1 d . . . C 1
H95A H 0.138529 0.222785 0.484417 0.034 Uiso 1 1 calc R U . C 1
H95B H 0.156383 0.245265 0.533598 0.034 Uiso 1 1 calc R U . C 1
C96 C 0.18459(12) 0.23293(12) 0.47055(19) 0.0414(11) Uani 1 1 d . . . C 1
H96A H 0.181655 0.230785 0.428682 0.062 Uiso 1 1 calc R U . C 1
H96B H 0.192413 0.212377 0.487827 0.062 Uiso 1 1 calc R U . C 1
H96C H 0.199772 0.250233 0.481695 0.062 Uiso 1 1 calc R U . C 1
C97 C 0.22690(8) 0.32495(10) 0.61205(15) 0.0249(7) Uani 1 1 d . . . C 1
H97A H 0.212559 0.307983 0.623406 0.030 Uiso 1 1 calc R U . C 1
H97B H 0.236690 0.335761 0.647424 0.030 Uiso 1 1 calc R U . C 1
C98 C 0.25250(9) 0.30886(10) 0.58195(18) 0.0305(8) Uani 1 1 d . . . C 1
H98A H 0.243021 0.298570 0.546373 0.046 Uiso 1 1 calc R U . C 1
H98B H 0.263265 0.292365 0.607218 0.046 Uiso 1 1 calc R U . C 1
H98C H 0.267611 0.325333 0.572973 0.046 Uiso 1 1 calc R U . C 1
C99 C 0.23656(9) 0.40256(9) 0.60844(16) 0.0256(7) Uani 1 1 d . . . C 1
H99A H 0.241759 0.392274 0.646511 0.031 Uiso 1 1 calc R U . C 1
H99B H 0.227741 0.424327 0.614420 0.031 Uiso 1 1 calc R U . C 1
C100 C 0.26652(10) 0.40631(11) 0.5800(2) 0.0351(9) Uani 1 1 d . . . C 1
H10A H 0.261558 0.416883 0.542639 0.053 Uiso 1 1 calc R U . C 1
H10B H 0.275581 0.384845 0.574750 0.053 Uiso 1 1 calc R U . C 1
H10C H 0.281609 0.419620 0.604505 0.053 Uiso 1 1 calc R U . C 1
C101 C 0.18932(9) 0.49722(9) 0.47008(17) 0.0261(7) Uani 1 1 d . . . C 1
H10D H 0.195666 0.493473 0.511504 0.031 Uiso 1 1 calc R U . C 1
H10E H 0.178818 0.518625 0.465660 0.031 Uiso 1 1 calc R U . C 1
C102 C 0.21861(10) 0.49756(11) 0.4385(2) 0.0341(9) Uani 1 1 d . . . C 1
H10F H 0.212540 0.502833 0.398019 0.051 Uiso 1 1 calc R U . C 1
H10G H 0.228592 0.476130 0.441624 0.051 Uiso 1 1 calc R U . C 1
H10H H 0.233374 0.513942 0.455883 0.051 Uiso 1 1 calc R U . C 1
C103 C 0.13458(9) 0.50178(8) 0.36384(17) 0.0246(7) Uani 1 1 d . . . C 1
H10I H 0.142936 0.521929 0.382992 0.029 Uiso 1 1 calc R U . C 1
H10J H 0.111450 0.503514 0.357705 0.029 Uiso 1 1 calc R U . C 1
C104 C 0.14704(10) 0.49856(10) 0.30551(18) 0.0302(8) Uani 1 1 d . . . C 1
H10K H 0.138591 0.516206 0.280185 0.045 Uiso 1 1 calc R U . C 1
H10L H 0.140508 0.477624 0.288142 0.045 Uiso 1 1 calc R U . C 1
H10M H 0.169966 0.499810 0.310998 0.045 Uiso 1 1 calc R U . C 1
C105 C 0.05254(9) 0.42037(10) 0.25701(16) 0.0266(7) Uani 1 1 d . . . C 1
H10N H 0.048890 0.440367 0.278654 0.032 Uiso 1 1 calc R U . C 1
H10O H 0.031859 0.411521 0.241278 0.032 Uiso 1 1 calc R U . C 1
C106 C 0.07075(14) 0.42897(12) 0.2079(2) 0.0431(11) Uani 1 1 d . . . C 1
H10P H 0.059025 0.445096 0.183165 0.065 Uiso 1 1 calc R U . C 1
H10Q H 0.073842 0.409394 0.185517 0.065 Uiso 1 1 calc R U . C 1
H10R H 0.091166 0.437984 0.223162 0.065 Uiso 1 1 calc R U . C 1
C107 C 0.04456(10) 0.34240(10) 0.25722(17) 0.0309(8) Uani 1 1 d . . . C 1
H10S H 0.025636 0.354942 0.242435 0.037 Uiso 1 1 calc R U . C 1
H10T H 0.037733 0.323278 0.278028 0.037 Uiso 1 1 calc R U . C 1
C108 C 0.06087(14) 0.33095(13) 0.2072(2) 0.0479(13) Uani 1 1 d . . . C 1
H10U H 0.067102 0.349801 0.185768 0.072 Uiso 1 1 calc R U . C 1
H10V H 0.046534 0.317304 0.181816 0.072 Uiso 1 1 calc R U . C 1
H10W H 0.079503 0.318335 0.221602 0.072 Uiso 1 1 calc R U . C 1
Ni4 Ni 0.11169(2) 0.37772(2) 0.56701(2) 0.01059(11) Uani 0.924(2) 1 d D . P D 1
N13 N 0.10415(7) 0.33094(7) 0.57119(13) 0.01546(11) Uani 0.924(2) 1 d D U P D 1
N14 N 0.14382(7) 0.37460(7) 0.63345(13) 0.01546(11) Uani 0.924(2) 1 d D U P D 1
N15 N 0.11793(7) 0.42488(7) 0.56542(12) 0.01548(11) Uani 0.924(2) 1 d D U P D 1
N16 N 0.07818(7) 0.38115(7) 0.50280(13) 0.01548(11) Uani 0.924(2) 1 d D U P D 1
C109 C 0.08245(8) 0.31262(8) 0.53729(14) 0.01546(11) Uani 0.924(2) 1 d D U P D 1
C110 C 0.08332(8) 0.27877(8) 0.55494(14) 0.01547(11) Uani 0.924(2) 1 d D U P D 1
C111 C 0.10623(8) 0.27669(8) 0.60032(15) 0.01546(11) Uani 0.924(2) 1 d D U P D 1
C112 C 0.11910(8) 0.30890(8) 0.60919(14) 0.01546(11) Uani 0.924(2) 1 d D U P D 1
C113 C 0.14299(8) 0.31624(8) 0.65174(15) 0.01546(11) Uani 0.924(2) 1 d D U P D 1
H113 H 0.152217 0.298906 0.674578 0.019 Uiso 0.924(2) 1 calc R U P D 1
C114 C 0.15432(8) 0.34701(8) 0.66326(15) 0.01546(11) Uani 0.924(2) 1 d D U P D 1
C115 C 0.17790(8) 0.35468(8) 0.71053(15) 0.01547(11) Uani 0.924(2) 1 d D U P D 1
C116 C 0.18167(8) 0.38745(8) 0.71001(15) 0.01547(11) Uani 0.924(2) 1 d D U P D 1
C117 C 0.16059(8) 0.39941(8) 0.66164(15) 0.01547(11) Uani 0.924(2) 1 d D U P D 1
C118 C 0.15822(8) 0.43186(8) 0.64713(15) 0.01548(11) Uani 0.924(2) 1 d D U P D 1
H118 H 0.171172 0.446878 0.669758 0.019 Uiso 0.924(2) 1 calc R U P D 1
C119 C 0.13813(7) 0.44372(8) 0.60165(13) 0.01549(11) Uani 1 1 d D U . D 1
C120 C 0.13549(8) 0.47734(8) 0.58568(14) 0.01550(11) Uani 0.924(2) 1 d . U P D 1
C121 C 0.11331(8) 0.47947(8) 0.54010(15) 0.01550(11) Uani 0.924(2) 1 d D U P D 1
C122 C 0.10246(8) 0.44688(8) 0.52778(15) 0.01549(11) Uani 0.924(2) 1 d D U P D 1
C123 C 0.07868(8) 0.43952(8) 0.48496(15) 0.01548(11) Uani 0.924(2) 1 d D U P D 1
H123 H 0.069851 0.456770 0.461436 0.019 Uiso 0.924(2) 1 calc R U P D 1
C124 C 0.06698(8) 0.40900(8) 0.47416(15) 0.01548(11) Uani 0.924(2) 1 d D U P D 1
C125 C 0.04048(8) 0.40184(8) 0.43179(14) 0.01548(11) Uani 0.924(2) 1 d D U P D 1
C126 C 0.03569(8) 0.36947(9) 0.43395(14) 0.01549(11) Uani 0.924(2) 1 d D U P D 1
C127 C 0.05917(8) 0.35706(8) 0.47752(15) 0.01548(11) Uani 0.924(2) 1 d D U P D 1
C128 C 0.06143(8) 0.32473(9) 0.49299(15) 0.01548(11) Uani 0.924(2) 1 d D U P D 1
H128 H 0.047672 0.309803 0.471865 0.019 Uiso 0.924(2) 1 calc R U P D 1
C129 C 0.06140(9) 0.25264(9) 0.52976(17) 0.0278(7) Uani 1 1 d . . . D 1
H12A H 0.072052 0.231312 0.534380 0.033 Uiso 1 1 calc R U . D 1
H12B H 0.055829 0.256662 0.488215 0.033 Uiso 1 1 calc R U . D 1
C130 C 0.03126(10) 0.25175(12) 0.5593(2) 0.0388(10) Uani 1 1 d . . . D 1
H13A H 0.017369 0.234614 0.542035 0.058 Uiso 1 1 calc R U . D 1
H13B H 0.020580 0.272766 0.554419 0.058 Uiso 1 1 calc R U . D 1
H13C H 0.036720 0.247295 0.600329 0.058 Uiso 1 1 calc R U . D 1
C131 C 0.11533(9) 0.24751(9) 0.63716(16) 0.0253(7) Uani 1 1 d . . . D 1
H13D H 0.138441 0.246549 0.645443 0.030 Uiso 1 1 calc R U . D 1
H13E H 0.108192 0.227570 0.615907 0.030 Uiso 1 1 calc R U . D 1
C132 C 0.10103(10) 0.24858(10) 0.69399(18) 0.0321(8) Uani 1 1 d . . . D 1
H13F H 0.078133 0.248983 0.685979 0.048 Uiso 1 1 calc R U . D 1
H13G H 0.108275 0.268147 0.715397 0.048 Uiso 1 1 calc R U . D 1
H13H H 0.107580 0.229292 0.716817 0.048 Uiso 1 1 calc R U . D 1
C133 C 0.19296(9) 0.32970(10) 0.75184(16) 0.0275(7) Uani 1 1 d . . . D 1
H13I H 0.213215 0.338264 0.770393 0.033 Uiso 1 1 calc R U . D 1
H13J H 0.197336 0.309901 0.730279 0.033 Uiso 1 1 calc R U . D 1
C134 C 0.17248(12) 0.32069(12) 0.79812(19) 0.0411(10) Uani 1 1 d . . . D 1
H13K H 0.152687 0.311439 0.780096 0.062 Uiso 1 1 calc R U . D 1
H13L H 0.168177 0.340172 0.819809 0.062 Uiso 1 1 calc R U . D 1
H13M H 0.183420 0.304662 0.824160 0.062 Uiso 1 1 calc R U . D 1
C135 C 0.20136(9) 0.40819(10) 0.75196(16) 0.0272(7) Uani 1 1 d . . . D 1
H13N H 0.210493 0.426115 0.731322 0.033 Uiso 1 1 calc R U . D 1
H13O H 0.218822 0.395087 0.771437 0.033 Uiso 1 1 calc R U . D 1
C136 C 0.18228(11) 0.42237(11) 0.79672(19) 0.0358(9) Uani 1 1 d . . . D 1
H13P H 0.163575 0.433125 0.777369 0.054 Uiso 1 1 calc R U . D 1
H13Q H 0.195049 0.438204 0.820365 0.054 Uiso 1 1 calc R U . D 1
H13R H 0.175969 0.404868 0.821157 0.054 Uiso 1 1 calc R U . D 1
C137 C 0.15254(9) 0.50503(9) 0.61746(18) 0.0275(7) Uani 1 1 d . . . D 1
H13S H 0.158925 0.521017 0.589614 0.033 Uiso 1 1 calc R U . D 1
H13T H 0.171717 0.496770 0.640532 0.033 Uiso 1 1 calc R U . D 1
C138 C 0.13167(13) 0.52165(14) 0.6569(2) 0.0473(13) Uani 1 1 d . . . D 1
H13U H 0.113397 0.531135 0.633757 0.071 Uiso 1 1 calc R U . D 1
H13V H 0.143539 0.538833 0.678723 0.071 Uiso 1 1 calc R U . D 1
H13W H 0.124679 0.505628 0.683434 0.071 Uiso 1 1 calc R U . D 1
C139 C 0.09995(10) 0.50871(9) 0.50831(17) 0.0278(7) Uani 1 1 d . . . D 1
H13X H 0.097273 0.504050 0.466644 0.033 Uiso 1 1 calc R U . D 1
H13Y H 0.114835 0.527029 0.515356 0.033 Uiso 1 1 calc R U . D 1
C140 C 0.06806(11) 0.51867(12) 0.52676(19) 0.0391(11) Uani 1 1 d . . . D 1
H14A H 0.061248 0.539256 0.508327 0.059 Uiso 1 1 calc R U . D 1
H14B H 0.070176 0.521285 0.568522 0.059 Uiso 1 1 calc R U . D 1
H14C H 0.052497 0.501791 0.515137 0.059 Uiso 1 1 calc R U . D 1
C141 C 0.02159(8) 0.42662(9) 0.39579(15) 0.0243(7) Uani 1 1 d . . . D 1
H14D H 0.010815 0.415884 0.361144 0.029 Uiso 1 1 calc R U . D 1
H14E H 0.035894 0.443226 0.383072 0.029 Uiso 1 1 calc R U . D 1
C142 C -0.00289(9) 0.44345(11) 0.42796(19) 0.0317(8) Uani 1 1 d . . . D 1
H14F H -0.013815 0.460114 0.403303 0.048 Uiso 1 1 calc R U . D 1
H14G H 0.007563 0.453617 0.462896 0.048 Uiso 1 1 calc R U . D 1
H14H H -0.018045 0.427360 0.438225 0.048 Uiso 1 1 calc R U . D 1
C143 C 0.01004(9) 0.34924(10) 0.40173(16) 0.0283(7) Uani 1 1 d . . . D 1
H14I H 0.018668 0.327896 0.392226 0.034 Uiso 1 1 calc R U . D 1
H14J H 0.002184 0.360246 0.365321 0.034 Uiso 1 1 calc R U . D 1
C144 C -0.01709(10) 0.34410(11) 0.4373(2) 0.0353(9) Uani 1 1 d . . . D 1
H14K H -0.032821 0.329908 0.416256 0.053 Uiso 1 1 calc R U . D 1
H14L H -0.026642 0.365099 0.444312 0.053 Uiso 1 1 calc R U . D 1
H14M H -0.009196 0.333986 0.473972 0.053 Uiso 1 1 calc R U . D 1
Ni6 Ni 0.36109(15) 0.37318(17) 0.0663(3) 0.0085(13) Uiso 0.0625(16) 1 d D . P B 2
N25 N 0.3692(8) 0.3265(3) 0.0608(13) 0.01561(10) Uiso 0.0625(16) 1 d D U P B 2
N26 N 0.3951(7) 0.3769(5) 0.1291(12) 0.01561(10) Uiso 0.0625(16) 1 d D U P B 2
N27 N 0.3532(8) 0.4201(3) 0.0694(14) 0.01561(11) Uiso 0.0625(16) 1 d D U P B 2
N28 N 0.3269(7) 0.3696(5) 0.0025(13) 0.01562(11) Uiso 0.0625(16) 1 d D U P B 2
C237 C 0.3533(9) 0.3053(5) 0.0216(15) 0.01561(10) Uiso 0.0625(16) 1 d D U P B 2
C238 C 0.3646(9) 0.2728(5) 0.0346(15) 0.01561(11) Uiso 0.0625(16) 1 d D U P B 2
H238 H 0.357932 0.253729 0.014020 0.019 Uiso 0.0625(16) 1 calc R U P B 2
C239 C 0.3867(9) 0.2743(6) 0.0817(15) 0.01561(11) Uiso 0.0625(16) 1 d D U P B 2
H239 H 0.399742 0.257190 0.097799 0.019 Uiso 0.0625(16) 1 calc R U P B 2
C240 C 0.3860(9) 0.3073(5) 0.1018(13) 0.01561(11) Uiso 0.0625(16) 1 d D U P B 2
C241 C 0.4074(9) 0.3194(6) 0.1455(15) 0.01561(11) Uiso 0.0625(16) 1 d D U P B 2
H241 H 0.421390 0.304553 0.166305 0.019 Uiso 0.0625(16) 1 calc R U P B 2
C242 C 0.4096(9) 0.3518(5) 0.1606(14) 0.01561(10) Uiso 0.0625(16) 1 d D U P B 2
C243 C 0.4306(9) 0.3633(6) 0.2089(15) 0.01561(11) Uiso 0.0625(16) 1 d D U P B 2
H243 H 0.444171 0.350555 0.234984 0.019 Uiso 0.0625(16) 1 calc R U P B 2
C244 C 0.4272(9) 0.3962(7) 0.2097(15) 0.01561(11) Uiso 0.0625(16) 1 d D U P B 2
H244 H 0.437614 0.410897 0.236785 0.019 Uiso 0.0625(16) 1 calc R U P B 2
C245 C 0.4046(9) 0.4042(5) 0.1610(14) 0.01561(10) Uiso 0.0625(16) 1 d D U P B 2
C246 C 0.3924(9) 0.4348(6) 0.1500(16) 0.01561(10) Uiso 0.0625(16) 1 d D U P B 2
H246 H 0.401636 0.452273 0.172393 0.019 Uiso 0.0625(16) 1 calc R U P B 2
C247 C 0.3680(9) 0.4417(5) 0.1089(15) 0.01561(10) Uiso 0.0625(16) 1 d D U P B 2
C248 C 0.3556(9) 0.4741(5) 0.0989(16) 0.01561(10) Uiso 0.0625(16) 1 d D U P B 2
H248 H 0.362090 0.493065 0.120133 0.019 Uiso 0.0625(16) 1 calc R U P B 2
C249 C 0.3330(9) 0.4722(5) 0.0531(16) 0.01561(11) Uiso 0.0625(16) 1 d D U P B 2
H249 H 0.321301 0.489643 0.034842 0.019 Uiso 0.0625(16) 1 calc R U P B 2
C250 C 0.3305(8) 0.4382(5) 0.0381(16) 0.01562(10) Uiso 0.0625(16) 1 d D U P B 2
C251 C 0.3099(9) 0.4264(5) -0.0066(15) 0.01562(10) Uiso 0.0625(16) 1 d D U P B 2
H251 H 0.297145 0.441502 -0.029546 0.019 Uiso 0.0625(16) 1 calc R U P B 2
C252 C 0.3068(8) 0.3938(5) -0.0195(16) 0.01563(10) Uiso 0.0625(16) 1 d D U P B 2
C253 C 0.2825(8) 0.3823(6) -0.0632(16) 0.01563(11) Uiso 0.0625(16) 1 d D U P B 2
H253 H 0.266878 0.394909 -0.085169 0.019 Uiso 0.0625(16) 1 calc R U P B 2
C254 C 0.2870(8) 0.3497(6) -0.0661(17) 0.01563(11) Uiso 0.0625(16) 1 d D U P B 2
H254 H 0.274506 0.334680 -0.089482 0.019 Uiso 0.0625(16) 1 calc R U P B 2
C255 C 0.3146(8) 0.3424(5) -0.0268(16) 0.01562(10) Uiso 0.0625(16) 1 d D U P B 2
C256 C 0.3282(8) 0.3125(6) -0.0184(16) 0.01562(10) Uiso 0.0625(16) 1 d D U P B 2
H256 H 0.319527 0.295224 -0.042156 0.019 Uiso 0.0625(16) 1 calc R U P B 2
Ni7 Ni 0.14759(16) 0.38378(16) 0.4486(3) 0.0016(14) Uiso 0.0520(16) 1 d D . P C 2
N29 N 0.1395(9) 0.3370(4) 0.4546(17) 0.01614(11) Uiso 0.0520(16) 1 d D U P C 2
N30 N 0.1829(8) 0.3807(6) 0.5095(16) 0.01612(10) Uiso 0.0520(16) 1 d D U P C 2
N31 N 0.1558(9) 0.4300(4) 0.4400(17) 0.01612(11) Uiso 0.0520(16) 1 d D U P C 2
N32 N 0.1124(8) 0.3869(6) 0.3868(16) 0.01613(11) Uiso 0.0520(16) 1 d D U P C 2
C273 C 0.1179(9) 0.3183(5) 0.4206(19) 0.01614(10) Uiso 0.0520(16) 1 d D U P C 2
C274 C 0.1205(10) 0.2843(6) 0.436(2) 0.01615(11) Uiso 0.0520(16) 1 d D U P C 2
H274 H 0.107396 0.267081 0.421076 0.019 Uiso 0.0520(16) 1 calc R U P C 2
C275 C 0.1454(10) 0.2820(5) 0.478(2) 0.01614(11) Uiso 0.0520(16) 1 d D U P C 2
H275 H 0.154145 0.262712 0.495097 0.019 Uiso 0.0520(16) 1 calc R U P C 2
C276 C 0.1560(10) 0.3147(5) 0.4894(19) 0.01614(10) Uiso 0.0520(16) 1 d D U P C 2
C277 C 0.1810(10) 0.3223(6) 0.5296(19) 0.01613(11) Uiso 0.0520(16) 1 d D U P C 2
H277 H 0.190404 0.305221 0.552904 0.019 Uiso 0.0520(16) 1 calc R U P C 2
C278 C 0.1934(10) 0.3529(6) 0.5384(19) 0.01613(10) Uiso 0.0520(16) 1 d D U P C 2
C279 C 0.2194(10) 0.3608(7) 0.5807(19) 0.01613(11) Uiso 0.0520(16) 1 d D U P C 2
H279 H 0.230446 0.346006 0.606995 0.019 Uiso 0.0520(16) 1 calc R U P C 2
C280 C 0.2255(10) 0.3933(7) 0.5765(19) 0.01613(11) Uiso 0.0520(16) 1 d D U P C 2
H280 H 0.241492 0.405353 0.598704 0.019 Uiso 0.0520(16) 1 calc R U P C 2
C281 C 0.2027(10) 0.4053(6) 0.5313(19) 0.01612(11) Uiso 0.0520(16) 1 d D U P C 2
C282 C 0.2015(10) 0.4368(6) 0.5119(19) 0.01612(11) Uiso 0.0520(16) 1 d D U P C 2
H282 H 0.216534 0.451659 0.529515 0.019 Uiso 0.0520(16) 1 calc R U P C 2
C283 C 0.1798(9) 0.4481(6) 0.4685(19) 0.01612(11) Uiso 0.0520(16) 1 d D U P C 2
C284 C 0.1778(11) 0.4816(6) 0.450(2) 0.01612(11) Uiso 0.0520(16) 1 d D U P C 2
H284 H 0.190346 0.499111 0.466229 0.019 Uiso 0.0520(16) 1 calc R U P C 2
C285 C 0.1542(10) 0.4830(6) 0.4060(19) 0.01612(11) Uiso 0.0520(16) 1 d D U P C 2
H285 H 0.148278 0.501341 0.382677 0.019 Uiso 0.0520(16) 1 calc R U P C 2
C286 C 0.1401(10) 0.4512(6) 0.4013(19) 0.01612(10) Uiso 0.0520(16) 1 d D U P C 2
C287 C 0.1136(9) 0.4441(7) 0.365(2) 0.01613(11) Uiso 0.0520(16) 1 d D U P C 2
H287 H 0.103491 0.461489 0.343132 0.019 Uiso 0.0520(16) 1 calc R U P C 2
C288 C 0.1005(10) 0.4138(6) 0.3564(19) 0.01613(10) Uiso 0.0520(16) 1 d D U P C 2
C289 C 0.0756(10) 0.4061(8) 0.3114(18) 0.01614(11) Uiso 0.0520(16) 1 d D U P C 2
H289 H 0.065756 0.420352 0.282937 0.019 Uiso 0.0520(16) 1 calc R U P C 2
C290 C 0.0694(9) 0.3741(8) 0.3183(19) 0.01614(10) Uiso 0.0520(16) 1 d D U P C 2
H290 H 0.052732 0.361857 0.298352 0.019 Uiso 0.0520(16) 1 calc R U P C 2
C291 C 0.0932(9) 0.3624(6) 0.3624(18) 0.01614(10) Uiso 0.0520(16) 1 d D U P C 2
C292 C 0.0939(9) 0.3308(7) 0.383(2) 0.01614(10) Uiso 0.0520(16) 1 d D U P C 2
H292 H 0.076867 0.316942 0.369846 0.019 Uiso 0.0520(16) 1 calc R U P C 2
Ni5 Ni 0.38888(14) 0.37614(15) 0.9386(2) 0.0002(12) Uiso 0.0598(17) 1 d D . P A 2
N21 N 0.3979(8) 0.3300(4) 0.9298(14) 0.01627(11) Uiso 0.0598(17) 1 d D U P A 2
N22 N 0.4232(7) 0.3790(5) 1.0020(13) 0.01627(11) Uiso 0.0598(17) 1 d D U P A 2
N23 N 0.3826(8) 0.4230(3) 0.9425(14) 0.01623(11) Uiso 0.0598(17) 1 d D U P A 2
N24 N 0.3551(7) 0.3734(5) 0.8746(13) 0.01624(11) Uiso 0.0598(17) 1 d D U P A 2
C201 C 0.4193(9) 0.3113(5) 0.9638(15) 0.01627(10) Uiso 0.0598(17) 1 d D U P A 2
C202 C 0.4194(9) 0.2787(6) 0.9410(17) 0.01627(11) Uiso 0.0598(17) 1 d D U P A 2
H202 H 0.433441 0.261816 0.954471 0.020 Uiso 0.0598(17) 1 calc R U P A 2
C203 C 0.3959(9) 0.2765(6) 0.8966(17) 0.01627(11) Uiso 0.0598(17) 1 d D U P A 2
H203 H 0.389875 0.257922 0.873860 0.020 Uiso 0.0598(17) 1 calc R U P A 2
C204 C 0.3822(8) 0.3085(6) 0.8918(17) 0.01626(10) Uiso 0.0598(17) 1 d D U P A 2
C205 C 0.3560(8) 0.3153(6) 0.8542(18) 0.01625(11) Uiso 0.0598(17) 1 d D U P A 2
H205 H 0.345749 0.297784 0.833268 0.020 Uiso 0.0598(17) 1 calc R U P A 2
C206 C 0.3438(9) 0.3458(5) 0.8454(16) 0.01624(10) Uiso 0.0598(17) 1 d D U P A 2
C207 C 0.3204(9) 0.3541(7) 0.7985(16) 0.01624(11) Uiso 0.0598(17) 1 d D U P A 2
H207 H 0.309706 0.339568 0.771450 0.019 Uiso 0.0598(17) 1 calc R U P A 2
C208 C 0.3165(9) 0.3869(7) 0.8004(16) 0.01624(11) Uiso 0.0598(17) 1 d D U P A 2
H208 H 0.302558 0.399592 0.774969 0.019 Uiso 0.0598(17) 1 calc R U P A 2
C209 C 0.3377(9) 0.3985(5) 0.8485(16) 0.01623(11) Uiso 0.0598(17) 1 d D U P A 2
C210 C 0.3422(10) 0.4309(6) 0.8610(16) 0.01623(11) Uiso 0.0598(17) 1 d D U P A 2
H210 H 0.330355 0.446344 0.837412 0.019 Uiso 0.0598(17) 1 calc R U P A 2
C211 C 0.3630(9) 0.4423(5) 0.9057(16) 0.01623(11) Uiso 0.0598(17) 1 d D U P A 2
C212 C 0.3661(10) 0.4763(5) 0.9210(17) 0.01623(11) Uiso 0.0598(17) 1 d D U P A 2
H212 H 0.354694 0.494026 0.902894 0.019 Uiso 0.0598(17) 1 calc R U P A 2
C213 C 0.3886(10) 0.4776(5) 0.9666(17) 0.01623(11) Uiso 0.0598(17) 1 d D U P A 2
H213 H 0.395650 0.496522 0.987321 0.019 Uiso 0.0598(17) 1 calc R U P A 2
C214 C 0.3999(9) 0.4449(5) 0.9780(17) 0.01624(10) Uiso 0.0598(17) 1 d D U P A 2
C215 C 0.4234(9) 0.4371(6) 1.0208(16) 0.01625(11) Uiso 0.0598(17) 1 d D U P A 2
H215 H 0.432466 0.454254 1.044364 0.019 Uiso 0.0598(17) 1 calc R U P A 2
C216 C 0.4347(9) 0.4062(5) 1.0320(16) 0.01626(10) Uiso 0.0598(17) 1 d D U P A 2
C217 C 0.4606(9) 0.3992(7) 1.0756(17) 0.01627(11) Uiso 0.0598(17) 1 d D U P A 2
H217 H 0.472024 0.414092 1.100941 0.020 Uiso 0.0598(17) 1 calc R U P A 2
C218 C 0.4651(9) 0.3664(7) 1.0724(16) 0.01628(11) Uiso 0.0598(17) 1 d D U P A 2
H218 H 0.480243 0.353858 1.095700 0.020 Uiso 0.0598(17) 1 calc R U P A 2
C219 C 0.4423(9) 0.3546(5) 1.0266(16) 0.01628(10) Uiso 0.0598(17) 1 d D U P A 2
C220 C 0.4374(10) 0.3224(6) 1.0123(15) 0.01628(11) Uiso 0.0598(17) 1 d D U P A 2
H220 H 0.447192 0.306592 1.037976 0.020 Uiso 0.0598(17) 1 calc R U P A 2
Ni8 Ni 0.10475(17) 0.36834(18) 0.5574(3) 0.0122(13) Uiso 0.076(2) 1 d D . P D 2
N33 N 0.0982(7) 0.3216(3) 0.5643(12) 0.01546(11) Uiso 0.076(2) 1 d D U P D 2
N34 N 0.1390(6) 0.3654(5) 0.6218(11) 0.01546(11) Uiso 0.076(2) 1 d D U P D 2
N35 N 0.1141(7) 0.4148(3) 0.5534(13) 0.01549(11) Uiso 0.076(2) 1 d D U P D 2
N36 N 0.0699(6) 0.3715(7) 0.4961(11) 0.01548(11) Uiso 0.076(2) 1 d D U P D 2
C309 C 0.0739(7) 0.3038(6) 0.5366(14) 0.01547(11) Uiso 0.076(2) 1 d D U P D 2
C310 C 0.0727(7) 0.2707(6) 0.5578(15) 0.01546(11) Uiso 0.076(2) 1 d D U P D 2
H310 H 0.057321 0.254600 0.546941 0.019 Uiso 0.076(2) 1 calc R U P D 2
C311 C 0.0987(8) 0.2682(5) 0.5969(15) 0.01546(11) Uiso 0.076(2) 1 d D U P D 2
H311 H 0.106206 0.249015 0.616428 0.019 Uiso 0.076(2) 1 calc R U P D 2
C312 C 0.1129(7) 0.2999(5) 0.6032(13) 0.01546(11) Uiso 0.076(2) 1 d D U P D 2
C313 C 0.1370(7) 0.3076(6) 0.6448(14) 0.01546(11) Uiso 0.076(2) 1 d D U P D 2
H313 H 0.145195 0.290857 0.670124 0.019 Uiso 0.076(2) 1 calc R U P D 2
C314 C 0.1500(7) 0.3379(5) 0.6522(13) 0.01546(11) Uiso 0.076(2) 1 d D U P D 2
C315 C 0.1741(7) 0.3443(6) 0.6992(13) 0.01547(11) Uiso 0.076(2) 1 d D U P D 2
H315 H 0.184275 0.328934 0.725305 0.019 Uiso 0.076(2) 1 calc R U P D 2
C316 C 0.1790(7) 0.3768(6) 0.6980(13) 0.01547(11) Uiso 0.076(2) 1 d D U P D 2
H316 H 0.193453 0.389054 0.723293 0.019 Uiso 0.076(2) 1 calc R U P D 2
C317 C 0.1576(7) 0.3892(5) 0.6501(13) 0.01547(11) Uiso 0.076(2) 1 d D U P D 2
C318 C 0.1564(8) 0.4216(6) 0.6345(14) 0.01548(11) Uiso 0.076(2) 1 d D U P D 2
H318 H 0.170254 0.436552 0.655192 0.019 Uiso 0.076(2) 1 calc R U P D 2
C319 C 0.1354(8) 0.4326(6) 0.5893(14) 0.01549(11) Uiso 0.076(2) 1 d D U P D 2
C321 C 0.1073(9) 0.4710(7) 0.5283(17) 0.01549(12) Uiso 0.076(2) 1 d D U P D 2
C322 C 0.0965(8) 0.4384(7) 0.5183(15) 0.01549(11) Uiso 0.076(2) 1 d D U P D 2
C323 C 0.0732(8) 0.4297(7) 0.4756(15) 0.01548(11) Uiso 0.076(2) 1 d D U P D 2
H323 H 0.064531 0.445926 0.449597 0.019 Uiso 0.076(2) 1 calc R U P D 2
C324 C 0.0620(8) 0.3988(6) 0.4691(15) 0.01548(11) Uiso 0.076(2) 1 d D U P D 2
C325 C 0.0351(8) 0.3905(7) 0.4287(15) 0.01548(11) Uiso 0.076(2) 1 d D U P D 2
H325 H 0.021839 0.404909 0.405270 0.019 Uiso 0.076(2) 1 calc R U P D 2
C326 C 0.0327(8) 0.3579(7) 0.4311(14) 0.01548(11) Uiso 0.076(2) 1 d D U P D 2
H326 H 0.018406 0.344704 0.407252 0.019 Uiso 0.076(2) 1 calc R U P D 2
C327 C 0.0557(8) 0.3468(7) 0.4767(15) 0.01548(11) Uiso 0.076(2) 1 d D U P D 2
C328 C 0.0544(10) 0.3152(7) 0.4954(16) 0.01547(11) Uiso 0.076(2) 1 d D U P D 2
H328 H 0.038587 0.301281 0.477350 0.019 Uiso 0.076(2) 1 calc R U P D 2
C1S C 0.36183(18) 0.36996(16) 0.5327(3) 0.042(3) Uani 0.446(10) 1 d G U P E 1
C2S C 0.38328(19) 0.36104(15) 0.4958(4) 0.051(4) Uani 0.446(10) 1 d G U P E 1
H2S H 0.390613 0.339285 0.495497 0.061 Uiso 0.446(10) 1 calc R U P E 1
C3S C 0.39400(18) 0.3840(2) 0.4594(3) 0.054(3) Uani 0.446(10) 1 d G U P E 1
H3S H 0.408656 0.377869 0.434161 0.065 Uiso 0.446(10) 1 calc R U P E 1
C4S C 0.38326(19) 0.41580(19) 0.4598(4) 0.042(3) Uani 0.446(10) 1 d G U P E 1
H4S H 0.390588 0.431461 0.434903 0.050 Uiso 0.446(10) 1 calc R U P E 1
C5S C 0.3618(2) 0.42471(15) 0.4967(4) 0.057(4) Uani 0.446(10) 1 d G U P E 1
H5S H 0.354477 0.446468 0.496981 0.069 Uiso 0.446(10) 1 calc R U P E 1
C6S C 0.3511(2) 0.40179(19) 0.5331(4) 0.060(4) Uani 0.446(10) 1 d G U P E 1
H6S H 0.336433 0.407884 0.558318 0.072 Uiso 0.446(10) 1 calc R U P E 1
C7S C 0.3502(5) 0.3435(3) 0.5717(8) 0.073(5) Uani 0.446(10) 1 d . U P E 1
H7SA H 0.329787 0.335315 0.554386 0.109 Uiso 0.446(10) 1 calc R U P E 1
H7SB H 0.348084 0.352779 0.609473 0.109 Uiso 0.446(10) 1 calc R U P E 1
H7SC H 0.365283 0.325558 0.576072 0.109 Uiso 0.446(10) 1 calc R U P E 1
C20S C 0.36171(18) 0.41274(14) 0.5106(4) 0.044(2) Uani 0.554(10) 1 d G U P E 2
H20S H 0.358503 0.435070 0.501466 0.053 Uiso 0.554(10) 1 calc R U P E 2
C19S C 0.34651(19) 0.39859(19) 0.5533(4) 0.074(4) Uani 0.554(10) 1 d G U P E 2
H19S H 0.332912 0.411249 0.573298 0.089 Uiso 0.554(10) 1 calc R U P E 2
C18S C 0.3512(2) 0.3659(2) 0.5666(3) 0.074(4) Uani 0.554(10) 1 d G U P E 2
H18S H 0.340805 0.356257 0.595755 0.089 Uiso 0.554(10) 1 calc R U P E 2
C17S C 0.3711(2) 0.34741(13) 0.5373(4) 0.069(4) Uani 0.554(10) 1 d G U P E 2
H17S H 0.374288 0.325084 0.546381 0.083 Uiso 0.554(10) 1 calc R U P E 2
C16S C 0.3863(2) 0.36156(19) 0.4946(4) 0.089(6) Uani 0.554(10) 1 d G U P E 2
H16S H 0.399879 0.348905 0.474548 0.107 Uiso 0.554(10) 1 calc R U P E 2
C15S C 0.38160(16) 0.3942(2) 0.4813(3) 0.050(2) Uani 0.554(10) 1 d G U P E 2
C21S C 0.3972(4) 0.4083(5) 0.4391(7) 0.090(5) Uani 0.554(10) 1 d . U P E 2
H21C H 0.382535 0.421617 0.413846 0.136 Uiso 0.554(10) 1 calc R U P E 2
H21D H 0.405869 0.391223 0.416654 0.136 Uiso 0.554(10) 1 calc R U P E 2
H21E H 0.414272 0.422009 0.457231 0.136 Uiso 0.554(10) 1 calc R U P E 2
C8S C 0.11468(13) 0.37874(13) 1.0277(2) 0.045(2) Uani 0.633(9) 1 d G U P F 1
C9S C 0.13565(14) 0.38748(12) 0.9898(3) 0.058(3) Uani 0.633(9) 1 d G U P F 1
H9S H 0.143491 0.409049 0.989830 0.070 Uiso 0.633(9) 1 calc R U P F 1
C10S C 0.14516(12) 0.36464(16) 0.9519(3) 0.053(2) Uani 0.633(9) 1 d G U P F 1
H10X H 0.159492 0.370615 0.926039 0.064 Uiso 0.633(9) 1 calc R U P F 1
C11S C 0.13369(14) 0.33308(14) 0.9519(3) 0.049(2) Uani 0.633(9) 1 d G U P F 1
H11S H 0.140189 0.317475 0.926045 0.058 Uiso 0.633(9) 1 calc R U P F 1
C12S C 0.11272(17) 0.32434(11) 0.9898(3) 0.075(3) Uani 0.633(9) 1 d G U P F 1
H12S H 0.104886 0.302770 0.989841 0.090 Uiso 0.633(9) 1 calc R U P F 1
C13S C 0.10322(15) 0.34717(15) 1.0277(3) 0.056(3) Uani 0.633(9) 1 d G U P F 1
H13Z H 0.088885 0.341204 1.053632 0.068 Uiso 0.633(9) 1 calc R U P F 1
C14S C 0.1041(3) 0.4042(3) 1.0678(6) 0.077(4) Uani 0.633(9) 1 d . U P F 1
H14N H 0.117109 0.423689 1.066749 0.116 Uiso 0.633(9) 1 calc R U P F 1
H14O H 0.106180 0.395610 1.107018 0.116 Uiso 0.633(9) 1 calc R U P F 1
H14P H 0.082134 0.409812 1.055660 0.116 Uiso 0.633(9) 1 calc R U P F 1
C27S C 0.1211(3) 0.4021(2) 1.0375(6) 0.059(4) Uani 0.367(9) 1 d G U P F 2
H27S H 0.122762 0.424321 1.048514 0.071 Uiso 0.367(9) 1 calc R U P F 2
C26S C 0.1350(3) 0.3913(3) 0.9905(6) 0.084(7) Uani 0.367(9) 1 d G U P F 2
H26S H 0.146105 0.406119 0.969453 0.101 Uiso 0.367(9) 1 calc R U P F 2
C25S C 0.1326(3) 0.3589(4) 0.9743(5) 0.069(5) Uani 0.367(9) 1 d G U P F 2
H25S H 0.142048 0.351463 0.942224 0.082 Uiso 0.367(9) 1 calc R U P F 2
C24S C 0.1163(3) 0.3372(2) 1.0051(6) 0.048(4) Uani 0.367(9) 1 d G U P F 2
H24S H 0.114647 0.315008 0.994056 0.058 Uiso 0.367(9) 1 calc R U P F 2
C23S C 0.1024(3) 0.3480(3) 1.0521(6) 0.095(7) Uani 0.367(9) 1 d G U P F 2
H23S H 0.091304 0.333208 1.073117 0.114 Uiso 0.367(9) 1 calc R U P F 2
C22S C 0.1048(3) 0.3805(3) 1.0682(5) 0.082(6) Uani 0.367(9) 1 d G U P F 2
H22S H 0.095361 0.387865 1.100347 0.099 Uiso 0.367(9) 1 calc R U P F 2
 
loop_
 _atom_site_aniso_label
 _atom_site_aniso_U_11
 _atom_site_aniso_U_22
 _atom_site_aniso_U_33
 _atom_site_aniso_U_23
 _atom_site_aniso_U_13
 _atom_site_aniso_U_12
Nd1A 0.0281(2) 0.0352(2) 0.01214(15) -0.00741(14) 0.00882(13) -0.00650(15)
Nd2A 0.03015(19) 0.0508(4) 0.01027(12) -0.00487(15) 0.00844(11) -0.01019(19)
Nd3A 0.0200(6) 0.176(3) 0.0760(14) 0.0617(15) 0.0254(7) 0.0178(9)
Nd4A 0.0255(6) 0.1259(18) 0.0570(10) -0.0224(10) 0.0201(7) -0.0317(8)
Nd5A 0.061(2) 0.031(2) 0.0177(16) 0.0095(15) 0.0151(14) 0.0301(18)
Nd6A 0.033(2) 0.111(6) 0.017(2) -0.017(4) 0.0107(16) -0.005(4)
C1A 0.052(3) 0.0140(15) 0.042(2) -0.0022(14) 0.009(2) -0.0046(15)
C2A 0.059(3) 0.0269(19) 0.052(3) -0.0080(18) 0.026(2) -0.024(2)
C3A 0.042(2) 0.0243(17) 0.042(2) 0.0059(15) 0.0183(19) -0.0123(16)
C4A 0.057(3) 0.0234(17) 0.041(2) 0.0132(16) 0.022(2) 0.0007(17)
C5A 0.044(2) 0.0251(18) 0.044(2) 0.0092(16) 0.008(2) 0.0048(16)
C6A 0.041(2) 0.0297(19) 0.048(3) 0.0126(18) 0.004(2) 0.0121(17)
C7A 0.0311(19) 0.042(2) 0.031(2) 0.0122(17) -0.0012(16) 0.0087(17)
C8A 0.044(2) 0.045(2) 0.0273(19) 0.0135(17) -0.0024(18) 0.0051(19)
C9A 0.042(2) 0.038(2) 0.0251(18) 0.0172(16) 0.0054(17) -0.0026(17)
C10A 0.042(2) 0.053(3) 0.0252(19) 0.0137(18) 0.0146(18) 0.001(2)
C11A 0.044(2) 0.053(3) 0.0201(17) 0.0009(17) 0.0099(17) -0.002(2)
C12A 0.051(3) 0.062(3) 0.0141(16) -0.0013(17) 0.0044(18) 0.003(2)
C13A 0.042(2) 0.066(3) 0.025(2) 0.008(2) -0.0077(18) 0.006(2)
C14A 0.0224(17) 0.064(3) 0.0248(18) -0.0003(18) -0.0053(15) 0.0011(18)
C15A 0.028(2) 0.064(3) 0.037(2) -0.015(2) -0.0075(18) -0.008(2)
C16A 0.032(2) 0.069(3) 0.037(2) -0.028(2) -0.0047(19) -0.011(2)
C17A 0.044(2) 0.057(3) 0.0207(18) -0.0152(18) -0.0032(17) -0.006(2)
C18A 0.042(2) 0.049(3) 0.030(2) -0.0240(18) 0.0101(18) -0.0117(19)
C19A 0.053(3) 0.0281(19) 0.040(2) -0.0175(17) 0.003(2) -0.0053(18)
C20A 0.046(3) 0.040(2) 0.049(3) -0.022(2) 0.008(2) -0.022(2)
C21A 0.045(3) 0.028(2) 0.067(3) -0.018(2) 0.017(2) -0.0191(18)
C22A 0.071(4) 0.0234(19) 0.060(3) -0.0084(19) 0.029(3) -0.020(2)
C23A 0.068(3) 0.0127(15) 0.054(3) -0.0003(16) 0.009(2) 0.0000(17)
C24A 0.058(3) 0.0218(17) 0.049(3) -0.0129(17) 0.013(2) 0.0005(18)
C25A 0.048(3) 0.031(2) 0.058(3) -0.016(2) 0.011(2) 0.0164(19)
C26A 0.037(2) 0.0244(17) 0.049(3) 0.0029(16) 0.0084(19) 0.0146(16)
C27A 0.056(3) 0.030(2) 0.057(3) 0.016(2) 0.007(2) 0.017(2)
C28A 0.073(4) 0.0209(18) 0.051(3) 0.0114(18) 0.018(3) 0.007(2)
C29A 0.081(4) 0.0251(19) 0.045(3) 0.0182(18) 0.026(3) 0.003(2)
C30A 0.060(3) 0.049(3) 0.032(2) 0.025(2) 0.009(2) 0.003(2)
C31A 0.060(3) 0.049(3) 0.029(2) 0.0154(19) -0.005(2) 0.009(2)
C32A 0.049(3) 0.049(3) 0.036(2) 0.019(2) 0.004(2) 0.024(2)
C33A 0.036(2) 0.050(3) 0.043(3) 0.012(2) -0.010(2) 0.014(2)
C34A 0.032(2) 0.073(3) 0.0244(19) 0.000(2) -0.0105(17) 0.012(2)
C35A 0.067(4) 0.054(3) 0.024(2) 0.0101(19) -0.011(2) 0.008(3)
C36A 0.058(3) 0.057(3) 0.0149(16) 0.0018(17) 0.0013(18) -0.004(2)
C37A 0.047(3) 0.048(2) 0.0183(16) -0.0095(16) -0.0012(17) -0.007(2)
C38A 0.035(2) 0.059(3) 0.038(2) -0.026(2) -0.0059(19) -0.007(2)
C39A 0.028(2) 0.063(3) 0.039(2) -0.013(2) -0.0108(18) 0.000(2)
C40A 0.0212(18) 0.060(3) 0.052(3) -0.015(2) -0.0074(19) -0.0086(19)
C41A 0.0207(17) 0.050(3) 0.070(3) -0.030(2) 0.017(2) -0.0209(17)
C42A 0.034(2) 0.033(2) 0.060(3) -0.016(2) 0.012(2) -0.0176(17)
C43A 0.037(2) 0.043(2) 0.048(3) -0.028(2) 0.003(2) -0.0157(19)
C44A 0.041(2) 0.0264(17) 0.034(2) -0.0149(15) 0.0045(17) -0.0031(15)
C45A 0.044(2) 0.0191(16) 0.047(2) -0.0065(15) 0.017(2) 0.0001(15)
C46A 0.032(2) 0.0269(18) 0.056(3) -0.0143(18) 0.013(2) 0.0051(15)
C47A 0.0322(19) 0.0325(19) 0.040(2) -0.0150(16) 0.0206(18) -0.0001(15)
C48A 0.052(3) 0.036(2) 0.0281(19) -0.0136(16) 0.0224(19) -0.0065(18)
C49A 0.044(2) 0.041(2) 0.0241(18) -0.0184(16) 0.0115(17) -0.0063(18)
C50A 0.052(3) 0.055(3) 0.0222(19) -0.0004(18) 0.0137(19) -0.005(2)
C51A 0.059(3) 0.050(3) 0.027(2) -0.0059(18) 0.025(2) -0.006(2)
C52A 0.045(2) 0.041(2) 0.041(2) -0.0068(18) 0.036(2) -0.0109(19)
C53A 0.057(3) 0.047(3) 0.034(2) 0.0029(19) 0.025(2) -0.012(2)
C54A 0.075(4) 0.043(3) 0.032(2) 0.0143(19) 0.025(2) -0.003(2)
C55A 0.062(3) 0.0261(19) 0.052(3) 0.0126(18) 0.022(2) -0.014(2)
C56A 0.061(3) 0.034(2) 0.047(3) -0.0036(19) 0.034(2) -0.023(2)
C57A 0.030(2) 0.042(2) 0.056(3) -0.011(2) 0.024(2) -0.0222(18)
C58A 0.032(2) 0.045(3) 0.069(3) -0.029(2) 0.021(2) -0.0285(19)
C59A 0.0159(16) 0.066(3) 0.049(3) -0.017(2) 0.0013(17) -0.0155(18)
C60A 0.0130(14) 0.055(3) 0.045(2) -0.001(2) 0.0061(16) -0.0078(15)
C61A 0.0222(17) 0.055(3) 0.047(3) -0.016(2) 0.0213(18) -0.0169(17)
C62A 0.0278(18) 0.042(2) 0.041(2) -0.0041(18) 0.0202(18) -0.0030(16)
C63A 0.0294(19) 0.038(2) 0.045(2) -0.0054(18) 0.0222(18) 0.0051(16)
C64A 0.0203(16) 0.0330(19) 0.044(2) -0.0040(16) 0.0041(16) 0.0095(14)
C65A 0.0169(15) 0.049(2) 0.041(2) -0.0010(18) 0.0033(16) 0.0059(15)
C66A 0.0242(18) 0.056(3) 0.039(2) 0.008(2) -0.0052(17) 0.0087(18)
C67A 0.0292(18) 0.0233(16) 0.047(2) 0.0022(15) 0.0126(17) 0.0109(14)
C68A 0.0202(16) 0.039(2) 0.049(3) -0.0057(18) 0.0139(17) -0.0131(15)
C69A 0.0235(18) 0.045(2) 0.048(3) -0.007(2) 0.0160(18) -0.0051(16)
C70A 0.0177(16) 0.055(3) 0.043(2) 0.002(2) 0.0023(16) 0.0048(16)
C71A 0.0212(17) 0.048(2) 0.047(3) 0.003(2) -0.0025(17) 0.0139(17)
C72A 0.0259(18) 0.033(2) 0.050(3) 0.0016(18) 0.0036(18) 0.0163(15)
C73A 0.0279(19) 0.043(2) 0.047(3) -0.0085(19) 0.0155(19) 0.0075(17)
C74A 0.0275(19) 0.044(2) 0.045(3) -0.0075(19) 0.0179(18) 0.0021(16)
C75A 0.038(2) 0.042(2) 0.035(2) 0.0002(17) 0.0251(19) 0.0002(17)
C76A 0.050(3) 0.052(3) 0.0252(19) -0.0093(18) 0.021(2) -0.006(2)
C77A 0.040(2) 0.053(3) 0.029(2) -0.0156(18) 0.0162(18) -0.003(2)
C78A 0.035(2) 0.040(2) 0.040(2) -0.0153(18) 0.0142(19) 0.0092(17)
C79A 0.037(2) 0.046(2) 0.034(2) 0.0074(18) 0.0210(19) -0.0071(18)
C80A 0.039(2) 0.038(2) 0.039(2) -0.0021(17) 0.0257(19) -0.0169(18)
C81A 0.081(4) 0.0200(19) 0.060(3) -0.0026(19) 0.024(3) -0.005(2)
F1 0.094(3) 0.0232(13) 0.098(3) 0.0092(16) 0.045(2) -0.0066(15)
F2 0.093(3) 0.0276(15) 0.098(3) -0.0200(17) 0.014(2) -0.0196(17)
F3 0.068(2) 0.0214(13) 0.129(4) 0.0034(17) 0.036(2) 0.0066(14)
Nd1C 0.0306(3) 0.0405(4) 0.0139(3) -0.0077(3) 0.0121(2) -0.0092(3)
Nd2C 0.0312(3) 0.0608(5) 0.0131(3) -0.0042(3) 0.0098(2) -0.0133(4)
Nd3C 0.0174(7) 0.0373(10) 0.0404(10) -0.0115(8) 0.0152(7) -0.0113(7)
Nd4C 0.0129(7) 0.0536(13) 0.0371(10) 0.0010(10) 0.0115(6) -0.0011(8)
C1C 0.044(6) 0.020(3) 0.052(4) -0.001(4) 0.017(6) -0.007(3)
C2C 0.072(6) 0.026(4) 0.052(5) -0.001(3) 0.020(5) -0.030(4)
C3C 0.055(5) 0.028(4) 0.043(5) 0.001(4) 0.032(4) -0.022(4)
C4C 0.069(5) 0.036(4) 0.049(5) 0.024(4) 0.031(4) 0.002(4)
C5C 0.049(5) 0.036(4) 0.061(5) 0.024(4) 0.013(5) 0.003(4)
C6C 0.041(4) 0.033(4) 0.082(6) 0.030(4) 0.019(4) 0.024(3)
C7C 0.039(5) 0.077(6) 0.053(6) 0.033(5) -0.008(5) 0.030(5)
C8C 0.045(5) 0.068(6) 0.040(5) 0.021(4) 0.003(4) 0.014(5)
C9C 0.045(5) 0.045(5) 0.029(5) 0.029(4) 0.004(4) 0.004(4)
C10C 0.050(5) 0.068(6) 0.031(4) 0.017(4) 0.024(4) 0.005(5)
C11C 0.048(6) 0.078(6) 0.027(5) 0.014(5) 0.016(5) 0.014(5)
C12C 0.045(5) 0.077(6) 0.022(4) -0.018(5) 0.006(3) 0.026(5)
C13C 0.052(5) 0.075(6) 0.036(4) 0.006(4) -0.003(4) 0.007(5)
C14C 0.024(4) 0.057(5) 0.031(4) 0.005(4) -0.006(3) 0.024(4)
C15C 0.038(4) 0.065(6) 0.062(6) -0.040(5) -0.015(4) -0.002(5)
C16C 0.045(5) 0.067(6) 0.047(5) -0.036(5) -0.002(4) -0.004(5)
C17C 0.048(5) 0.079(6) 0.032(4) -0.027(5) 0.004(4) -0.015(5)
C18C 0.048(6) 0.061(6) 0.049(6) -0.034(5) 0.012(5) -0.008(5)
C19C 0.054(5) 0.039(4) 0.044(4) -0.029(4) 0.006(4) -0.010(4)
C20C 0.046(5) 0.042(5) 0.038(5) -0.014(4) -0.001(4) -0.024(4)
C21C 0.051(5) 0.034(4) 0.051(5) -0.012(4) 0.017(5) -0.023(4)
C22C 0.076(6) 0.029(4) 0.054(5) 0.001(4) 0.027(5) -0.024(4)
C23C 0.064(6) 0.019(3) 0.049(5) -0.001(3) 0.013(5) -0.003(3)
C24C 0.061(5) 0.023(4) 0.065(6) -0.019(4) 0.007(5) 0.003(4)
C25C 0.060(5) 0.036(5) 0.054(6) -0.010(5) 0.015(5) 0.010(4)
C26C 0.042(4) 0.022(3) 0.050(5) -0.007(4) 0.007(4) 0.019(3)
C27C 0.053(5) 0.042(5) 0.056(6) 0.026(4) 0.009(5) 0.018(4)
C28C 0.073(6) 0.035(4) 0.059(6) 0.015(4) 0.007(5) 0.000(5)
C29C 0.073(6) 0.027(4) 0.059(5) 0.022(4) 0.029(5) 0.003(4)
C30C 0.057(6) 0.057(5) 0.037(5) 0.033(4) 0.015(5) 0.013(5)
C31C 0.066(6) 0.055(6) 0.045(5) 0.020(5) -0.001(5) 0.014(5)
C32C 0.051(5) 0.048(5) 0.036(5) 0.015(4) -0.004(4) 0.021(4)
C33C 0.049(5) 0.055(5) 0.048(5) 0.022(4) -0.006(4) 0.029(5)
C34C 0.042(5) 0.066(6) 0.027(4) -0.017(4) -0.002(4) 0.014(5)
C35C 0.063(5) 0.068(5) 0.027(4) 0.015(4) 0.002(4) 0.018(5)
C36C 0.046(5) 0.052(5) 0.021(3) 0.017(4) 0.011(3) -0.003(4)
C37C 0.046(5) 0.053(5) 0.019(4) -0.006(3) 0.013(3) -0.004(4)
C38C 0.039(4) 0.072(6) 0.041(5) -0.025(4) -0.001(4) -0.008(4)
C39C 0.031(4) 0.066(6) 0.053(6) -0.010(5) -0.014(4) -0.010(5)
C40C 0.019(4) 0.073(6) 0.057(6) -0.022(5) -0.021(4) 0.005(4)
C41C 0.029(4) 0.048(5) 0.059(6) -0.017(4) 0.015(4) -0.020(4)
C42C 0.052(5) 0.046(5) 0.059(5) -0.017(4) 0.006(5) -0.022(4)
C43C 0.066(7) 0.090(7) 0.042(5) -0.029(5) 0.004(5) -0.019(6)
C44C 0.062(5) 0.026(3) 0.036(4) -0.015(3) -0.001(4) -0.003(3)
C45C 0.032(4) 0.021(3) 0.060(5) -0.003(3) 0.018(4) -0.001(3)
C46C 0.049(5) 0.030(4) 0.062(6) 0.001(5) 0.022(5) 0.008(4)
C47C 0.025(3) 0.028(3) 0.041(4) -0.017(3) 0.021(3) -0.005(3)
C48C 0.052(4) 0.030(3) 0.028(3) -0.009(3) 0.025(3) 0.004(3)
C49C 0.053(5) 0.048(4) 0.036(4) 0.006(3) 0.030(4) 0.003(4)
C50C 0.060(5) 0.060(5) 0.060(5) -0.001(2) 0.015(2) -0.002(2)
C51C 0.036(4) 0.053(5) 0.056(5) -0.020(4) 0.028(4) -0.016(4)
C52C 0.028(4) 0.064(5) 0.054(5) -0.017(5) 0.026(4) -0.018(4)
C53C 0.036(5) 0.060(5) 0.047(5) -0.006(4) 0.020(4) -0.029(4)
C54C 0.059(6) 0.036(5) 0.057(5) -0.001(4) 0.036(5) -0.016(4)
C55C 0.059(5) 0.057(5) 0.052(5) 0.014(4) 0.028(4) -0.019(4)
C56C 0.052(5) 0.056(5) 0.050(5) 0.024(4) 0.025(4) 0.000(4)
C57C 0.047(5) 0.048(5) 0.036(5) 0.021(4) 0.024(4) 0.016(4)
C58C 0.042(5) 0.049(5) 0.046(5) 0.010(4) 0.019(4) -0.020(4)
C59C 0.017(3) 0.035(4) 0.036(4) 0.000(3) 0.012(3) -0.012(3)
C60C 0.018(3) 0.040(4) 0.039(4) -0.009(3) 0.021(3) -0.006(3)
C61C 0.026(3) 0.041(4) 0.023(3) 0.003(3) 0.015(3) 0.003(3)
C62C 0.022(2) 0.026(2) 0.023(2) 0.0034(16) 0.0171(16) 0.0054(16)
C63C 0.041(4) 0.047(4) 0.039(4) 0.010(3) 0.022(4) 0.000(3)
C64C 0.031(4) 0.080(6) 0.027(4) 0.000(4) 0.011(3) 0.009(4)
C65C 0.051(5) 0.056(5) 0.039(4) -0.016(4) 0.031(4) -0.009(4)
C66C 0.042(4) 0.035(4) 0.048(5) -0.024(4) 0.025(4) -0.004(4)
C67C 0.025(4) 0.030(3) 0.029(4) 0.001(3) 0.011(3) 0.011(3)
C68C 0.025(4) 0.026(3) 0.031(4) 0.001(3) 0.007(3) 0.018(3)
C69C 0.024(4) 0.046(5) 0.043(5) -0.003(4) -0.005(4) 0.016(4)
C70C 0.002(2) 0.049(4) 0.034(4) 0.001(3) 0.002(2) 0.006(2)
C71C 0.058(6) 0.038(5) 0.022(4) -0.018(4) 0.017(4) -0.006(4)
C72C 0.017(3) 0.048(4) 0.045(5) -0.011(4) 0.019(3) 0.005(3)
C73C 0.013(3) 0.044(3) 0.034(3) -0.005(3) 0.004(3) 0.016(2)
C74C 0.018(3) 0.029(4) 0.067(5) 0.002(4) 0.011(4) 0.015(3)
C75C 0.029(4) 0.093(6) 0.040(5) 0.017(5) -0.006(4) 0.019(5)
C76C 0.018(4) 0.082(6) 0.052(5) -0.010(5) -0.015(4) 0.008(4)
C77C 0.063(5) 0.067(5) 0.067(5) 0.000(2) 0.008(2) -0.001(2)
C78C 0.025(4) 0.063(6) 0.058(6) -0.019(5) -0.002(5) -0.007(5)
C79C 0.028(4) 0.048(5) 0.046(6) -0.016(5) 0.012(5) -0.020(4)
C80C 0.066(5) 0.020(3) 0.046(5) 0.002(3) 0.032(4) -0.014(3)
C81C 0.062(12) 0.026(4) 0.090(9) -0.016(7) 0.031(13) -0.009(5)
F7 0.077(5) 0.027(3) 0.087(6) -0.014(3) 0.017(5) -0.023(3)
F8 0.146(9) 0.029(3) 0.081(6) 0.021(4) 0.037(6) -0.011(4)
F9 0.093(7) 0.027(4) 0.150(10) 0.012(6) -0.004(8) 0.006(4)
Nd1B 0.0341(4) 0.0401(4) 0.0130(3) -0.0104(3) 0.0098(3) -0.0045(3)
Nd2B 0.0369(4) 0.0590(6) 0.0135(3) -0.0062(4) 0.0040(2) -0.0148(4)
Nd3B 0.0221(9) 0.0356(12) 0.0715(18) 0.0156(13) 0.0136(10) 0.0151(11)
Nd4B 0.0204(8) 0.0486(15) 0.0518(13) -0.0051(13) 0.0166(8) -0.0021(12)
C1B 0.021(5) 0.0104(19) 0.041(4) 0.000(3) 0.021(4) -0.002(2)
C2B 0.041(4) 0.025(3) 0.048(4) 0.011(3) 0.000(4) 0.001(3)
C3B 0.070(5) 0.024(3) 0.040(4) 0.017(3) 0.021(4) 0.007(4)
C4B 0.063(6) 0.025(4) 0.055(6) 0.012(4) 0.015(5) -0.012(4)
C5B 0.053(5) 0.016(3) 0.066(5) 0.006(3) 0.025(4) -0.006(3)
C6B 0.035(4) 0.034(4) 0.081(6) -0.014(5) 0.038(5) -0.007(3)
C7B 0.050(5) 0.030(4) 0.057(5) -0.027(4) 0.004(4) -0.019(4)
C8B 0.045(4) 0.026(3) 0.044(4) -0.026(3) -0.010(4) 0.006(3)
C9B 0.025(3) 0.021(3) 0.046(4) -0.010(3) 0.010(3) 0.001(2)
C10B 0.032(4) 0.025(4) 0.051(5) -0.011(4) 0.022(4) 0.004(3)
C11B 0.034(4) 0.036(4) 0.065(5) -0.019(4) 0.038(4) 0.003(3)
C12B 0.056(5) 0.047(5) 0.037(4) -0.015(4) 0.023(4) 0.004(4)
C13B 0.051(5) 0.041(5) 0.025(5) -0.023(4) 0.001(4) -0.004(4)
C14B 0.044(5) 0.064(5) 0.021(4) -0.031(4) -0.001(4) -0.008(4)
C15B 0.055(5) 0.051(5) 0.026(4) -0.004(4) -0.001(4) 0.000(4)
C16B 0.062(6) 0.059(6) 0.032(5) 0.007(5) 0.003(5) 0.005(5)
C17B 0.061(5) 0.058(5) 0.034(4) -0.004(4) 0.024(4) 0.013(4)
C18B 0.060(6) 0.054(6) 0.041(5) -0.007(4) 0.039(5) 0.001(5)
C19B 0.051(5) 0.038(4) 0.033(4) 0.006(3) 0.019(4) -0.009(4)
C20B 0.053(5) 0.054(5) 0.024(3) 0.016(3) 0.008(4) -0.001(4)
C21B 0.067(6) 0.040(5) 0.031(4) 0.023(4) -0.009(5) -0.002(5)
C22B 0.059(5) 0.026(4) 0.049(5) 0.017(3) 0.006(5) 0.005(4)
C23B 0.045(4) 0.017(3) 0.043(4) 0.008(3) 0.012(4) -0.013(3)
C24B 0.050(5) 0.028(5) 0.051(5) 0.005(4) 0.025(4) -0.022(4)
C25B 0.042(5) 0.037(4) 0.045(5) -0.003(4) 0.020(5) -0.016(4)
C26B 0.030(4) 0.033(4) 0.046(5) -0.018(4) 0.011(4) -0.016(3)
C27B 0.033(4) 0.025(3) 0.050(5) -0.012(4) 0.009(4) -0.013(3)
C28B 0.044(4) 0.021(3) 0.047(4) -0.003(3) 0.012(4) -0.009(3)
C29B 0.047(4) 0.011(2) 0.029(6) 0.001(2) 0.018(4) 0.003(3)
C30B 0.060(5) 0.018(3) 0.056(5) -0.017(3) 0.007(4) 0.007(3)
C31B 0.068(6) 0.031(4) 0.051(5) -0.024(4) -0.006(5) 0.000(5)
C32B 0.063(5) 0.038(4) 0.038(5) -0.016(4) -0.008(4) -0.021(4)
C33B 0.039(5) 0.049(5) 0.042(5) -0.019(4) -0.001(4) -0.006(4)
C34B 0.041(4) 0.065(5) 0.021(4) -0.029(4) -0.004(4) -0.009(4)
C35B 0.050(5) 0.047(5) 0.050(6) -0.034(4) 0.009(5) 0.004(4)
C36B 0.059(5) 0.054(5) 0.044(5) -0.031(4) 0.018(4) 0.001(4)
C37B 0.055(5) 0.069(6) 0.036(4) -0.003(4) 0.013(4) 0.016(5)
C38B 0.050(5) 0.073(6) 0.017(4) 0.006(4) 0.012(4) 0.015(5)
C39B 0.049(5) 0.067(5) 0.014(3) -0.018(4) -0.007(3) 0.022(4)
C40B 0.052(5) 0.060(5) 0.023(3) -0.001(3) -0.008(4) 0.018(4)
C41B 0.055(5) 0.058(5) 0.027(5) 0.019(4) 0.008(4) 0.015(4)
C42B 0.063(6) 0.035(5) 0.031(5) 0.026(4) 0.009(4) 0.000(4)
C43B 0.065(5) 0.057(5) 0.023(4) 0.018(4) 0.025(4) 0.009(4)
C44B 0.053(5) 0.050(5) 0.039(4) 0.005(4) 0.026(4) 0.001(4)
C45B 0.046(4) 0.040(4) 0.054(4) -0.009(3) 0.031(4) -0.001(3)
C46B 0.029(4) 0.046(4) 0.042(5) -0.003(4) 0.008(4) -0.016(3)
C47B 0.029(3) 0.045(4) 0.046(4) -0.015(3) 0.020(3) -0.008(3)
C48B 0.033(4) 0.044(4) 0.031(4) -0.002(3) 0.017(3) 0.004(3)
C49B 0.034(4) 0.041(4) 0.047(6) -0.009(4) 0.023(4) 0.016(3)
C50B 0.034(4) 0.043(5) 0.037(5) 0.002(4) 0.009(4) 0.021(4)
C51B 0.027(4) 0.055(6) 0.035(5) 0.002(5) -0.005(4) 0.016(4)
C52B 0.017(4) 0.036(6) 0.050(6) 0.000(4) 0.005(4) 0.001(4)
C53B 0.013(3) 0.061(5) 0.055(6) -0.022(5) 0.007(4) -0.005(3)
C54B 0.038(4) 0.044(5) 0.049(5) -0.017(4) -0.011(4) -0.003(4)
C55B 0.031(4) 0.041(5) 0.037(4) -0.005(4) -0.011(3) 0.004(4)
C56B 0.035(5) 0.058(6) 0.046(6) 0.008(5) -0.009(4) 0.016(4)
C57B 0.033(4) 0.030(4) 0.036(4) 0.002(3) -0.010(3) 0.017(3)
C58B 0.041(5) 0.052(5) 0.034(5) 0.010(4) -0.008(4) 0.020(4)
C59B 0.052(5) 0.058(5) 0.036(4) 0.003(4) -0.017(4) 0.007(4)
C60B 0.064(5) 0.023(3) 0.056(5) 0.009(3) -0.001(4) 0.011(4)
C61B 0.046(5) 0.024(3) 0.042(5) 0.004(4) -0.005(4) 0.015(3)
C62B 0.050(5) 0.028(4) 0.044(5) 0.003(4) 0.021(4) 0.026(4)
C63B 0.049(5) 0.020(3) 0.066(6) -0.010(4) 0.021(5) 0.009(3)
C64B 0.057(6) 0.036(6) 0.053(5) -0.022(4) 0.026(5) 0.012(4)
C65B 0.032(4) 0.037(4) 0.036(4) 0.002(3) 0.024(3) 0.004(3)
C66B 0.039(4) 0.028(4) 0.058(5) 0.011(4) 0.009(4) 0.017(3)
C67B 0.034(4) 0.024(3) 0.027(4) 0.007(3) -0.006(3) 0.009(3)
C68B 0.035(4) 0.051(5) 0.046(5) 0.004(4) -0.008(4) 0.018(4)
C69B 0.025(4) 0.049(5) 0.040(5) -0.007(4) -0.001(4) 0.008(3)
C70B 0.019(3) 0.039(4) 0.029(4) -0.012(3) 0.002(3) 0.016(3)
C71B 0.034(4) 0.026(3) 0.045(4) 0.004(3) 0.019(4) 0.022(3)
C72B 0.022(3) 0.034(4) 0.041(4) -0.004(3) 0.023(3) 0.005(3)
C73B 0.035(4) 0.046(4) 0.041(4) -0.009(3) 0.031(3) -0.003(3)
C74B 0.036(4) 0.041(4) 0.056(5) -0.007(4) 0.020(4) -0.010(3)
C75B 0.019(4) 0.038(5) 0.045(5) -0.005(4) 0.013(4) -0.003(4)
C76B 0.031(5) 0.057(5) 0.047(6) -0.029(4) -0.011(5) -0.001(4)
C77B 0.037(5) 0.045(5) 0.049(5) -0.007(4) -0.022(4) -0.001(4)
C78B 0.028(4) 0.039(5) 0.028(4) -0.009(4) -0.015(3) 0.013(4)
C79B 0.026(4) 0.038(4) 0.067(6) -0.016(5) 0.020(5) -0.010(3)
C80B 0.031(4) 0.057(5) 0.049(5) -0.029(4) 0.002(4) -0.006(4)
C81B 0.028(12) 0.022(3) 0.050(8) -0.001(5) 0.005(13) 0.003(3)
F4 0.124(8) 0.017(2) 0.068(5) 0.010(3) 0.040(5) 0.003(3)
F5 0.073(5) 0.016(2) 0.094(6) -0.014(3) -0.009(4) -0.012(3)
F6 0.050(4) 0.018(2) 0.121(7) 0.004(4) 0.033(5) 0.012(3)
Ni1 0.01007(18) 0.01151(19) 0.01245(18) 0.00245(15) 0.00082(15) -0.00103(16)
N1 0.01626(11) 0.01626(11) 0.01627(11) 0.00001(4) 0.00200(5) -0.00001(4)
N2 0.01627(11) 0.01627(11) 0.01627(11) 0.00000(4) 0.00199(4) -0.00001(4)
N3 0.01622(11) 0.01622(11) 0.01622(11) 0.00000(5) 0.00199(5) -0.00001(5)
N4 0.01623(11) 0.01623(11) 0.01623(11) 0.00001(5) 0.00199(5) 0.00000(5)
C1 0.01627(11) 0.01627(11) 0.01628(11) 0.00001(4) 0.00199(4) 0.00000(4)
C2 0.01628(11) 0.01628(11) 0.01630(11) 0.00001(5) 0.00199(5) 0.00000(5)
C3 0.01628(11) 0.01627(11) 0.01629(11) 0.00001(5) 0.00199(5) 0.00000(5)
C4 0.01627(11) 0.01626(11) 0.01627(11) 0.00000(4) 0.00199(4) 0.00000(4)
C5 0.01625(11) 0.01625(11) 0.01626(11) 0.00000(4) 0.00199(4) 0.00000(4)
C6 0.01624(11) 0.01624(11) 0.01625(11) 0.00000(4) 0.00199(4) 0.00000(4)
C7 0.01624(11) 0.01624(11) 0.01624(11) 0.00000(4) 0.00199(5) 0.00000(4)
C8 0.01624(11) 0.01624(11) 0.01624(11) 0.00000(4) 0.00199(4) 0.00000(4)
C9 0.01623(11) 0.01623(11) 0.01623(11) 0.00000(4) 0.00199(4) 0.00000(4)
C10 0.01623(11) 0.01623(11) 0.01623(11) 0.00000(4) 0.00199(5) 0.00000(4)
C11 0.01623(11) 0.01623(11) 0.01623(11) 0.00000(4) 0.00199(4) 0.00000(4)
C12 0.01623(11) 0.01623(11) 0.01623(11) 0.00000(4) 0.00199(4) 0.00000(4)
C13 0.01624(11) 0.01624(11) 0.01624(11) 0.00000(4) 0.00199(5) 0.00000(4)
C14 0.01624(11) 0.01624(11) 0.01624(11) 0.00000(4) 0.00199(4) -0.00001(4)
C15 0.01625(11) 0.01626(11) 0.01625(11) 0.00000(4) 0.00199(4) -0.00001(4)
C16 0.01627(11) 0.01627(11) 0.01627(11) 0.00000(4) 0.00199(4) -0.00001(4)
C17 0.01628(11) 0.01629(11) 0.01628(11) 0.00001(5) 0.00199(5) 0.00000(5)
C18 0.01628(11) 0.01629(11) 0.01628(11) 0.00001(5) 0.00198(5) 0.00000(5)
C19 0.01628(11) 0.01628(11) 0.01628(11) 0.00001(4) 0.00199(4) 0.00000(4)
C20 0.01628(11) 0.01628(11) 0.01628(11) 0.00001(5) 0.00199(5) 0.00000(5)
C21 0.0259(17) 0.0197(15) 0.048(2) 0.0082(15) 0.0014(16) 0.0011(13)
C22 0.0282(19) 0.034(2) 0.057(3) 0.0083(19) 0.0032(19) 0.0063(16)
C23 0.0243(16) 0.0162(14) 0.050(2) -0.0050(14) 0.0008(16) -0.0033(12)
C24 0.0297(19) 0.033(2) 0.050(3) -0.0135(18) 0.0044(18) -0.0068(16)
C25 0.0235(16) 0.0222(15) 0.0298(18) -0.0066(13) -0.0026(14) -0.0045(12)
C26 0.060(3) 0.042(2) 0.033(2) -0.0183(18) 0.015(2) -0.017(2)
C27 0.0253(16) 0.0260(16) 0.0294(18) -0.0010(13) -0.0096(14) 0.0019(13)
C28 0.057(3) 0.039(2) 0.034(2) 0.0129(18) -0.008(2) 0.009(2)
C29 0.0323(18) 0.0185(14) 0.0253(16) 0.0004(12) 0.0041(14) 0.0015(13)
C30 0.048(3) 0.031(2) 0.033(2) 0.0140(16) 0.0041(19) 0.0082(18)
C31 0.0281(16) 0.0207(14) 0.0230(15) -0.0062(12) 0.0060(13) -0.0075(12)
C32 0.036(2) 0.035(2) 0.0293(19) -0.0084(15) 0.0095(16) -0.0208(16)
C33 0.0276(18) 0.039(2) 0.0224(16) -0.0039(14) -0.0054(14) -0.0100(15)
C34 0.0276(19) 0.044(2) 0.042(2) -0.0064(18) 0.0033(18) -0.0168(17)
C35 0.0301(19) 0.038(2) 0.0299(19) 0.0013(16) -0.0106(16) 0.0047(16)
C36 0.029(2) 0.048(3) 0.057(3) 0.006(2) -0.001(2) 0.0078(19)
Ni2 0.00990(18) 0.0134(2) 0.01020(17) 0.00124(14) 0.00049(14) -0.00268(15)
N5 0.01561(11) 0.01561(11) 0.01561(11) 0.00001(5) 0.00191(6) -0.00002(5)
N6 0.01560(11) 0.01560(11) 0.01560(11) 0.00000(5) 0.00191(5) -0.00001(5)
N7 0.01561(11) 0.01561(11) 0.01561(11) 0.00000(4) 0.00192(4) 0.00000(4)
N8 0.01562(11) 0.01563(11) 0.01562(11) 0.00001(4) 0.00191(4) -0.00001(4)
C37 0.01561(11) 0.01561(11) 0.01561(11) 0.00000(4) 0.00191(4) -0.00001(4)
C38 0.01562(11) 0.01561(11) 0.01562(11) 0.00000(4) 0.00191(5) -0.00001(4)
C39 0.01562(11) 0.01561(11) 0.01561(11) 0.00001(4) 0.00191(4) -0.00001(4)
C40 0.01561(11) 0.01561(11) 0.01561(11) 0.00000(4) 0.00191(4) -0.00001(4)
C41 0.01561(11) 0.01561(11) 0.01561(11) 0.00000(4) 0.00191(4) 0.00000(4)
C42 0.01561(11) 0.01561(11) 0.01561(11) 0.00000(4) 0.00191(4) 0.00000(4)
C43 0.01561(11) 0.01561(11) 0.01562(11) 0.00000(4) 0.00191(4) -0.00001(4)
C44 0.01561(11) 0.01561(11) 0.01562(11) 0.00000(4) 0.00191(5) -0.00001(4)
C45 0.01561(11) 0.01561(11) 0.01561(11) 0.00000(4) 0.00191(4) -0.00001(4)
C46 0.01561(11) 0.01561(11) 0.01561(11) 0.00000(4) 0.00191(4) -0.00001(4)
C47 0.01561(11) 0.01561(11) 0.01561(11) 0.00000(4) 0.00191(4) 0.00000(4)
C48 0.01562(12) 0.01562(12) 0.01562(12) 0.00000(5) 0.00192(6) 0.00000(5)
C49 0.01562(11) 0.01562(11) 0.01562(11) 0.00001(5) 0.00192(5) 0.00000(5)
C50 0.01562(11) 0.01562(11) 0.01562(11) 0.00001(4) 0.00191(4) 0.00000(4)
C51 0.01562(11) 0.01563(11) 0.01563(11) 0.00001(5) 0.00191(5) 0.00000(5)
C52 0.01562(11) 0.01563(11) 0.01562(11) 0.00001(4) 0.00191(5) 0.00000(4)
C53 0.01563(11) 0.01564(11) 0.01563(11) 0.00001(5) 0.00191(5) 0.00000(5)
C54 0.01563(11) 0.01564(11) 0.01563(11) 0.00000(5) 0.00191(5) -0.00001(5)
C55 0.01562(11) 0.01563(11) 0.01562(11) 0.00000(4) 0.00191(4) -0.00001(4)
C56 0.01561(11) 0.01562(11) 0.01562(11) 0.00000(4) 0.00191(5) -0.00001(4)
C57 0.0322(18) 0.0227(15) 0.0237(16) -0.0040(12) 0.0025(14) -0.0118(13)
C58 0.046(2) 0.040(2) 0.031(2) -0.0086(16) 0.0131(18) -0.0296(19)
C59 0.0311(18) 0.0197(15) 0.0280(17) 0.0002(12) -0.0006(15) 0.0010(13)
C60 0.061(3) 0.035(2) 0.032(2) 0.0171(17) 0.003(2) 0.008(2)
C61 0.0249(16) 0.0261(17) 0.0327(19) -0.0005(14) -0.0108(15) -0.0001(13)
C62 0.044(2) 0.036(2) 0.033(2) 0.0082(16) -0.0144(19) -0.0030(18)
C63 0.0238(16) 0.0255(16) 0.0259(17) -0.0069(13) -0.0041(13) -0.0042(12)
C64 0.044(2) 0.045(2) 0.0274(19) -0.0157(17) 0.0023(18) -0.0108(19)
C65 0.0252(16) 0.0236(16) 0.0336(19) -0.0068(14) 0.0001(15) -0.0045(13)
C66 0.033(2) 0.051(3) 0.035(2) -0.0186(19) 0.0076(18) -0.0067(18)
C67 0.0234(16) 0.0205(15) 0.0337(19) 0.0058(13) -0.0002(14) 0.0009(12)
C68 0.0247(17) 0.036(2) 0.038(2) 0.0010(16) 0.0039(16) 0.0073(15)
C69 0.0252(17) 0.040(2) 0.0209(16) 0.0029(14) -0.0079(14) 0.0021(15)
C70 0.0257(18) 0.040(2) 0.034(2) 0.0056(16) -0.0013(16) 0.0008(15)
C71 0.0232(16) 0.0367(19) 0.0196(15) -0.0014(13) -0.0047(13) -0.0095(14)
C72 0.0297(19) 0.044(2) 0.033(2) -0.0019(17) 0.0008(16) -0.0195(17)
Ni3 0.00854(17) 0.0157(2) 0.01034(17) 0.00102(14) 0.00186(14) 0.00025(15)
N9 0.01614(11) 0.01614(11) 0.01614(11) 0.00001(4) 0.00198(4) 0.00000(4)
N10 0.01611(11) 0.01613(11) 0.01611(11) 0.00000(5) 0.00198(6) 0.00000(5)
N11 0.01611(11) 0.01611(11) 0.01611(11) 0.00000(5) 0.00197(5) 0.00000(5)
N12 0.01613(11) 0.01614(11) 0.01613(11) 0.00001(4) 0.00198(4) 0.00000(4)
C73 0.01615(11) 0.01615(11) 0.01614(11) 0.00000(4) 0.00198(5) -0.00001(4)
C74 0.01615(11) 0.01615(11) 0.01615(11) 0.00000(5) 0.00198(5) 0.00000(5)
C75 0.01615(12) 0.01615(12) 0.01615(12) 0.00000(5) 0.00198(6) 0.00000(5)
C76 0.01614(11) 0.01614(11) 0.01614(11) 0.00000(4) 0.00198(4) 0.00000(4)
C77 0.01613(11) 0.01614(11) 0.01613(11) 0.00001(4) 0.00198(5) 0.00000(4)
C78 0.01612(11) 0.01613(11) 0.01613(11) 0.00000(4) 0.00198(4) 0.00000(4)
C79 0.01613(11) 0.01614(11) 0.01613(11) 0.00000(4) 0.00198(5) 0.00000(4)
C80 0.01613(11) 0.01614(11) 0.01613(11) 0.00000(4) 0.00197(4) 0.00000(4)
C81 0.01612(11) 0.01613(11) 0.01612(11) 0.00000(4) 0.00198(4) 0.00000(4)
C82 0.01612(11) 0.01613(11) 0.01612(11) 0.00000(4) 0.00197(5) 0.00000(4)
C83 0.01611(11) 0.01612(11) 0.01612(11) 0.00000(4) 0.00198(4) 0.00000(4)
C84 0.01612(11) 0.01612(11) 0.01612(11) 0.00000(4) 0.00198(4) 0.00000(4)
C85 0.01612(11) 0.01612(11) 0.01612(11) 0.00000(4) 0.00198(5) 0.00000(4)
C86 0.01612(11) 0.01612(11) 0.01612(11) 0.00000(4) 0.00198(4) 0.00000(4)
C87 0.01613(11) 0.01613(11) 0.01613(11) 0.00000(4) 0.00198(5) 0.00000(4)
C88 0.01613(11) 0.01614(11) 0.01613(11) 0.00001(4) 0.00198(4) 0.00000(4)
C89 0.01614(11) 0.01615(11) 0.01614(11) 0.00001(5) 0.00197(5) 0.00000(5)
C90 0.01614(11) 0.01615(11) 0.01614(11) 0.00001(5) 0.00197(5) -0.00001(5)
C91 0.01614(11) 0.01615(11) 0.01614(11) 0.00001(4) 0.00197(5) -0.00001(4)
C92 0.01615(11) 0.01615(11) 0.01615(11) 0.00000(5) 0.00197(5) -0.00001(5)
C93 0.035(2) 0.0233(16) 0.0326(19) -0.0017(14) -0.0003(16) -0.0059(14)
C94 0.067(4) 0.092(5) 0.042(3) -0.042(3) 0.018(3) -0.029(4)
C95 0.037(2) 0.0227(16) 0.0260(17) 0.0058(13) 0.0055(15) 0.0079(14)
C96 0.050(3) 0.049(3) 0.0269(19) 0.0077(17) 0.0097(19) 0.030(2)
C97 0.0207(15) 0.0346(18) 0.0191(15) 0.0079(13) 0.0012(12) 0.0059(13)
C98 0.0260(17) 0.0324(19) 0.034(2) 0.0108(15) 0.0062(15) 0.0112(14)
C99 0.0232(16) 0.0318(18) 0.0204(15) 0.0001(13) -0.0027(13) -0.0019(13)
C100 0.0234(17) 0.038(2) 0.044(2) -0.0037(17) 0.0036(17) -0.0056(15)
C101 0.0249(16) 0.0208(15) 0.0314(18) -0.0051(13) -0.0010(14) 0.0008(12)
C102 0.0247(17) 0.036(2) 0.041(2) -0.0074(17) 0.0020(16) -0.0082(15)
C103 0.0228(15) 0.0204(14) 0.0300(17) 0.0028(12) 0.0014(14) 0.0058(12)
C104 0.0321(19) 0.0285(17) 0.0302(19) 0.0083(14) 0.0050(16) 0.0050(14)
C105 0.0232(16) 0.0320(18) 0.0228(16) 0.0086(13) -0.0042(13) 0.0031(13)
C106 0.064(3) 0.040(2) 0.028(2) 0.0174(17) 0.014(2) 0.011(2)
C107 0.0305(18) 0.0298(18) 0.0288(18) 0.0021(14) -0.0112(15) -0.0082(14)
C108 0.062(3) 0.038(2) 0.040(2) -0.016(2) -0.009(2) 0.007(2)
Ni4 0.00771(18) 0.0158(2) 0.00822(18) 0.00057(16) 0.00065(15) 0.00017(17)
N13 0.01545(12) 0.01546(12) 0.01545(12) 0.00000(5) 0.00190(5) 0.00000(5)
N14 0.01545(12) 0.01546(12) 0.01545(12) 0.00000(5) 0.00189(5) 0.00000(5)
N15 0.01548(12) 0.01549(12) 0.01548(12) 0.00000(5) 0.00190(5) 0.00000(5)
N16 0.01547(12) 0.01549(12) 0.01547(12) 0.00001(5) 0.00189(5) 0.00000(5)
C109 0.01546(11) 0.01547(11) 0.01546(11) 0.00000(4) 0.00190(4) 0.00000(4)
C110 0.01546(11) 0.01547(11) 0.01547(11) 0.00000(4) 0.00190(4) 0.00000(4)
C111 0.01546(12) 0.01546(12) 0.01546(12) 0.00000(5) 0.00190(5) 0.00000(5)
C112 0.01546(11) 0.01546(11) 0.01546(11) 0.00000(4) 0.00190(4) 0.00000(4)
C113 0.01546(11) 0.01546(11) 0.01546(11) 0.00000(4) 0.00189(5) 0.00000(4)
C114 0.01546(11) 0.01547(11) 0.01546(11) 0.00000(4) 0.00189(4) 0.00000(4)
C115 0.01547(12) 0.01548(12) 0.01547(12) 0.00000(5) 0.00189(5) 0.00000(5)
C116 0.01547(12) 0.01548(12) 0.01547(12) 0.00000(5) 0.00188(5) 0.00000(5)
C117 0.01547(11) 0.01547(11) 0.01547(11) 0.00000(4) 0.00189(4) 0.00000(4)
C118 0.01548(12) 0.01548(12) 0.01548(12) 0.00000(5) 0.00189(5) -0.00001(5)
C119 0.01549(11) 0.01549(11) 0.01549(11) 0.00000(5) 0.00190(5) 0.00000(5)
C120 0.01549(12) 0.01550(12) 0.01550(12) 0.00001(6) 0.00190(6) 0.00000(6)
C121 0.01549(12) 0.01550(12) 0.01549(12) 0.00000(6) 0.00190(6) 0.00001(6)
C122 0.01548(11) 0.01549(11) 0.01548(11) 0.00000(4) 0.00190(4) 0.00001(4)
C123 0.01548(11) 0.01549(11) 0.01548(11) 0.00001(5) 0.00190(5) 0.00001(5)
C124 0.01548(11) 0.01549(11) 0.01548(11) 0.00000(4) 0.00190(4) 0.00000(4)
C125 0.01548(12) 0.01549(12) 0.01548(12) 0.00001(5) 0.00189(5) 0.00000(5)
C126 0.01548(11) 0.01549(11) 0.01548(11) 0.00000(4) 0.00189(4) 0.00000(4)
C127 0.01548(11) 0.01548(11) 0.01548(11) 0.00000(4) 0.00189(4) 0.00000(4)
C128 0.01547(11) 0.01548(11) 0.01547(11) 0.00000(4) 0.00189(5) 0.00000(4)
C129 0.0278(17) 0.0236(16) 0.0304(18) -0.0063(13) -0.0022(15) -0.0007(13)
C130 0.0289(19) 0.038(2) 0.048(3) -0.0082(19) 0.0019(19) -0.0121(17)
C131 0.0251(16) 0.0229(15) 0.0275(17) 0.0038(12) 0.0016(14) 0.0060(12)
C132 0.0307(19) 0.0341(19) 0.032(2) 0.0147(15) 0.0062(16) 0.0063(15)
C133 0.0233(16) 0.0340(18) 0.0225(16) 0.0071(13) -0.0077(13) 0.0045(14)
C134 0.051(3) 0.046(2) 0.0248(19) 0.0151(17) -0.0009(19) 0.008(2)
C135 0.0228(16) 0.0309(17) 0.0248(16) -0.0005(13) -0.0096(14) -0.0005(13)
C136 0.036(2) 0.037(2) 0.031(2) -0.0076(16) -0.0111(17) 0.0063(17)
C137 0.0257(16) 0.0248(16) 0.0312(18) 0.0012(13) 0.0004(15) -0.0026(13)
C138 0.049(3) 0.063(3) 0.032(2) -0.024(2) 0.014(2) -0.020(2)
C139 0.0342(19) 0.0251(16) 0.0244(16) 0.0038(13) 0.0044(15) 0.0130(14)
C140 0.043(2) 0.049(2) 0.0262(19) 0.0009(17) 0.0050(17) 0.029(2)
C141 0.0187(14) 0.0356(18) 0.0182(14) 0.0091(13) 0.0010(12) 0.0063(13)
C142 0.0248(17) 0.039(2) 0.033(2) 0.0118(16) 0.0109(15) 0.0146(15)
C143 0.0235(16) 0.039(2) 0.0205(16) 0.0042(14) -0.0066(13) -0.0039(14)
C144 0.0264(18) 0.036(2) 0.042(2) 0.0027(17) -0.0015(17) -0.0071(15)
C1S 0.024(4) 0.065(6) 0.036(5) 0.006(4) -0.008(4) 0.007(4)
C2S 0.045(7) 0.041(7) 0.062(8) -0.042(6) -0.014(6) 0.019(6)
C3S 0.036(5) 0.048(6) 0.073(8) -0.006(6) -0.018(6) 0.004(5)
C4S 0.026(4) 0.051(6) 0.048(6) 0.003(5) 0.004(4) -0.004(4)
C5S 0.058(7) 0.053(7) 0.060(8) 0.013(6) 0.007(6) -0.020(6)
C6S 0.060(8) 0.036(6) 0.076(9) -0.007(6) -0.029(7) 0.023(6)
C7S 0.098(12) 0.034(6) 0.078(10) 0.002(6) -0.019(9) -0.012(7)
C20S 0.037(4) 0.044(5) 0.050(5) 0.019(4) 0.001(4) -0.006(4)
C19S 0.050(6) 0.065(7) 0.104(10) -0.010(7) -0.004(7) -0.012(6)
C18S 0.070(7) 0.060(7) 0.084(8) 0.021(6) -0.028(6) -0.035(6)
C17S 0.073(7) 0.042(5) 0.082(8) -0.018(5) -0.035(6) 0.010(5)
C16S 0.077(9) 0.068(9) 0.104(10) 0.011(8) -0.062(8) -0.009(7)
C15S 0.032(4) 0.063(6) 0.050(5) -0.010(4) -0.008(4) 0.002(4)
C21S 0.060(8) 0.138(15) 0.068(9) -0.012(9) -0.014(7) -0.009(9)
C8S 0.027(3) 0.074(5) 0.032(3) -0.020(3) -0.003(3) 0.012(3)
C9S 0.050(6) 0.051(5) 0.069(7) 0.028(5) -0.014(6) -0.011(5)
C10S 0.018(3) 0.075(6) 0.064(6) -0.018(5) -0.006(3) -0.002(3)
C11S 0.041(4) 0.058(5) 0.047(4) -0.004(4) 0.003(3) 0.018(4)
C12S 0.078(7) 0.061(6) 0.084(7) -0.035(5) 0.006(6) 0.019(5)
C13S 0.053(5) 0.043(4) 0.068(6) 0.001(4) -0.013(5) 0.002(4)
C14S 0.089(9) 0.049(6) 0.087(8) -0.023(5) -0.015(7) 0.022(6)
C27S 0.040(7) 0.034(6) 0.096(11) 0.018(7) -0.015(7) -0.007(5)
C26S 0.048(10) 0.093(11) 0.099(12) -0.019(10) -0.041(10) 0.018(9)
C25S 0.035(7) 0.087(9) 0.078(9) -0.001(8) -0.020(7) 0.011(7)
C24S 0.039(6) 0.044(7) 0.059(8) -0.024(6) -0.007(6) 0.022(6)
C23S 0.070(10) 0.086(11) 0.119(13) 0.022(10) -0.027(10) 0.007(9)
C22S 0.070(9) 0.083(10) 0.086(11) -0.028(9) -0.023(8) 0.035(8)
 
_geom_special_details
;
 All esds (except the esd in the dihedral angle between two l.s. planes)
 are estimated using the full covariance matrix.  The cell esds are taken
 into account individually in the estimation of esds in distances, angles
 and torsion angles; correlations between esds in cell parameters are only
 used when they are defined by crystal symmetry.  An approximate (isotropic)
 treatment of cell esds is used for estimating esds involving l.s. planes.
;
 
loop_
 _geom_bond_atom_site_label_1
 _geom_bond_atom_site_label_2
 _geom_bond_distance
 _geom_bond_site_symmetry_2
 _geom_bond_publ_flag
Nd1A Nd6A 0.501(13) . ?
Nd1A Nd3A 2.334(3) . ?
Nd1A C76A 2.440(4) . ?
Nd1A C11A 2.455(4) . ?
Nd1A C77A 2.491(4) . ?
Nd1A C12A 2.509(4) . ?
Nd1A C18A 2.533(4) . ?
Nd1A C17A 2.542(4) . ?
Nd1A C75A 2.778(4) . ?
Nd1A C10A 2.779(4) . ?
Nd1A C78A 2.923(4) . ?
Nd1A C13A 2.949(5) . ?
Nd2A Nd5A 0.562(6) . ?
Nd2A Nd4A 2.2899(19) . ?
Nd2A C50A 2.388(5) . ?
Nd2A C36A 2.442(4) . ?
Nd2A C51A 2.488(5) . ?
Nd2A C54A 2.573(4) . ?
Nd2A C37A 2.641(4) . ?
Nd2A C48A 2.689(4) . ?
Nd2A C35A 2.743(5) . ?
Nd2A C52A 2.756(4) . ?
Nd2A C49A 2.766(4) . ?
Nd2A C53A 2.812(5) . ?
Nd3A C69A 2.226(4) . ?
Nd3A C70A 2.293(4) . ?
Nd3A C74A 2.417(5) . ?
Nd3A Nd6A 2.431(8) . ?
Nd3A C68A 2.491(5) . ?
Nd3A C71A 2.565(4) . ?
Nd3A C40A 2.593(5) . ?
Nd3A C41A 2.719(5) . ?
Nd3A C73A 2.722(5) . ?
Nd3A C72A 2.783(5) . ?
Nd3A C75A 2.891(5) . ?
Nd4A Nd5A 2.240(6) . ?
Nd4A C61A 2.281(4) . ?
Nd4A C57A 2.389(4) . ?
Nd4A C60A 2.427(4) . ?
Nd4A C62A 2.546(5) . ?
Nd4A C58A 2.573(4) . ?
Nd4A C59A 2.597(4) . ?
Nd4A C56A 2.742(5) . ?
Nd4A C65A 2.806(5) . ?
Nd4A C52A 2.912(5) . ?
Nd4A C63A 2.941(5) . ?
Nd5A C54A 2.412(6) . ?
Nd5A C30A 2.508(6) . ?
Nd5A C50A 2.526(7) . ?
Nd5A C36A 2.606(8) . ?
Nd5A C31A 2.620(6) . ?
Nd5A C35A 2.641(7) . ?
Nd5A C53A 2.703(7) . ?
Nd5A C51A 2.820(7) . ?
Nd5A C52A 2.924(6) . ?
Nd6A C11A 2.311(9) . ?
Nd6A C12A 2.368(9) . ?
Nd6A C10A 2.446(12) . ?
Nd6A C76A 2.548(9) . ?
Nd6A C13A 2.634(10) . ?
Nd6A C17A 2.658(10) . ?
Nd6A C9A 2.765(14) . ?
Nd6A C79A 2.768(11) . ?
Nd6A C75A 2.816(9) . ?
Nd6A C77A 2.831(12) . ?
C1A C45A 1.515(7) . ?
C1A C81A 1.530(6) . ?
C1A C5A 1.534(7) . ?
C1A C2A 1.601(7) . ?
C2A C42A 1.388(8) . ?
C2A C3A 1.389(7) . ?
C3A C80A 1.418(7) . ?
C3A C4A 1.459(7) . ?
C4A C5A 1.374(7) . ?
C4A C9A 1.439(7) . ?
C5A C6A 1.421(7) . ?
C6A C67A 1.432(7) . ?
C6A C7A 1.445(7) . ?
C7A C8A 1.420(7) . ?
C7A C66A 1.427(7) . ?
C8A C9A 1.418(7) . ?
C8A C13A 1.451(8) . ?
C9A C10A 1.409(7) . ?
C10A C79A 1.417(7) . ?
C10A C11A 1.468(7) . ?
C11A C12A 1.428(7) . ?
C11A C76A 1.465(8) . ?
C12A C13A 1.417(8) . ?
C12A C17A 1.458(8) . ?
C13A C14A 1.463(7) . ?
C14A C15A 1.377(8) . ?
C14A C66A 1.454(7) . ?
C15A C16A 1.427(8) . ?
C15A C59A 1.439(8) . ?
C16A C20A 1.439(9) . ?
C16A C17A 1.441(8) . ?
C17A C18A 1.445(8) . ?
C18A C77A 1.455(7) . ?
C18A C19A 1.464(7) . ?
C19A C24A 1.407(8) . ?
C19A C20A 1.434(8) . ?
C20A C21A 1.435(8) . ?
C21A C22A 1.393(9) . ?
C21A C58A 1.417(7) . ?
C22A C55A 1.421(8) . ?
C22A C23A 1.482(8) . ?
C23A C24A 1.413(8) . ?
C23A C28A 1.422(8) . ?
C24A C25A 1.422(8) . ?
C25A C26A 1.433(7) . ?
C25A C78A 1.461(8) . ?
C26A C27A 1.427(8) . ?
C26A C72A 1.429(7) . ?
C27A C28A 1.428(8) . ?
C27A C32A 1.455(8) . ?
C28A C29A 1.424(8) . ?
C29A C30A 1.423(8) . ?
C29A C55A 1.426(9) . ?
C30A C31A 1.409(8) . ?
C30A C54A 1.445(8) . ?
C31A C35A 1.419(8) . ?
C31A C32A 1.433(8) . ?
C32A C33A 1.400(8) . ?
C33A C71A 1.420(8) . ?
C33A C34A 1.467(8) . ?
C34A C39A 1.353(8) . ?
C34A C35A 1.482(8) . ?
C35A C36A 1.458(8) . ?
C36A C50A 1.433(8) . ?
C36A C37A 1.441(7) . ?
C37A C38A 1.439(7) . ?
C37A C49A 1.451(7) . ?
C38A C39A 1.431(7) . ?
C38A C43A 1.444(8) . ?
C39A C40A 1.427(8) . ?
C40A C70A 1.438(7) . ?
C40A C41A 1.469(9) . ?
C41A C42A 1.425(7) . ?
C41A C68A 1.446(7) . ?
C42A C43A 1.431(8) . ?
C43A C44A 1.446(7) . ?
C44A C45A 1.411(7) . ?
C44A C49A 1.443(7) . ?
C45A C46A 1.374(6) . ?
C46A C47A 1.438(7) . ?
C46A C67A 1.455(7) . ?
C47A C48A 1.422(7) . ?
C47A C63A 1.425(6) . ?
C48A C49A 1.419(7) . ?
C48A C51A 1.436(7) . ?
C50A C51A 1.457(8) . ?
C50A C54A 1.479(8) . ?
C51A C52A 1.465(7) . ?
C52A C62A 1.417(8) . ?
C52A C53A 1.433(7) . ?
C53A C54A 1.398(9) . ?
C53A C56A 1.444(7) . ?
C55A C56A 1.420(8) . ?
C56A C57A 1.398(8) . ?
C57A C58A 1.452(7) . ?
C57A C61A 1.470(7) . ?
C58A C59A 1.438(9) . ?
C59A C60A 1.419(7) . ?
C60A C65A 1.433(7) . ?
C60A C61A 1.436(7) . ?
C61A C62A 1.413(7) . ?
C62A C63A 1.419(7) . ?
C63A C64A 1.468(7) . ?
C64A C67A 1.410(6) . ?
C64A C65A 1.422(6) . ?
C65A C66A 1.410(7) . ?
C68A C80A 1.394(7) . ?
C68A C69A 1.471(7) . ?
C69A C74A 1.416(7) . ?
C69A C70A 1.419(7) . ?
C70A C71A 1.437(7) . ?
C71A C72A 1.394(7) . ?
C72A C73A 1.456(7) . ?
C73A C74A 1.425(7) . ?
C73A C78A 1.433(7) . ?
C74A C75A 1.437(7) . ?
C75A C79A 1.414(7) . ?
C75A C76A 1.467(7) . ?
C76A C77A 1.436(7) . ?
C77A C78A 1.435(7) . ?
C79A C80A 1.456(7) . ?
C81A F3 1.287(7) . ?
C81A F1 1.332(7) . ?
C81A F2 1.364(8) . ?
Nd1C Nd2C 0.6819(9) 2_556 ?
Nd1C Nd3C 2.058(3) 2_556 ?
Nd1C C56C 2.327(9) 2_556 ?
Nd1C Nd4C 2.396(2) . ?
Nd1C C30C 2.414(14) 2_556 ?
Nd1C C64C 2.443(9) . ?
Nd1C C65C 2.443(8) . ?
Nd1C C11C 2.476(12) . ?
Nd1C C17C 2.487(11) . ?
Nd1C C57C 2.502(13) 2_556 ?
Nd1C C12C 2.512(10) . ?
Nd1C C18C 2.558(14) . ?
Nd2C C11C 2.248(13) 2_556 ?
Nd2C Nd3C 2.292(2) . ?
Nd2C C10C 2.306(9) 2_556 ?
Nd2C C57C 2.333(13) . ?
Nd2C C12C 2.346(10) 2_556 ?
Nd2C C36C 2.366(10) . ?
Nd2C Nd4C 2.452(2) 2_556 ?
Nd2C C49C 2.481(9) . ?
Nd2C C64C 2.536(9) 2_556 ?
Nd2C C56C 2.547(9) . ?
Nd2C C9C 2.564(13) 2_556 ?
Nd3C Nd4C 0.666(2) 2_556 ?
Nd3C C52C 2.283(9) . ?
Nd3C C61C 2.341(7) 2_556 ?
Nd3C C53C 2.356(9) . ?
Nd3C C60C 2.412(7) 2_556 ?
Nd3C C77C 2.455(16) . ?
Nd3C C67C 2.468(8) 2_556 ?
Nd3C C70C 2.500(8) 2_556 ?
Nd3C C68C 2.536(11) 2_556 ?
Nd3C C79C 2.537(12) . ?
Nd4C C60C 2.214(7) . ?
Nd4C C77C 2.265(16) 2_556 ?
Nd4C C52C 2.286(9) 2_556 ?
Nd4C C70C 2.312(8) . ?
Nd4C C76C 2.323(10) 2_556 ?
Nd4C C59C 2.338(7) . ?
Nd4C C51C 2.397(9) 2_556 ?
Nd4C C61C 2.488(7) . ?
Nd4C C41C 2.511(9) . ?
C1C C1C 0.555(17) 2_556 ?
C1C C45C 1.306(18) 2_556 ?
C1C C5C 1.542(19) 2_556 ?
C1C C45C 1.543(17) . ?
C1C C2C 1.544(14) . ?
C1C C81C 1.553(13) . ?
C1C C5C 1.576(19) . ?
C1C C81C 1.655(14) 2_556 ?
C1C C46C 1.960(14) 2_556 ?
C2C C74C 0.877(12) 2_556 ?
C2C C46C 0.950(13) 2_556 ?
C2C C3C 1.415(13) . ?
C2C C42C 1.528(14) . ?
C2C C45C 1.696(15) 2_556 ?
C2C C6C 1.782(15) 2_556 ?
C3C C46C 0.495(11) 2_556 ?
C3C C47C 0.987(11) 2_556 ?
C3C C4C 1.409(13) . ?
C3C C58C 1.492(13) . ?
C3C C45C 1.606(13) 2_556 ?
C3C C74C 1.788(11) 2_556 ?
C3C C72C 2.021(12) 2_556 ?
C4C C44C 1.063(11) 2_556 ?
C4C C45C 1.128(12) 2_556 ?
C4C C5C 1.370(14) . ?
C4C C9C 1.448(13) . ?
C4C C71C 1.449(12) 2_556 ?
C4C C46C 1.549(13) 2_556 ?
C4C C48C 1.827(11) 2_556 ?
C4C C47C 1.844(11) 2_556 ?
C5C C45C 0.754(12) 2_556 ?
C5C C44C 1.081(13) 2_556 ?
C5C C6C 1.422(13) . ?
C5C C43C 1.951(14) 2_556 ?
C6C C43C 0.935(13) 2_556 ?
C6C C42C 0.984(13) 2_556 ?
C6C C7C 1.342(14) . ?
C6C C74C 1.493(12) . ?
C6C C44C 1.502(12) 2_556 ?
C7C C43C 0.475(13) 2_556 ?
C7C C38C 0.889(12) 2_556 ?
C7C C75C 1.448(11) . ?
C7C C8C 1.458(11) . ?
C7C C42C 1.697(12) 2_556 ?
C7C C44C 1.827(12) 2_556 ?
C7C C39C 1.830(13) 2_556 ?
C8C C37C 0.621(10) 2_556 ?
C8C C38C 0.989(12) 2_556 ?
C8C C71C 1.356(12) 2_556 ?
C8C C9C 1.417(13) . ?
C8C C13C 1.433(11) . ?
C8C C43C 1.571(12) 2_556 ?
C8C C44C 1.834(12) 2_556 ?
C8C C36C 1.933(10) 2_556 ?
C9C C71C 0.27(2) 2_556 ?
C9C C48C 1.299(12) 2_556 ?
C9C C10C 1.414(13) . ?
C9C C37C 1.442(12) 2_556 ?
C9C C44C 1.526(12) 2_556 ?
C10C C48C 0.879(10) 2_556 ?
C10C C49C 0.891(11) 2_556 ?
C10C C11C 1.412(11) . ?
C10C C63C 1.427(10) . ?
C10C C71C 1.623(12) 2_556 ?
C10C C57C 1.648(11) 2_556 ?
C11C C57C 0.239(13) 2_556 ?
C11C C49C 1.259(12) 2_556 ?
C11C C12C 1.435(14) . ?
C11C C64C 1.455(10) . ?
C11C C36C 1.457(11) 2_556 ?
C11C C56C 1.582(11) 2_556 ?
C12C C36C 0.601(11) 2_556 ?
C12C C35C 1.127(13) 2_556 ?
C12C C57C 1.373(13) 2_556 ?
C12C C17C 1.438(15) . ?
C12C C13C 1.446(12) . ?
C12C C31C 1.932(13) 2_556 ?
C12C C37C 1.961(12) 2_556 ?
C13C C36C 1.102(12) 2_556 ?
C13C C37C 1.156(12) 2_556 ?
C13C C35C 1.337(12) 2_556 ?
C13C C14C 1.475(11) . ?
C13C C38C 1.496(12) 2_556 ?
C13C C34C 1.594(12) 2_556 ?
C13C C39C 1.764(12) 2_556 ?
C14C C34C 0.615(11) 2_556 ?
C14C C39C 0.698(11) 2_556 ?
C14C C15C 1.358(13) . ?
C14C C75C 1.464(11) . ?
C14C C38C 1.695(12) 2_556 ?
C14C C35C 1.808(10) 2_556 ?
C14C C33C 2.035(12) 2_556 ?
C15C C33C 0.685(12) 2_556 ?
C15C C34C 0.922(13) 2_556 ?
C15C C16C 1.400(13) . ?
C15C C78C 1.458(15) . ?
C15C C69C 1.697(14) 2_556 ?
C15C C32C 1.820(13) 2_556 ?
C15C C39C 1.879(12) 2_556 ?
C15C C35C 2.003(14) 2_556 ?
C16C C32C 0.689(12) 2_556 ?
C16C C31C 1.125(14) 2_556 ?
C16C C33C 1.152(13) 2_556 ?
C16C C20C 1.438(11) . ?
C16C C17C 1.449(11) . ?
C16C C35C 1.646(13) 2_556 ?
C16C C34C 1.731(14) 2_556 ?
C17C C31C 0.505(13) 2_556 ?
C17C C35C 1.126(13) 2_556 ?
C17C C30C 1.359(13) 2_556 ?
C17C C18C 1.455(12) . ?
C17C C32C 1.877(13) 2_556 ?
C17C C36C 1.991(14) 2_556 ?
C18C C30C 0.273(15) 2_556 ?
C18C C29C 1.270(12) 2_556 ?
C18C C31C 1.398(13) 2_556 ?
C18C C19C 1.437(11) . ?
C18C C65C 1.505(13) . ?
C18C C56C 1.674(12) 2_556 ?
C19C C28C 0.896(11) 2_556 ?
C19C C29C 1.042(10) 2_556 ?
C19C C20C 1.405(10) . ?
C19C C27C 1.455(12) 2_556 ?
C19C C24C 1.457(12) . ?
C19C C30C 1.674(12) 2_556 ?
C19C C32C 1.902(12) 2_556 ?
C19C C31C 1.992(12) 2_556 ?
C20C C27C 0.652(12) 2_556 ?
C20C C32C 0.800(12) 2_556 ?
C20C C21C 1.435(12) . ?
C20C C28C 1.735(12) 2_556 ?
C20C C31C 1.901(12) 2_556 ?
C20C C33C 1.914(13) 2_556 ?
C20C C26C 1.941(12) 2_556 ?
C21C C26C 0.556(10) 2_556 ?
C21C C27C 1.065(12) 2_556 ?
C21C C22C 1.432(12) . ?
C21C C68C 1.439(12) 2_556 ?
C21C C79C 1.456(13) . ?
C21C C25C 1.912(11) 2_556 ?
C21C C32C 1.947(13) 2_556 ?
C22C C25C 0.712(10) 2_556 ?
C22C C26C 1.015(12) 2_556 ?
C22C C23C 1.406(10) . ?
C22C C80C 1.426(10) . ?
C22C C24C 1.474(13) 2_556 ?
C22C C27C 1.854(12) 2_556 ?
C23C C23C 0.708(14) 2_556 ?
C23C C24C 0.916(11) 2_556 ?
C23C C28C 1.425(10) . ?
C23C C24C 1.445(12) . ?
C23C C28C 1.637(12) 2_556 ?
C23C C25C 1.771(12) 2_556 ?
C24C C28C 0.805(12) 2_556 ?
C24C C29C 1.391(12) 2_556 ?
C24C C25C 1.425(12) . ?
C24C C80C 1.688(12) 2_556 ?
C25C C80C 0.720(9) 2_556 ?
C25C C26C 1.406(10) . ?
C25C C66C 1.437(10) . ?
C25C C29C 1.753(12) 2_556 ?
C25C C54C 1.927(11) 2_556 ?
C26C C68C 1.377(11) . ?
C26C C27C 1.467(12) . ?
C26C C79C 1.559(13) 2_556 ?
C26C C80C 1.973(11) 2_556 ?
C27C C28C 1.409(13) . ?
C27C C32C 1.435(14) . ?
C28C C29C 1.412(10) . ?
C29C C80C 1.377(10) . ?
C29C C30C 1.453(13) . ?
C29C C65C 1.728(10) 2_556 ?
C29C C66C 1.872(10) 2_556 ?
C30C C65C 1.366(12) 2_556 ?
C30C C31C 1.400(14) . ?
C30C C56C 1.421(13) . ?
C31C C35C 1.418(11) . ?
C31C C32C 1.443(11) . ?
C32C C33C 1.324(11) . ?
C33C C78C 1.353(13) 2_556 ?
C33C C69C 1.423(14) . ?
C33C C34C 1.549(10) . ?
C33C C79C 2.037(13) 2_556 ?
C34C C39C 1.298(12) . ?
C34C C35C 1.422(10) . ?
C34C C75C 2.030(12) 2_556 ?
C35C C36C 1.407(12) . ?
C36C C37C 1.382(11) . ?
C36C C57C 1.487(13) . ?
C37C C71C 1.426(10) . ?
C37C C38C 1.429(9) . ?
C38C C43C 1.257(11) . ?
C38C C39C 1.319(12) . ?
C38C C75C 1.371(12) 2_556 ?
C39C C75C 0.789(11) 2_556 ?
C39C C40C 1.625(13) . ?
C39C C76C 1.946(12) 2_556 ?
C40C C76C 0.489(11) 2_556 ?
C40C C75C 1.160(12) 2_556 ?
C40C C41C 1.355(10) . ?
C40C C70C 1.397(10) . ?
C40C C77C 1.411(13) 2_556 ?
C40C C73C 1.949(11) 2_556 ?
C41C C73C 0.663(9) 2_556 ?
C41C C76C 0.908(11) 2_556 ?
C41C C42C 1.414(13) . ?
C41C C59C 1.436(9) . ?
C41C C74C 1.670(11) 2_556 ?
C41C C75C 1.806(11) 2_556 ?
C41C C72C 2.015(11) 2_556 ?
C42C C74C 0.800(11) 2_556 ?
C42C C43C 1.487(14) . ?
C42C C73C 1.501(12) 2_556 ?
C43C C44C 1.446(11) . ?
C43C C75C 1.806(12) 2_556 ?
C44C C71C 1.418(10) . ?
C44C C45C 1.469(13) . ?
C45C C46C 1.371(13) . ?
C46C C47C 1.465(10) . ?
C46C C74C 1.481(11) . ?
C46C C58C 1.879(12) 2_556 ?
C47C C58C 0.749(10) 2_556 ?
C47C C48C 1.427(11) . ?
C47C C72C 1.446(9) . ?
C47C C63C 1.553(10) 2_556 ?
C48C C63C 1.298(11) 2_556 ?
C48C C49C 1.462(11) . ?
C48C C71C 1.477(13) . ?
C48C C58C 1.863(12) 2_556 ?
C49C C63C 1.120(11) 2_556 ?
C49C C50C 1.380(12) . ?
C49C C57C 1.430(10) . ?
C49C C62C 1.548(12) 2_556 ?
C49C C64C 1.602(12) 2_556 ?
C50C C62C 0.170(15) 2_556 ?
C50C C63C 1.269(14) 2_556 ?
C50C C64C 1.413(13) 2_556 ?
C50C C55C 1.432(11) . ?
C50C C51C 1.443(15) . ?
C50C C61C 1.583(11) 2_556 ?
C51C C61C 1.163(10) 2_556 ?
C51C C60C 1.234(11) 2_556 ?
C51C C62C 1.373(11) 2_556 ?
C51C C52C 1.425(11) . ?
C51C C72C 1.455(12) . ?
C51C C59C 1.532(10) 2_556 ?
C51C C63C 1.693(11) 2_556 ?
C51C C58C 1.793(12) 2_556 ?
C52C C60C 0.705(9) 2_556 ?
C52C C61C 1.023(10) 2_556 ?
C52C C53C 1.408(10) . ?
C52C C77C 1.432(11) . ?
C52C C70C 1.485(10) 2_556 ?
C52C C67C 1.820(10) 2_556 ?
C53C C67C 0.609(10) 2_556 ?
C53C C68C 1.140(11) 2_556 ?
C53C C79C 1.401(10) . ?
C53C C61C 1.404(10) 2_556 ?
C53C C54C 1.480(13) . ?
C53C C69C 1.967(12) 2_556 ?
C53C C66C 1.977(11) 2_556 ?
C54C C66C 0.642(10) 2_556 ?
C54C C67C 0.881(10) 2_556 ?
C54C C55C 1.407(12) . ?
C54C C80C 1.440(11) . ?
C54C C65C 1.639(11) 2_556 ?
C54C C61C 1.842(10) 2_556 ?
C55C C64C 0.917(11) 2_556 ?
C55C C65C 1.211(11) 2_556 ?
C55C C62C 1.363(10) 2_556 ?
C55C C56C 1.401(10) . ?
C55C C66C 1.708(11) 2_556 ?
C55C C61C 1.876(10) 2_556 ?
C55C C67C 1.989(11) 2_556 ?
C56C C64C 0.917(11) 2_556 ?
C56C C65C 1.006(11) 2_556 ?
C56C C57C 1.397(11) . ?
C57C C64C 1.369(12) 2_556 ?
C58C C72C 0.728(10) 2_556 ?
C58C C63C 1.388(11) . ?
C58C C59C 1.458(11) . ?
C58C C73C 1.892(10) 2_556 ?
C59C C72C 0.771(9) 2_556 ?
C59C C73C 1.036(9) 2_556 ?
C59C C60C 1.413(9) . ?
C59C C76C 1.796(11) 2_556 ?
C60C C77C 1.312(11) 2_556 ?
C60C C70C 1.370(9) . ?
C60C C61C 1.458(10) . ?
C60C C72C 1.909(10) 2_556 ?
C60C C76C 2.017(11) 2_556 ?
C61C C62C 1.426(10) . ?
C61C C67C 1.444(10) . ?
C62C C63C 1.402(9) . ?
C62C C64C 1.453(10) . ?
C63C C72C 1.804(11) 2_556 ?
C64C C65C 1.451(12) . ?
C65C C66C 1.441(12) . ?
C65C C80C 1.834(10) 2_556 ?
C66C C80C 0.840(10) 2_556 ?
C66C C67C 1.403(9) . ?
C67C C68C 1.429(9) . ?
C67C C79C 1.795(10) 2_556 ?
C67C C80C 2.026(11) 2_556 ?
C68C C79C 0.447(11) 2_556 ?
C68C C69C 1.404(12) . ?
C68C C78C 1.826(12) 2_556 ?
C69C C78C 0.434(13) 2_556 ?
C69C C79C 0.984(12) 2_556 ?
C69C C70C 1.581(13) . ?
C69C C77C 1.602(14) 2_556 ?
C70C C77C 0.065(18) 2_556 ?
C70C C78C 1.341(11) 2_556 ?
C70C C76C 1.492(11) 2_556 ?
C72C C73C 1.445(10) . ?
C73C C74C 1.408(9) . ?
C73C C76C 1.471(11) . ?
C75C C76C 1.358(12) . ?
C76C C77C 1.485(14) . ?
C77C C78C 1.375(12) . ?
C78C C79C 1.415(11) . ?
C81C C81C 0.60(2) 2_556 ?
C81C F9 0.781(14) 2_556 ?
C81C F9 1.288(16) . ?
C81C F7 1.34(3) . ?
C81C F8 1.36(2) . ?
C81C F8 1.72(2) 2_556 ?
C81C F7 1.73(2) 2_556 ?
F7 F9 1.099(15) 2_556 ?
F8 F9 1.032(16) 2_556 ?
F9 F9 1.76(2) 2_556 ?
Nd1B Nd2B 0.5705(9) 2_656 ?
Nd1B Nd3B 2.069(4) . ?
Nd1B Nd4B 2.269(3) 2_656 ?
Nd1B C20B 2.320(8) 2_656 ?
Nd1B C38B 2.442(14) . ?
Nd1B C37B 2.452(11) . ?
Nd1B C39B 2.484(9) . ?
Nd1B C21B 2.491(13) 2_656 ?
Nd1B C19B 2.496(9) 2_656 ?
Nd1B C16B 2.505(18) 2_656 ?
Nd1B C36B 2.514(9) . ?
Nd1B C34B 2.522(8) . ?
Nd2B C38B 2.270(14) 2_656 ?
Nd2B C39B 2.291(8) 2_656 ?
Nd2B C16B 2.371(17) . ?
Nd2B Nd3B 2.384(4) 2_656 ?
Nd2B C43B 2.384(8) 2_656 ?
Nd2B C15B 2.396(9) . ?
Nd2B Nd4B 2.466(3) . ?
Nd2B C17B 2.493(9) . ?
Nd2B C20B 2.520(8) . ?
Nd2B C40B 2.537(9) 2_656 ?
Nd2B C37B 2.587(10) 2_656 ?
Nd3B Nd4B 0.550(3) 2_656 ?
Nd3B C74B 2.170(10) 2_656 ?
Nd3B C25B 2.218(14) 2_656 ?
Nd3B C75B 2.38(2) 2_656 ?
Nd3B C48B 2.379(8) . ?
Nd3B C49B 2.406(12) . ?
Nd3B C51B 2.453(15) . ?
Nd3B C50B 2.456(11) . ?
Nd3B C26B 2.463(11) 2_656 ?
Nd3B C47B 2.467(8) . ?
Nd4B C74B 2.262(10) . ?
Nd4B C75B 2.288(19) . ?
Nd4B C47B 2.337(8) 2_656 ?
Nd4B C69B 2.374(13) . ?
Nd4B C52B 2.377(17) 2_656 ?
Nd4B C73B 2.452(8) . ?
Nd4B C48B 2.526(8) 2_656 ?
Nd4B C46B 2.568(9) 2_656 ?
Nd4B C51B 2.573(15) 2_656 ?
C1B C1B 0.463(10) 2_656 ?
C1B C9B 1.276(11) 2_656 ?
C1B C5B 1.475(8) . ?
C1B C2B 1.507(10) . ?
C1B C2B 1.526(11) 2_656 ?
C1B C9B 1.552(10) . ?
C1B C81B 1.575(10) . ?
C1B C81B 1.620(11) 2_656 ?
C1B C5B 1.907(9) 2_656 ?
C2B C9B 0.881(9) 2_656 ?
C2B C8B 1.066(10) 2_656 ?
C2B C3B 1.402(9) . ?
C2B C66B 1.481(11) . ?
C2B C7B 1.667(10) 2_656 ?
C2B C5B 1.998(10) 2_656 ?
C3B C8B 0.871(9) 2_656 ?
C3B C9B 1.132(11) 2_656 ?
C3B C13B 1.374(11) 2_656 ?
C3B C4B 1.388(10) . ?
C3B C42B 1.448(12) . ?
C3B C10B 1.675(11) 2_656 ?
C3B C12B 1.899(11) 2_656 ?
C3B C11B 1.960(10) 2_656 ?
C4B C10B 0.421(11) 2_656 ?
C4B C11B 1.035(11) 2_656 ?
C4B C5B 1.420(10) . ?
C4B C9B 1.454(11) 2_656 ?
C4B C45B 1.470(12) . ?
C4B C71B 1.822(11) 2_656 ?
C5B C10B 1.027(10) 2_656 ?
C5B C71B 1.132(10) 2_656 ?
C5B C6B 1.425(12) . ?
C5B C9B 1.497(11) 2_656 ?
C5B C66B 1.643(11) 2_656 ?
C6B C71B 0.726(10) 2_656 ?
C6B C66B 0.747(10) 2_656 ?
C6B C79B 1.450(11) . ?
C6B C7B 1.469(12) . ?
C6B C70B 1.708(11) 2_656 ?
C6B C67B 1.804(11) 2_656 ?
C7B C66B 0.849(11) 2_656 ?
C7B C67B 0.873(10) 2_656 ?
C7B C8B 1.403(9) . ?
C7B C80B 1.417(10) . ?
C7B C41B 1.773(12) 2_656 ?
C8B C9B 1.408(10) . ?
C8B C13B 1.409(10) . ?
C8B C42B 1.500(11) 2_656 ?
C8B C66B 1.771(10) 2_656 ?
C8B C41B 1.977(12) 2_656 ?
C9B C10B 1.444(10) . ?
C10B C11B 1.302(10) . ?
C10B C71B 1.447(10) . ?
C10B C45B 1.640(10) 2_656 ?
C11B C45B 0.536(10) 2_656 ?
C11B C72B 1.389(9) . ?
C11B C44B 1.494(10) 2_656 ?
C11B C12B 1.495(12) . ?
C11B C46B 1.940(11) 2_656 ?
C12B C43B 0.823(11) 2_656 ?
C12B C44B 1.167(11) 2_656 ?
C12B C42B 1.383(12) 2_656 ?
C12B C17B 1.444(12) . ?
C12B C13B 1.457(13) . ?
C12B C45B 1.787(12) 2_656 ?
C13B C42B 0.24(2) 2_656 ?
C13B C14B 1.413(11) . ?
C13B C41B 1.513(13) 2_656 ?
C13B C43B 1.550(12) 2_656 ?
C14B C41B 0.569(11) 2_656 ?
C14B C40B 1.245(13) 2_656 ?
C14B C42B 1.330(12) 2_656 ?
C14B C80B 1.408(10) . ?
C14B C15B 1.441(13) . ?
C14B C67B 2.009(11) 2_656 ?
C15B C39B 0.682(11) 2_656 ?
C15B C40B 1.034(12) 2_656 ?
C15B C16B 1.452(15) . ?
C15B C59B 1.470(12) . ?
C15B C38B 1.538(12) 2_656 ?
C15B C41B 1.888(12) 2_656 ?
C16B C38B 0.334(17) 2_656 ?
C16B C39B 1.236(15) 2_656 ?
C16B C20B 1.433(15) . ?
C16B C17B 1.494(14) . ?
C16B C37B 1.504(17) 2_656 ?
C16B C43B 1.733(13) 2_656 ?
C17B C43B 0.953(12) 2_656 ?
C17B C44B 1.169(12) 2_656 ?
C17B C38B 1.187(14) 2_656 ?
C17B C37B 1.476(14) 2_656 ?
C17B C65B 1.479(13) 2_656 ?
C17B C18B 1.500(17) . ?
C18B C65B 0.25(3) 2_656 ?
C18B C37B 1.265(17) 2_656 ?
C18B C19B 1.382(16) . ?
C18B C73B 1.389(17) . ?
C18B C48B 1.483(16) 2_656 ?
C18B C44B 1.534(13) 2_656 ?
C19B C37B 0.945(12) 2_656 ?
C19B C36B 0.951(12) 2_656 ?
C19B C24B 1.394(13) . ?
C19B C20B 1.413(13) . ?
C19B C64B 1.592(13) 2_656 ?
C19B C65B 1.603(12) 2_656 ?
C20B C36B 1.104(13) 2_656 ?
C20B C37B 1.130(13) 2_656 ?
C20B C21B 1.450(13) . ?
C20B C35B 1.478(14) 2_656 ?
C20B C38B 1.616(14) 2_656 ?
C20B C34B 1.868(13) 2_656 ?
C20B C39B 1.949(13) 2_656 ?
C21B C35B 0.339(15) 2_656 ?
C21B C34B 1.116(14) 2_656 ?
C21B C22B 1.429(12) . ?
C21B C58B 1.434(13) . ?
C21B C31B 1.577(12) 2_656 ?
C21B C36B 1.670(13) 2_656 ?
C22B C31B 0.663(10) 2_656 ?
C22B C35B 1.178(13) 2_656 ?
C22B C23B 1.390(10) . ?
C22B C30B 1.406(12) 2_656 ?
C22B C60B 1.419(10) . ?
C22B C36B 1.955(12) 2_656 ?
C22B C32B 2.032(12) 2_656 ?
C23B C63B 0.765(10) 2_656 ?
C23B C64B 1.181(11) 2_656 ?
C23B C30B 1.352(11) 2_656 ?
C23B C28B 1.419(9) . ?
C23B C24B 1.445(13) . ?
C23B C36B 1.873(12) 2_656 ?
C23B C31B 1.936(11) 2_656 ?
C24B C64B 0.329(17) 2_656 ?
C24B C49B 1.197(13) 2_656 ?
C24B C36B 1.437(13) 2_656 ?
C24B C25B 1.481(16) . ?
C24B C63B 1.665(13) 2_656 ?
C25B C49B 0.469(13) 2_656 ?
C25B C50B 0.982(14) 2_656 ?
C25B C26B 1.425(14) . ?
C25B C74B 1.449(15) . ?
C25B C48B 1.632(13) 2_656 ?
C25B C64B 1.670(15) 2_656 ?
C25B C62B 1.987(13) 2_656 ?
C26B C50B 0.511(11) 2_656 ?
C26B C62B 1.130(13) 2_656 ?
C26B C51B 1.381(14) 2_656 ?
C26B C27B 1.408(12) . ?
C26B C76B 1.494(19) . ?
C26B C49B 1.869(12) 2_656 ?
C26B C61B 1.992(13) 2_656 ?
C27B C62B 0.616(10) 2_656 ?
C27B C61B 0.848(11) 2_656 ?
C27B C28B 1.436(12) . ?
C27B C32B 1.490(13) . ?
C27B C63B 1.758(12) 2_656 ?
C27B C50B 1.815(11) 2_656 ?
C27B C60B 1.928(11) 2_656 ?
C27B C57B 1.995(12) 2_656 ?
C28B C63B 0.871(10) 2_656 ?
C28B C30B 1.120(11) 2_656 ?
C28B C62B 1.395(11) 2_656 ?
C28B C29B 1.409(10) . ?
C28B C29B 1.680(11) 2_656 ?
C28B C61B 1.958(11) 2_656 ?
C28B C60B 2.032(10) 2_656 ?
C29B C29B 0.442(14) 2_656 ?
C29B C30B 1.016(11) 2_656 ?
C29B C60B 1.417(10) . ?
C29B C30B 1.450(10) . ?
C29B C60B 1.723(11) 2_656 ?
C30B C60B 1.186(12) 2_656 ?
C30B C63B 1.428(11) . ?
C30B C31B 1.472(12) . ?
C31B C60B 0.936(11) 2_656 ?
C31B C32B 1.394(11) . ?
C31B C35B 1.446(11) . ?
C31B C61B 1.813(11) 2_656 ?
C32B C61B 0.676(11) 2_656 ?
C32B C57B 1.051(11) 2_656 ?
C32B C60B 1.399(12) 2_656 ?
C32B C33B 1.436(11) . ?
C32B C58B 1.845(11) 2_656 ?
C33B C57B 0.663(11) 2_656 ?
C33B C58B 0.818(12) 2_656 ?
C33B C77B 1.379(16) . ?
C33B C34B 1.440(12) . ?
C33B C56B 1.534(13) 2_656 ?
C33B C59B 1.662(13) 2_656 ?
C33B C55B 1.939(14) 2_656 ?
C33B C61B 1.952(13) 2_656 ?
C34B C58B 0.665(11) 2_656 ?
C34B C59B 1.368(12) 2_656 ?
C34B C39B 1.439(15) . ?
C34B C35B 1.455(12) . ?
C35B C36B 1.471(14) . ?
C35B C58B 1.742(12) 2_656 ?
C36B C64B 1.449(14) . ?
C36B C37B 1.492(14) . ?
C37B C65B 1.431(11) . ?
C37B C38B 1.468(11) . ?
C38B C43B 1.409(12) . ?
C38B C39B 1.437(15) . ?
C39B C59B 1.268(13) 2_656 ?
C39B C40B 1.456(13) . ?
C39B C58B 1.950(13) 2_656 ?
C40B C59B 1.270(13) 2_656 ?
C40B C41B 1.399(14) . ?
C40B C78B 1.494(16) . ?
C40B C80B 1.681(13) 2_656 ?
C40B C55B 1.696(13) 2_656 ?
C40B C54B 1.895(13) 2_656 ?
C41B C80B 0.888(12) 2_656 ?
C41B C67B 1.443(12) . ?
C41B C42B 1.450(14) . ?
C42B C43B 1.412(13) . ?
C43B C44B 1.426(10) . ?
C44B C45B 1.393(12) . ?
C44B C65B 1.399(10) . ?
C44B C72B 1.770(11) 2_656 ?
C44B C73B 1.797(11) 2_656 ?
C45B C72B 0.870(11) 2_656 ?
C45B C46B 1.473(12) . ?
C45B C70B 1.907(11) 2_656 ?
C45B C73B 2.017(12) 2_656 ?
C46B C72B 0.702(10) 2_656 ?
C46B C70B 0.841(10) 2_656 ?
C46B C79B 1.402(10) . ?
C46B C47B 1.423(9) . ?
C46B C73B 1.745(12) 2_656 ?
C46B C69B 1.820(13) 2_656 ?
C46B C71B 2.002(10) 2_656 ?
C47B C74B 0.967(12) 2_656 ?
C47B C73B 1.238(12) 2_656 ?
C47B C52B 1.402(11) . ?
C47B C48B 1.440(10) . ?
C47B C75B 1.489(17) 2_656 ?
C47B C72B 1.689(10) 2_656 ?
C47B C69B 1.881(13) 2_656 ?
C47B C70B 1.982(11) 2_656 ?
C48B C73B 0.913(11) 2_656 ?
C48B C74B 0.975(13) 2_656 ?
C48B C49B 1.437(12) . ?
C48B C65B 1.497(13) . ?
C49B C64B 1.419(11) . ?
C49B C50B 1.424(10) . ?
C49B C74B 1.542(14) 2_656 ?
C50B C62B 1.403(10) . ?
C50B C51B 1.445(13) . ?
C50B C76B 1.672(19) 2_656 ?
C50B C74B 1.967(13) 2_656 ?
C51B C76B 0.38(2) 2_656 ?
C51B C75B 1.184(19) 2_656 ?
C51B C56B 1.426(13) . ?
C51B C52B 1.449(15) . ?
C51B C77B 1.793(18) 2_656 ?
C51B C74B 1.986(15) 2_656 ?
C52B C75B 0.28(2) 2_656 ?
C52B C69B 1.269(15) 2_656 ?
C52B C53B 1.414(11) . ?
C52B C74B 1.558(15) 2_656 ?
C52B C76B 1.654(18) 2_656 ?
C53B C69B 0.479(13) 2_656 ?
C53B C68B 1.035(15) 2_656 ?
C53B C79B 1.432(10) . ?
C53B C54B 1.451(13) . ?
C53B C75B 1.608(18) 2_656 ?
C53B C70B 1.830(11) 2_656 ?
C54B C68B 0.607(12) 2_656 ?
C54B C78B 0.915(13) 2_656 ?
C54B C55B 1.415(12) . ?
C54B C80B 1.437(12) . ?
C54B C67B 1.627(11) 2_656 ?
C54B C69B 1.835(14) 2_656 ?
C55B C78B 0.530(11) 2_656 ?
C55B C77B 0.957(17) 2_656 ?
C55B C59B 1.405(10) . ?
C55B C56B 1.423(10) . ?
C55B C68B 1.966(13) 2_656 ?
C56B C77B 0.522(16) 2_656 ?
C56B C76B 1.042(19) 2_656 ?
C56B C57B 1.398(10) . ?
C56B C78B 1.829(14) 2_656 ?
C57B C58B 1.414(10) . ?
C57B C61B 1.415(11) . ?
C57B C77B 1.478(15) 2_656 ?
C58B C59B 1.399(10) . ?
C58B C77B 2.002(17) 2_656 ?
C59B C78B 1.632(13) 2_656 ?
C59B C77B 1.812(18) 2_656 ?
C60B C61B 1.433(12) . ?
C61B C62B 1.457(11) . ?
C62B C63B 1.399(10) . ?
C63B C64B 1.438(11) . ?
C65B C73B 1.293(13) 2_656 ?
C66B C71B 1.391(11) . ?
C66B C67B 1.466(11) . ?
C67B C80B 0.726(10) 2_656 ?
C67B C68B 1.369(14) . ?
C68B C69B 1.382(15) . ?
C68B C80B 1.472(15) 2_656 ?
C68B C78B 1.487(13) . ?
C68B C79B 1.905(12) 2_656 ?
C69B C79B 1.155(13) 2_656 ?
C69B C70B 1.438(12) . ?
C69B C75B 1.479(19) . ?
C70B C79B 0.605(9) 2_656 ?
C70B C71B 1.351(10) . ?
C70B C72B 1.397(9) . ?
C71B C79B 1.366(11) 2_656 ?
C72B C73B 1.462(12) . ?
C72B C79B 1.996(10) 2_656 ?
C73B C74B 1.436(13) . ?
C74B C75B 1.466(19) . ?
C75B C76B 1.41(2) . ?
C76B C77B 1.42(2) . ?
C77B C78B 1.385(17) . ?
C78B C80B 1.943(14) 2_656 ?
C81B C81B 0.39(3) 2_656 ?
C81B F6 1.02(3) 2_656 ?
C81B F5 1.29(3) . ?
C81B F6 1.34(2) . ?
C81B F4 1.34(5) . ?
C81B F4 1.44(5) 2_656 ?
C81B F5 1.60(3) 2_656 ?
F4 F6 1.003(12) 2_656 ?
F4 F5 1.621(13) 2_656 ?
F5 F6 1.157(12) 2_656 ?
Ni1 N3 1.954(3) . ?
Ni1 N1 1.959(3) . ?
Ni1 N2 1.959(3) . ?
Ni1 N4 1.964(3) . ?
N1 C4 1.371(4) . ?
N1 C1 1.380(4) . ?
N2 C16 1.377(4) . ?
N2 C19 1.379(4) . ?
N3 C11 1.378(4) . ?
N3 C14 1.380(4) . ?
N4 C9 1.379(4) . ?
N4 C6 1.380(4) . ?
C1 C20 1.372(4) . ?
C1 C2 1.444(4) . ?
C2 C3 1.363(4) . ?
C2 C21 1.495(5) . ?
C3 C4 1.446(5) . ?
C3 C23 1.494(5) . ?
C4 C5 1.376(5) . ?
C5 C6 1.370(5) . ?
C5 H5 0.9500 . ?
C6 C7 1.444(5) . ?
C7 C8 1.358(4) . ?
C7 C25 1.497(5) . ?
C8 C9 1.443(4) . ?
C8 C27 1.504(5) . ?
C9 C10 1.374(4) . ?
C10 C11 1.375(4) . ?
C10 H10 0.9500 . ?
C11 C12 1.448(4) . ?
C12 C13 1.353(5) . ?
C12 C29 1.502(5) . ?
C13 C14 1.446(5) . ?
C13 C31 1.503(4) . ?
C14 C15 1.374(5) . ?
C15 C16 1.379(5) . ?
C15 H15 0.9500 . ?
C16 C17 1.445(5) . ?
C17 C18 1.365(5) . ?
C17 C33 1.496(5) . ?
C18 C19 1.447(4) . ?
C18 C35 1.500(5) . ?
C19 C20 1.373(4) . ?
C20 H20 0.9500 . ?
C21 C22 1.514(6) . ?
C21 H21A 0.9900 . ?
C21 H21B 0.9900 . ?
C22 H22A 0.9800 . ?
C22 H22B 0.9800 . ?
C22 H22C 0.9800 . ?
C23 C24 1.536(7) . ?
C23 H23A 0.9900 . ?
C23 H23B 0.9900 . ?
C24 H24A 0.9800 . ?
C24 H24B 0.9800 . ?
C24 H24C 0.9800 . ?
C25 C26 1.533(6) . ?
C25 H25A 0.9900 . ?
C25 H25B 0.9900 . ?
C26 H26A 0.9800 . ?
C26 H26B 0.9800 . ?
C26 H26C 0.9800 . ?
C27 C28 1.513(6) . ?
C27 H27A 0.9900 . ?
C27 H27B 0.9900 . ?
C28 H28A 0.9800 . ?
C28 H28B 0.9800 . ?
C28 H28C 0.9800 . ?
C29 C30 1.526(6) . ?
C29 H29A 0.9900 . ?
C29 H29B 0.9900 . ?
C30 H30A 0.9800 . ?
C30 H30B 0.9800 . ?
C30 H30C 0.9800 . ?
C31 C32 1.534(5) . ?
C31 H31A 0.9900 . ?
C31 H31B 0.9900 . ?
C32 H32A 0.9800 . ?
C32 H32B 0.9800 . ?
C32 H32C 0.9800 . ?
C33 C34 1.531(6) . ?
C33 H33A 0.9900 . ?
C33 H33B 0.9900 . ?
C34 H34A 0.9800 . ?
C34 H34B 0.9800 . ?
C34 H34C 0.9800 . ?
C35 C36 1.522(7) . ?
C35 H35A 0.9900 . ?
C35 H35B 0.9900 . ?
C36 H36A 0.9800 . ?
C36 H36B 0.9800 . ?
C36 H36C 0.9800 . ?
Ni2 N6 1.954(3) . ?
Ni2 N8 1.960(3) . ?
Ni2 N5 1.960(3) . ?
Ni2 N7 1.961(3) . ?
N5 C40 1.377(4) . ?
N5 C37 1.382(4) . ?
N6 C42 1.377(4) . ?
N6 C45 1.382(4) . ?
N7 C50 1.372(4) . ?
N7 C47 1.377(4) . ?
N8 C52 1.373(4) . ?
N8 C55 1.378(4) . ?
C37 C56 1.371(4) . ?
C37 C38 1.441(4) . ?
C38 C39 1.366(4) . ?
C38 C57 1.498(5) . ?
C39 C40 1.438(4) . ?
C39 C59 1.503(5) . ?
C40 C41 1.384(4) . ?
C41 C42 1.377(4) . ?
C41 H41 0.9500 . ?
C42 C43 1.444(4) . ?
C43 C44 1.361(4) . ?
C43 C61 1.509(5) . ?
C44 C45 1.448(5) . ?
C44 C63 1.501(5) . ?
C45 C46 1.379(4) . ?
C46 C47 1.369(4) . ?
C46 H46 0.9500 . ?
C47 C48 1.448(5) . ?
C48 C49 1.359(4) . ?
C48 C65 1.495(5) . ?
C49 C50 1.445(4) . ?
C49 C67 1.502(5) . ?
C50 C51 1.375(4) . ?
C51 C52 1.382(4) . ?
C51 H51 0.9500 . ?
C52 C53 1.444(4) . ?
C53 C54 1.362(4) . ?
C53 C69 1.496(5) . ?
C54 C55 1.442(4) . ?
C54 C71 1.500(5) . ?
C55 C56 1.369(4) . ?
C56 H56 0.9500 . ?
C57 C58 1.540(5) . ?
C57 H57A 0.9900 . ?
C57 H57B 0.9900 . ?
C58 H58A 0.9800 . ?
C58 H58B 0.9800 . ?
C58 H58C 0.9800 . ?
C59 C60 1.526(6) . ?
C59 H59A 0.9900 . ?
C59 H59B 0.9900 . ?
C60 H60A 0.9800 . ?
C60 H60B 0.9800 . ?
C60 H60C 0.9800 . ?
C61 C62 1.532(6) . ?
C61 H61A 0.9900 . ?
C61 H61B 0.9900 . ?
C62 H62A 0.9800 . ?
C62 H62B 0.9800 . ?
C62 H62C 0.9800 . ?
C63 C64 1.534(6) . ?
C63 H63A 0.9900 . ?
C63 H63B 0.9900 . ?
C64 H64A 0.9800 . ?
C64 H64B 0.9800 . ?
C64 H64C 0.9800 . ?
C65 C66 1.534(6) . ?
C65 H65A 0.9900 . ?
C65 H65B 0.9900 . ?
C66 H66A 0.9800 . ?
C66 H66B 0.9800 . ?
C66 H66C 0.9800 . ?
C67 C68 1.533(6) . ?
C67 H67A 0.9900 . ?
C67 H67B 0.9900 . ?
C68 H68A 0.9800 . ?
C68 H68B 0.9800 . ?
C68 H68C 0.9800 . ?
C69 C70 1.530(6) . ?
C69 H69A 0.9900 . ?
C69 H69B 0.9900 . ?
C70 H70A 0.9800 . ?
C70 H70B 0.9800 . ?
C70 H70C 0.9800 . ?
C71 C72 1.534(6) . ?
C71 H71A 0.9900 . ?
C71 H71B 0.9900 . ?
C72 H72A 0.9800 . ?
C72 H72B 0.9800 . ?
C72 H72C 0.9800 . ?
Ni3 N11 1.955(3) . ?
Ni3 N9 1.959(3) . ?
Ni3 N12 1.961(3) . ?
Ni3 N10 1.965(3) . ?
N9 C76 1.367(4) . ?
N9 C73 1.383(4) . ?
N10 C78 1.380(4) . ?
N10 C81 1.381(4) . ?
N11 C86 1.375(4) . ?
N11 C83 1.381(4) . ?
N12 C88 1.377(4) . ?
N12 C91 1.383(4) . ?
C73 C92 1.377(4) . ?
C73 C74 1.448(4) . ?
C74 C75 1.356(4) . ?
C74 C93 1.498(5) . ?
C75 C76 1.438(4) . ?
C75 C95 1.498(5) . ?
C76 C77 1.381(4) . ?
C77 C78 1.375(4) . ?
C77 H77 0.9500 . ?
C78 C79 1.446(5) . ?
C79 C80 1.368(4) . ?
C79 C97 1.502(5) . ?
C80 C81 1.443(4) . ?
C80 C99 1.495(5) . ?
C81 C82 1.370(4) . ?
C82 C83 1.373(4) . ?
C82 H82 0.9500 . ?
C83 C84 1.442(4) . ?
C84 C85 1.363(4) . ?
C84 C101 1.498(5) . ?
C85 C86 1.442(4) . ?
C85 C103 1.498(5) . ?
C86 C87 1.375(4) . ?
C87 C88 1.372(4) . ?
C87 H87 0.9500 . ?
C88 C89 1.446(5) . ?
C89 C90 1.360(4) . ?
C89 C105 1.500(5) . ?
C90 C91 1.446(4) . ?
C90 C107 1.499(5) . ?
C91 C92 1.384(4) . ?
C92 H92 0.9500 . ?
C93 C94 1.523(7) . ?
C93 H93A 0.9900 . ?
C93 H93B 0.9900 . ?
C94 H94A 0.9800 . ?
C94 H94B 0.9800 . ?
C94 H94C 0.9800 . ?
C95 C96 1.542(6) . ?
C95 H95A 0.9900 . ?
C95 H95B 0.9900 . ?
C96 H96A 0.9800 . ?
C96 H96B 0.9800 . ?
C96 H96C 0.9800 . ?
C97 C98 1.530(5) . ?
C97 H97A 0.9900 . ?
C97 H97B 0.9900 . ?
C98 H98A 0.9800 . ?
C98 H98B 0.9800 . ?
C98 H98C 0.9800 . ?
C99 C100 1.530(6) . ?
C99 H99A 0.9900 . ?
C99 H99B 0.9900 . ?
C100 H10A 0.9800 . ?
C100 H10B 0.9800 . ?
C100 H10C 0.9800 . ?
C101 C102 1.538(6) . ?
C101 H10D 0.9900 . ?
C101 H10E 0.9900 . ?
C102 H10F 0.9800 . ?
C102 H10G 0.9800 . ?
C102 H10H 0.9800 . ?
C103 C104 1.537(6) . ?
C103 H10I 0.9900 . ?
C103 H10J 0.9900 . ?
C104 H10K 0.9800 . ?
C104 H10L 0.9800 . ?
C104 H10M 0.9800 . ?
C105 C106 1.514(6) . ?
C105 H10N 0.9900 . ?
C105 H10O 0.9900 . ?
C106 H10P 0.9800 . ?
C106 H10Q 0.9800 . ?
C106 H10R 0.9800 . ?
C107 C108 1.516(7) . ?
C107 H10S 0.9900 . ?
C107 H10T 0.9900 . ?
C108 H10U 0.9800 . ?
C108 H10V 0.9800 . ?
C108 H10W 0.9800 . ?
Ni4 N13 1.958(3) . ?
Ni4 N14 1.958(3) . ?
Ni4 N16 1.959(3) . ?
Ni4 N15 1.961(3) . ?
N13 C109 1.375(4) . ?
N13 C112 1.376(4) . ?
N14 C117 1.373(4) . ?
N14 C114 1.381(4) . ?
N15 C119 1.379(4) . ?
N15 C122 1.379(4) . ?
N16 C127 1.373(4) . ?
N16 C124 1.385(4) . ?
C109 C128 1.385(4) . ?
C109 C110 1.453(5) . ?
C110 C111 1.363(4) . ?
C110 C129 1.503(5) . ?
C111 C112 1.443(5) . ?
C111 C131 1.504(5) . ?
C112 C113 1.376(5) . ?
C113 C114 1.372(5) . ?
C113 H113 0.9500 . ?
C114 C115 1.444(5) . ?
C115 C116 1.359(5) . ?
C115 C133 1.505(5) . ?
C116 C117 1.450(4) . ?
C116 C135 1.487(5) . ?
C117 C118 1.379(5) . ?
C118 C119 1.378(4) . ?
C118 H118 0.9500 . ?
C119 C120 1.435(4) . ?
C120 C121 1.347(5) . ?
C120 C137 1.504(5) . ?
C121 C122 1.438(5) . ?
C121 C139 1.494(5) . ?
C122 C123 1.378(5) . ?
C123 C124 1.366(5) . ?
C123 H123 0.9500 . ?
C124 C125 1.449(5) . ?
C125 C126 1.350(5) . ?
C125 C141 1.499(5) . ?
C126 C127 1.440(4) . ?
C126 C143 1.510(5) . ?
C127 C128 1.380(5) . ?
C128 H128 0.9500 . ?
C129 C130 1.544(6) . ?
C129 H12A 0.9900 . ?
C129 H12B 0.9900 . ?
C130 H13A 0.9800 . ?
C130 H13B 0.9800 . ?
C130 H13C 0.9800 . ?
C131 C132 1.537(6) . ?
C131 H13D 0.9900 . ?
C131 H13E 0.9900 . ?
C132 H13F 0.9800 . ?
C132 H13G 0.9800 . ?
C132 H13H 0.9800 . ?
C133 C134 1.526(6) . ?
C133 H13I 0.9900 . ?
C133 H13J 0.9900 . ?
C134 H13K 0.9800 . ?
C134 H13L 0.9800 . ?
C134 H13M 0.9800 . ?
C135 C136 1.527(6) . ?
C135 H13N 0.9900 . ?
C135 H13O 0.9900 . ?
C136 H13P 0.9800 . ?
C136 H13Q 0.9800 . ?
C136 H13R 0.9800 . ?
C137 C138 1.528(6) . ?
C137 H13S 0.9900 . ?
C137 H13T 0.9900 . ?
C138 H13U 0.9800 . ?
C138 H13V 0.9800 . ?
C138 H13W 0.9800 . ?
C139 C140 1.544(6) . ?
C139 H13X 0.9900 . ?
C139 H13Y 0.9900 . ?
C140 H14A 0.9800 . ?
C140 H14B 0.9800 . ?
C140 H14C 0.9800 . ?
C141 C142 1.534(5) . ?
C141 H14D 0.9900 . ?
C141 H14E 0.9900 . ?
C142 H14F 0.9800 . ?
C142 H14G 0.9800 . ?
C142 H14H 0.9800 . ?
C143 C144 1.531(6) . ?
C143 H14I 0.9900 . ?
C143 H14J 0.9900 . ?
C144 H14K 0.9800 . ?
C144 H14L 0.9800 . ?
C144 H14M 0.9800 . ?
Ni6 N26 1.951(10) . ?
Ni6 N25 1.960(10) . ?
Ni6 N27 1.963(10) . ?
Ni6 N28 1.973(10) . ?
N25 C240 1.379(11) . ?
N25 C237 1.387(10) . ?
N26 C242 1.378(11) . ?
N26 C245 1.382(10) . ?
N27 C250 1.370(11) . ?
N27 C247 1.382(10) . ?
N28 C252 1.376(11) . ?
N28 C255 1.386(10) . ?
C237 C256 1.374(11) . ?
C237 C238 1.441(11) . ?
C238 C239 1.368(11) . ?
C238 H238 0.9500 . ?
C239 C240 1.441(11) . ?
C239 H239 0.9500 . ?
C240 C241 1.385(11) . ?
C241 C242 1.378(11) . ?
C241 H241 0.9500 . ?
C242 C243 1.444(11) . ?
C243 C244 1.361(11) . ?
C243 H243 0.9500 . ?
C244 C245 1.447(11) . ?
C244 H244 0.9500 . ?
C245 C246 1.376(11) . ?
C246 C247 1.367(11) . ?
C246 H246 0.9500 . ?
C247 C248 1.445(11) . ?
C248 C249 1.361(11) . ?
C248 H248 0.9500 . ?
C249 C250 1.445(11) . ?
C249 H249 0.9500 . ?
C250 C251 1.375(11) . ?
C251 C252 1.383(11) . ?
C251 H251 0.9500 . ?
C252 C253 1.449(11) . ?
C253 C254 1.360(11) . ?
C253 H253 0.9500 . ?
C254 C255 1.442(11) . ?
C254 H254 0.9500 . ?
C255 C256 1.367(11) . ?
C256 H256 0.9500 . ?
Ni7 N31 1.951(10) . ?
Ni7 N30 1.960(10) . ?
Ni7 N29 1.964(10) . ?
Ni7 N32 1.968(10) . ?
N29 C276 1.369(10) . ?
N29 C273 1.383(11) . ?
N30 C278 1.378(10) . ?
N30 C281 1.380(11) . ?
N31 C286 1.376(10) . ?
N31 C283 1.380(11) . ?
N32 C288 1.382(10) . ?
N32 C291 1.382(11) . ?
C273 C292 1.377(11) . ?
C273 C274 1.449(11) . ?
C274 C275 1.356(11) . ?
C274 H274 0.9500 . ?
C275 C276 1.437(11) . ?
C275 H275 0.9500 . ?
C276 C277 1.380(11) . ?
C277 C278 1.371(11) . ?
C277 H277 0.9500 . ?
C278 C279 1.442(11) . ?
C279 C280 1.369(11) . ?
C279 H279 0.9500 . ?
C280 C281 1.444(11) . ?
C280 H280 0.9500 . ?
C281 C282 1.372(11) . ?
C282 C283 1.374(11) . ?
C282 H282 0.9500 . ?
C283 C284 1.442(11) . ?
C284 C285 1.364(11) . ?
C284 H284 0.9500 . ?
C285 C286 1.442(11) . ?
C285 H285 0.9500 . ?
C286 C287 1.374(11) . ?
C287 C288 1.370(11) . ?
C287 H287 0.9500 . ?
C288 C289 1.445(11) . ?
C289 C290 1.359(11) . ?
C289 H289 0.9500 . ?
C290 C291 1.447(11) . ?
C290 H290 0.9500 . ?
C291 C292 1.385(11) . ?
C292 H292 0.9500 . ?
Ni5 N23 1.953(10) . ?
Ni5 N21 1.956(10) . ?
Ni5 N24 1.962(10) . ?
Ni5 N22 1.967(10) . ?
N21 C204 1.373(10) . ?
N21 C201 1.379(11) . ?
N22 C219 1.381(11) . ?
N22 C216 1.382(10) . ?
N23 C211 1.379(11) . ?
N23 C214 1.382(10) . ?
N24 C209 1.378(11) . ?
N24 C206 1.382(10) . ?
C201 C220 1.375(11) . ?
C201 C202 1.443(11) . ?
C202 C203 1.364(11) . ?
C202 H202 0.9500 . ?
C203 C204 1.444(11) . ?
C203 H203 0.9500 . ?
C204 C205 1.371(11) . ?
C205 C206 1.368(11) . ?
C205 H205 0.9500 . ?
C206 C207 1.440(11) . ?
C207 C208 1.359(11) . ?
C207 H207 0.9500 . ?
C208 C209 1.443(11) . ?
C208 H208 0.9500 . ?
C209 C210 1.374(11) . ?
C210 C211 1.376(11) . ?
C210 H210 0.9500 . ?
C211 C212 1.448(11) . ?
C212 C213 1.353(11) . ?
C212 H212 0.9500 . ?
C213 C214 1.444(11) . ?
C213 H213 0.9500 . ?
C214 C215 1.373(11) . ?
C215 C216 1.377(11) . ?
C215 H215 0.9500 . ?
C216 C217 1.446(11) . ?
C217 C218 1.365(11) . ?
C217 H217 0.9500 . ?
C218 C219 1.449(11) . ?
C218 H218 0.9500 . ?
C219 C220 1.378(11) . ?
C220 H220 0.9500 . ?
Ni8 N36 1.952(10) . ?
Ni8 N33 1.954(10) . ?
Ni8 N35 1.960(10) . ?
Ni8 N34 1.981(9) . ?
N33 C309 1.372(11) . ?
N33 C312 1.374(10) . ?
N34 C317 1.380(11) . ?
N34 C314 1.389(10) . ?
N35 C319 1.375(11) . ?
N35 C322 1.43(4) . ?
N36 C327 1.24(4) . ?
N36 C324 1.32(4) . ?
C309 C328 1.29(4) . ?
C309 C310 1.454(11) . ?
C310 C311 1.362(11) . ?
C310 H310 0.9500 . ?
C311 C312 1.441(11) . ?
C311 H311 0.9500 . ?
C312 C313 1.372(11) . ?
C313 C314 1.370(11) . ?
C313 H313 0.9500 . ?
C314 C315 1.442(11) . ?
C315 C316 1.359(11) . ?
C315 H315 0.9500 . ?
C316 C317 1.455(11) . ?
C316 H316 0.9500 . ?
C317 C318 1.383(11) . ?
C318 C319 1.384(11) . ?
C318 H318 0.9500 . ?
C321 C322 1.432(11) . ?
C322 C323 1.374(11) . ?
C323 C324 1.361(11) . ?
C323 H323 0.9500 . ?
C324 C325 1.446(11) . ?
C325 C326 1.345(11) . ?
C325 H325 0.9500 . ?
C326 C327 1.441(11) . ?
C326 H326 0.9500 . ?
C327 C328 1.379(11) . ?
C328 H328 0.9500 . ?
C1S C2S 1.3900 . ?
C1S C6S 1.3900 . ?
C1S C7S 1.547(18) . ?
C2S C3S 1.3900 . ?
C2S H2S 0.9500 . ?
C3S C4S 1.3900 . ?
C3S H3S 0.9500 . ?
C4S C5S 1.3900 . ?
C4S H4S 0.9500 . ?
C5S C6S 1.3900 . ?
C5S H5S 0.9500 . ?
C6S H6S 0.9500 . ?
C7S H7SA 0.9800 . ?
C7S H7SB 0.9800 . ?
C7S H7SC 0.9800 . ?
C20S C19S 1.3900 . ?
C20S C15S 1.3900 . ?
C20S H20S 0.9500 . ?
C19S C18S 1.3900 . ?
C19S H19S 0.9500 . ?
C18S C17S 1.3900 . ?
C18S H18S 0.9500 . ?
C17S C16S 1.3900 . ?
C17S H17S 0.9500 . ?
C16S C15S 1.3900 . ?
C16S H16S 0.9500 . ?
C15S C21S 1.389(19) . ?
C21S H21C 0.9800 . ?
C21S H21D 0.9800 . ?
C21S H21E 0.9800 . ?
C8S C9S 1.3900 . ?
C8S C13S 1.3900 . ?
C8S C14S 1.517(12) . ?
C9S C10S 1.3900 . ?
C9S H9S 0.9500 . ?
C10S C11S 1.3900 . ?
C10S H10X 0.9500 . ?
C11S C12S 1.3900 . ?
C11S H11S 0.9500 . ?
C12S C13S 1.3900 . ?
C12S H12S 0.9500 . ?
C13S H13Z 0.9500 . ?
C14S H14N 0.9800 . ?
C14S H14O 0.9800 . ?
C14S H14P 0.9800 . ?
C27S C26S 1.3900 . ?
C27S C22S 1.3900 . ?
C27S H27S 0.9500 . ?
C26S C25S 1.3900 . ?
C26S H26S 0.9500 . ?
C25S C24S 1.3900 . ?
C25S H25S 0.9500 . ?
C24S C23S 1.3900 . ?
C24S H24S 0.9500 . ?
C23S C22S 1.3900 . ?
C23S H23S 0.9500 . ?
C22S H22S 0.9500 . ?
 
loop_
 _geom_angle_atom_site_label_1
 _geom_angle_atom_site_label_2
 _geom_angle_atom_site_label_3
 _geom_angle
 _geom_angle_site_symmetry_1
 _geom_angle_site_symmetry_3
 _geom_angle_publ_flag
Nd6A Nd1A Nd3A 95.3(10) . . ?
Nd6A Nd1A C76A 96.8(9) . . ?
Nd3A Nd1A C76A 98.29(14) . . ?
Nd6A Nd1A C11A 67.6(9) . . ?
Nd3A Nd1A C11A 118.25(13) . . ?
C76A Nd1A C11A 34.83(18) . . ?
Nd6A Nd1A C77A 128.7(9) . . ?
Nd3A Nd1A C77A 103.18(14) . . ?
C76A Nd1A C77A 33.83(17) . . ?
C11A Nd1A C77A 61.40(18) . . ?
Nd6A Nd1A C12A 68.1(9) . . ?
Nd3A Nd1A C12A 150.31(14) . . ?
C76A Nd1A C12A 61.54(18) . . ?
C11A Nd1A C12A 33.41(17) . . ?
C77A Nd1A C12A 72.79(17) . . ?
Nd6A Nd1A C18A 128.1(9) . . ?
Nd3A Nd1A C18A 130.73(14) . . ?
C76A Nd1A C18A 59.25(17) . . ?
C11A Nd1A C18A 69.52(17) . . ?
C77A Nd1A C18A 33.65(16) . . ?
C12A Nd1A C18A 60.05(18) . . ?
Nd6A Nd1A C17A 98.0(10) . . ?
Nd3A Nd1A C17A 163.43(14) . . ?
C76A Nd1A C17A 70.36(17) . . ?
C11A Nd1A C17A 58.96(17) . . ?
C77A Nd1A C17A 60.60(17) . . ?
C12A Nd1A C17A 33.54(18) . . ?
C18A Nd1A C17A 33.09(17) . . ?
Nd6A Nd1A C75A 89.1(10) . . ?
Nd3A Nd1A C75A 68.24(12) . . ?
C76A Nd1A C75A 31.83(16) . . ?
C11A Nd1A C75A 53.46(16) . . ?
C77A Nd1A C75A 56.15(15) . . ?
C12A Nd1A C75A 86.47(17) . . ?
C18A Nd1A C75A 88.04(15) . . ?
C17A Nd1A C75A 101.99(16) . . ?
Nd6A Nd1A C10A 44.3(9) . . ?
Nd3A Nd1A C10A 95.00(12) . . ?
C76A Nd1A C10A 52.88(17) . . ?
C11A Nd1A C10A 31.82(16) . . ?
C77A Nd1A C10A 86.22(17) . . ?
C12A Nd1A C10A 55.73(17) . . ?
C18A Nd1A C10A 101.15(17) . . ?
C17A Nd1A C10A 87.66(17) . . ?
C75A Nd1A C10A 49.44(15) . . ?
Nd6A Nd1A C78A 146.7(10) . . ?
Nd3A Nd1A C78A 77.98(12) . . ?
C76A Nd1A C78A 53.05(17) . . ?
C11A Nd1A C78A 86.73(16) . . ?
C77A Nd1A C78A 29.37(15) . . ?
C12A Nd1A C78A 102.16(16) . . ?
C18A Nd1A C78A 53.14(15) . . ?
C17A Nd1A C78A 85.49(16) . . ?
C75A Nd1A C78A 57.91(14) . . ?
C10A Nd1A C78A 103.21(15) . . ?
Nd6A Nd1A C13A 47.1(10) . . ?
Nd3A Nd1A C13A 142.35(14) . . ?
C76A Nd1A C13A 86.72(17) . . ?
C11A Nd1A C13A 53.04(16) . . ?
C77A Nd1A C13A 101.40(17) . . ?
C12A Nd1A C13A 28.67(16) . . ?
C18A Nd1A C13A 83.71(17) . . ?
C17A Nd1A C13A 51.41(17) . . ?
C75A Nd1A C13A 103.95(15) . . ?
C10A Nd1A C13A 58.70(16) . . ?
C78A Nd1A C13A 130.73(15) . . ?
Nd5A Nd2A Nd4A 77.9(6) . . ?
Nd5A Nd2A C50A 97.8(5) . . ?
Nd4A Nd2A C50A 122.07(14) . . ?
Nd5A Nd2A C36A 100.7(6) . . ?
Nd4A Nd2A C36A 156.53(14) . . ?
C50A Nd2A C36A 34.50(18) . . ?
Nd5A Nd2A C51A 121.1(5) . . ?
Nd4A Nd2A C51A 99.33(14) . . ?
C50A Nd2A C51A 34.69(19) . . ?
C36A Nd2A C51A 60.97(19) . . ?
Nd5A Nd2A C54A 67.2(5) . . ?
Nd4A Nd2A C54A 98.80(15) . . ?
C50A Nd2A C54A 34.44(18) . . ?
C36A Nd2A C54A 60.11(19) . . ?
C51A Nd2A C54A 54.95(18) . . ?
Nd5A Nd2A C37A 126.8(7) . . ?
Nd4A Nd2A C37A 155.19(14) . . ?
C50A Nd2A C37A 58.70(17) . . ?
C36A Nd2A C37A 32.63(16) . . ?
C51A Nd2A C37A 67.61(17) . . ?
C54A Nd2A C37A 90.68(17) . . ?
Nd5A Nd2A C48A 153.0(5) . . ?
Nd4A Nd2A C48A 101.40(13) . . ?
C50A Nd2A C48A 59.24(17) . . ?
C36A Nd2A C48A 69.18(18) . . ?
C51A Nd2A C48A 31.92(15) . . ?
C54A Nd2A C48A 86.42(16) . . ?
C37A Nd2A C48A 56.13(16) . . ?
Nd5A Nd2A C35A 73.8(6) . . ?
Nd4A Nd2A C35A 150.98(15) . . ?
C50A Nd2A C35A 57.15(19) . . ?
C36A Nd2A C35A 32.01(18) . . ?
C51A Nd2A C35A 90.06(19) . . ?
C54A Nd2A C35A 64.4(2) . . ?
C37A Nd2A C35A 53.20(17) . . ?
C48A Nd2A C35A 100.96(17) . . ?
Nd5A Nd2A C52A 101.9(6) . . ?
Nd4A Nd2A C52A 69.80(12) . . ?
C50A Nd2A C52A 54.47(18) . . ?
C36A Nd2A C52A 87.87(18) . . ?
C51A Nd2A C52A 31.91(16) . . ?
C54A Nd2A C52A 51.61(18) . . ?
C37A Nd2A C52A 99.53(15) . . ?
C48A Nd2A C52A 54.15(14) . . ?
C35A Nd2A C52A 110.00(18) . . ?
Nd5A Nd2A C49A 157.3(6) . . ?
Nd4A Nd2A C49A 124.19(13) . . ?
C50A Nd2A C49A 66.90(17) . . ?
C36A Nd2A C49A 57.07(17) . . ?
C51A Nd2A C49A 55.18(16) . . ?
C54A Nd2A C49A 100.92(16) . . ?
C37A Nd2A C49A 31.02(15) . . ?
C48A Nd2A C49A 30.12(14) . . ?
C35A Nd2A C49A 83.62(16) . . ?
C52A Nd2A C49A 83.22(14) . . ?
Nd5A Nd2A C53A 73.2(5) . . ?
Nd4A Nd2A C53A 71.51(12) . . ?
C50A Nd2A C53A 52.72(17) . . ?
C36A Nd2A C53A 85.56(17) . . ?
C51A Nd2A C53A 51.47(16) . . ?
C54A Nd2A C53A 29.67(18) . . ?
C37A Nd2A C53A 110.72(15) . . ?
C48A Nd2A C53A 80.94(15) . . ?
C35A Nd2A C53A 94.11(18) . . ?
C52A Nd2A C53A 29.82(15) . . ?
C49A Nd2A C53A 106.62(15) . . ?
C69A Nd3A C70A 36.58(19) . . ?
C69A Nd3A Nd1A 118.82(17) . . ?
C70A Nd3A Nd1A 148.73(18) . . ?
C69A Nd3A C74A 35.21(17) . . ?
C70A Nd3A C74A 63.22(18) . . ?
Nd1A Nd3A C74A 86.74(15) . . ?
C69A Nd3A Nd6A 118.3(2) . . ?
C70A Nd3A Nd6A 153.1(2) . . ?
Nd1A Nd3A Nd6A 11.8(3) . . ?
C74A Nd3A Nd6A 90.0(2) . . ?
C69A Nd3A C68A 35.77(17) . . ?
C70A Nd3A C68A 58.83(18) . . ?
Nd1A Nd3A C68A 115.16(14) . . ?
C74A Nd3A C68A 60.59(16) . . ?
Nd6A Nd3A C68A 107.4(3) . . ?
C69A Nd3A C71A 61.93(19) . . ?
C70A Nd3A C71A 33.82(17) . . ?
Nd1A Nd3A C71A 130.43(19) . . ?
C74A Nd3A C71A 70.77(18) . . ?
Nd6A Nd3A C71A 141.9(4) . . ?
C68A Nd3A C71A 91.77(17) . . ?
C69A Nd3A C40A 56.70(19) . . ?
C70A Nd3A C40A 33.53(18) . . ?
Nd1A Nd3A C40A 169.15(18) . . ?
C74A Nd3A C40A 90.93(18) . . ?
Nd6A Nd3A C40A 158.0(4) . . ?
C68A Nd3A C40A 54.91(19) . . ?
C71A Nd3A C40A 58.07(18) . . ?
C69A Nd3A C41A 55.53(17) . . ?
C70A Nd3A C41A 55.42(19) . . ?
Nd1A Nd3A C41A 137.25(17) . . ?
C74A Nd3A C41A 88.49(16) . . ?
Nd6A Nd3A C41A 126.1(4) . . ?
C68A Nd3A C41A 31.83(16) . . ?
C71A Nd3A C41A 87.08(19) . . ?
C40A Nd3A C41A 31.99(19) . . ?
C69A Nd3A C73A 57.95(17) . . ?
C70A Nd3A C73A 67.98(18) . . ?
Nd1A Nd3A C73A 81.94(14) . . ?
C74A Nd3A C73A 31.48(16) . . ?
Nd6A Nd3A C73A 90.7(3) . . ?
C68A Nd3A C73A 90.30(16) . . ?
C71A Nd3A C73A 55.78(17) . . ?
C40A Nd3A C73A 101.46(17) . . ?
C41A Nd3A C73A 113.11(15) . . ?
C69A Nd3A C72A 67.75(17) . . ?
C70A Nd3A C72A 56.32(17) . . ?
Nd1A Nd3A C72A 101.00(16) . . ?
C74A Nd3A C72A 56.95(17) . . ?
Nd6A Nd3A C72A 112.2(3) . . ?
C68A Nd3A C72A 103.43(16) . . ?
C71A Nd3A C72A 29.87(15) . . ?
C40A Nd3A C72A 86.51(17) . . ?
C41A Nd3A C72A 111.57(16) . . ?
C73A Nd3A C72A 30.66(15) . . ?
C69A Nd3A C75A 55.75(17) . . ?
C70A Nd3A C75A 90.22(17) . . ?
Nd1A Nd3A C75A 63.19(12) . . ?
C74A Nd3A C75A 29.73(16) . . ?
Nd6A Nd3A C75A 63.2(2) . . ?
C68A Nd3A C75A 62.64(15) . . ?
C71A Nd3A C75A 100.16(17) . . ?
C40A Nd3A C75A 110.86(17) . . ?
C41A Nd3A C75A 94.45(17) . . ?
C73A Nd3A C75A 51.07(16) . . ?
C72A Nd3A C75A 81.38(16) . . ?
Nd5A Nd4A C61A 121.1(2) . . ?
Nd5A Nd4A Nd2A 14.21(16) . . ?
C61A Nd4A Nd2A 116.99(15) . . ?
Nd5A Nd4A C57A 108.4(2) . . ?
C61A Nd4A C57A 36.61(18) . . ?
Nd2A Nd4A C57A 113.85(17) . . ?
Nd5A Nd4A C60A 155.00(19) . . ?
C61A Nd4A C60A 35.34(18) . . ?
Nd2A Nd4A C60A 145.89(15) . . ?
C57A Nd4A C60A 58.68(19) . . ?
Nd5A Nd4A C62A 94.75(18) . . ?
C61A Nd4A C62A 33.48(16) . . ?
Nd2A Nd4A C62A 86.58(13) . . ?
C57A Nd4A C62A 60.07(16) . . ?
C60A Nd4A C62A 60.39(17) . . ?
Nd5A Nd4A C58A 127.0(3) . . ?
C61A Nd4A C58A 57.14(17) . . ?
Nd2A Nd4A C58A 138.45(19) . . ?
C57A Nd4A C58A 33.77(17) . . ?
C60A Nd4A C58A 55.49(18) . . ?
C62A Nd4A C58A 88.87(16) . . ?
Nd5A Nd4A C59A 159.2(3) . . ?
C61A Nd4A C59A 56.00(17) . . ?
Nd2A Nd4A C59A 169.58(16) . . ?
C57A Nd4A C59A 55.78(19) . . ?
C60A Nd4A C59A 32.59(17) . . ?
C62A Nd4A C59A 88.20(16) . . ?
C58A Nd4A C59A 32.3(2) . . ?
Nd5A Nd4A C56A 78.1(2) . . ?
C61A Nd4A C56A 59.5(2) . . ?
Nd2A Nd4A C56A 85.40(14) . . ?
C57A Nd4A C56A 30.63(19) . . ?
C60A Nd4A C56A 88.52(18) . . ?
C62A Nd4A C56A 66.52(16) . . ?
C58A Nd4A C56A 55.27(19) . . ?
C59A Nd4A C56A 84.25(19) . . ?
Nd5A Nd4A C65A 143.9(2) . . ?
C61A Nd4A C65A 56.99(18) . . ?
Nd2A Nd4A C65A 129.68(14) . . ?
C57A Nd4A C65A 88.15(18) . . ?
C60A Nd4A C65A 30.70(15) . . ?
C62A Nd4A C65A 65.36(16) . . ?
C58A Nd4A C65A 84.38(18) . . ?
C59A Nd4A C65A 55.11(17) . . ?
C56A Nd4A C65A 116.05(17) . . ?
Nd5A Nd4A C52A 67.72(17) . . ?
C61A Nd4A C52A 54.42(17) . . ?
Nd2A Nd4A C52A 62.64(12) . . ?
C57A Nd4A C52A 62.80(16) . . ?
C60A Nd4A C52A 87.38(17) . . ?
C62A Nd4A C52A 29.11(16) . . ?
C58A Nd4A C52A 96.56(16) . . ?
C59A Nd4A C52A 109.51(16) . . ?
C56A Nd4A C52A 52.14(14) . . ?
C65A Nd4A C52A 94.09(16) . . ?
Nd5A Nd4A C63A 96.5(2) . . ?
C61A Nd4A C63A 53.47(16) . . ?
Nd2A Nd4A C63A 83.74(12) . . ?
C57A Nd4A C63A 86.94(16) . . ?
C60A Nd4A C63A 63.38(16) . . ?
C62A Nd4A C63A 28.84(14) . . ?
C58A Nd4A C63A 109.97(16) . . ?
C59A Nd4A C63A 95.95(17) . . ?
C56A Nd4A C63A 94.95(15) . . ?
C65A Nd4A C63A 51.36(15) . . ?
C52A Nd4A C63A 48.58(15) . . ?
Nd2A Nd5A Nd4A 87.9(5) . . ?
Nd2A Nd5A C54A 100.3(5) . . ?
Nd4A Nd5A C54A 105.2(3) . . ?
Nd2A Nd5A C30A 130.2(6) . . ?
Nd4A Nd5A C30A 116.5(4) . . ?
C54A Nd5A C30A 34.1(2) . . ?
Nd2A Nd5A C50A 69.4(5) . . ?
Nd4A Nd5A C50A 118.2(2) . . ?
C54A Nd5A C50A 34.76(19) . . ?
C30A Nd5A C50A 60.8(2) . . ?
Nd2A Nd5A C36A 67.1(6) . . ?
Nd4A Nd5A C36A 145.8(3) . . ?
C54A Nd5A C36A 60.0(2) . . ?
C30A Nd5A C36A 70.0(2) . . ?
C50A Nd5A C36A 32.39(19) . . ?
Nd2A Nd5A C31A 124.1(7) . . ?
Nd4A Nd5A C31A 144.3(4) . . ?
C54A Nd5A C31A 57.9(2) . . ?
C30A Nd5A C31A 31.79(19) . . ?
C50A Nd5A C31A 67.7(2) . . ?
C36A Nd5A C31A 57.4(2) . . ?
Nd2A Nd5A C35A 94.4(7) . . ?
Nd4A Nd5A C35A 173.2(3) . . ?
C54A Nd5A C35A 68.2(2) . . ?
C30A Nd5A C35A 57.4(2) . . ?
C50A Nd5A C35A 57.1(2) . . ?
C36A Nd5A C35A 32.27(19) . . ?
C31A Nd5A C35A 31.29(18) . . ?
Nd2A Nd5A C53A 95.3(5) . . ?
Nd4A Nd5A C53A 74.4(2) . . ?
C54A Nd5A C53A 31.1(2) . . ?
C30A Nd5A C53A 56.4(2) . . ?
C50A Nd5A C53A 53.02(19) . . ?
C36A Nd5A C53A 84.7(2) . . ?
C31A Nd5A C53A 86.2(2) . . ?
C35A Nd5A C53A 99.1(2) . . ?
Nd2A Nd5A C51A 49.1(4) . . ?
Nd4A Nd5A C51A 91.40(19) . . ?
C54A Nd5A C51A 52.3(2) . . ?
C30A Nd5A C51A 85.6(2) . . ?
C50A Nd5A C51A 31.00(18) . . ?
C36A Nd5A C51A 54.7(2) . . ?
C31A Nd5A C51A 98.5(2) . . ?
C35A Nd5A C51A 85.4(3) . . ?
C53A Nd5A C51A 49.61(18) . . ?
Nd2A Nd5A Nd3A 95.6(5) . . ?
Nd4A Nd5A Nd3A 92.78(15) . . ?
C54A Nd5A Nd3A 156.3(2) . . ?
C30A Nd5A Nd3A 123.4(2) . . ?
C50A Nd5A Nd3A 143.9(3) . . ?
C36A Nd5A Nd3A 111.8(3) . . ?
C31A Nd5A Nd3A 98.57(19) . . ?
C35A Nd5A Nd3A 93.3(2) . . ?
C53A Nd5A Nd3A 162.8(3) . . ?
C51A Nd5A Nd3A 144.2(3) . . ?
Nd2A Nd5A C52A 67.2(5) . . ?
Nd4A Nd5A C52A 67.14(17) . . ?
C54A Nd5A C52A 50.6(2) . . ?
C30A Nd5A C52A 82.6(2) . . ?
C50A Nd5A C52A 51.06(19) . . ?
C36A Nd5A C52A 81.4(2) . . ?
C31A Nd5A C52A 108.1(2) . . ?
C35A Nd5A C52A 107.9(2) . . ?
C53A Nd5A C52A 29.18(16) . . ?
C51A Nd5A C52A 29.47(15) . . ?
Nd3A Nd5A C52A 153.15(18) . . ?
Nd1A Nd6A C11A 100.8(10) . . ?
Nd1A Nd6A C12A 100.6(10) . . ?
C11A Nd6A C12A 35.5(2) . . ?
Nd1A Nd6A Nd3A 72.9(9) . . ?
C11A Nd6A Nd3A 120.1(4) . . ?
C12A Nd6A Nd3A 154.5(4) . . ?
Nd1A Nd6A C10A 127.5(10) . . ?
C11A Nd6A C10A 35.8(2) . . ?
C12A Nd6A C10A 62.1(3) . . ?
Nd3A Nd6A C10A 101.7(4) . . ?
Nd1A Nd6A C76A 72.0(9) . . ?
C11A Nd6A C76A 34.7(2) . . ?
C12A Nd6A C76A 61.9(2) . . ?
Nd3A Nd6A C76A 92.9(3) . . ?
C10A Nd6A C76A 55.9(2) . . ?
Nd1A Nd6A C13A 124.9(12) . . ?
C11A Nd6A C13A 59.1(3) . . ?
C12A Nd6A C13A 32.4(2) . . ?
Nd3A Nd6A C13A 162.1(6) . . ?
C10A Nd6A C13A 67.1(3) . . ?
C76A Nd6A C13A 91.7(3) . . ?
Nd1A Nd6A C17A 71.3(10) . . ?
C11A Nd6A C17A 58.9(2) . . ?
C12A Nd6A C17A 33.1(2) . . ?
Nd3A Nd6A C17A 142.8(6) . . ?
C10A Nd6A C17A 92.5(3) . . ?
C76A Nd6A C17A 66.9(3) . . ?
C13A Nd6A C17A 54.2(2) . . ?
Nd1A Nd6A C9A 157.9(11) . . ?
C11A Nd6A C9A 58.8(3) . . ?
C12A Nd6A C9A 68.4(3) . . ?
Nd3A Nd6A C9A 108.4(4) . . ?
C10A Nd6A C9A 30.6(2) . . ?
C76A Nd6A C9A 86.0(3) . . ?
C13A Nd6A C9A 54.7(3) . . ?
C17A Nd6A C9A 101.2(3) . . ?
Nd1A Nd6A C79A 109.5(10) . . ?
C11A Nd6A C79A 53.9(3) . . ?
C12A Nd6A C79A 87.9(3) . . ?
Nd3A Nd6A C79A 71.9(3) . . ?
C10A Nd6A C79A 30.76(19) . . ?
C76A Nd6A C79A 51.6(2) . . ?
C13A Nd6A C79A 97.8(4) . . ?
C17A Nd6A C79A 111.6(3) . . ?
C9A Nd6A C79A 52.9(3) . . ?
Nd1A Nd6A C75A 80.6(9) . . ?
C11A Nd6A C75A 54.0(2) . . ?
C12A Nd6A C75A 88.4(3) . . ?
Nd3A Nd6A C75A 66.4(2) . . ?
C10A Nd6A C75A 51.8(2) . . ?
C76A Nd6A C75A 31.25(18) . . ?
C13A Nd6A C75A 111.8(3) . . ?
C17A Nd6A C75A 98.2(3) . . ?
C9A Nd6A C75A 80.0(3) . . ?
C79A Nd6A C75A 29.32(16) . . ?
Nd1A Nd6A C77A 43.4(8) . . ?
C11A Nd6A C77A 57.8(3) . . ?
C12A Nd6A C77A 68.9(3) . . ?
Nd3A Nd6A C77A 91.6(4) . . ?
C10A Nd6A C77A 85.9(3) . . ?
C76A Nd6A C77A 30.38(19) . . ?
C13A Nd6A C77A 101.0(3) . . ?
C17A Nd6A C77A 55.0(3) . . ?
C9A Nd6A C77A 115.1(3) . . ?
C79A Nd6A C77A 79.3(2) . . ?
C75A Nd6A C77A 52.4(2) . . ?
C45A C1A C81A 108.7(4) . . ?
C45A C1A C5A 115.3(4) . . ?
C81A C1A C5A 110.7(4) . . ?
C45A C1A C2A 110.9(4) . . ?
C81A C1A C2A 112.6(4) . . ?
C5A C1A C2A 98.6(4) . . ?
C42A C2A C3A 121.8(5) . . ?
C42A C2A C1A 122.6(4) . . ?
C3A C2A C1A 108.9(5) . . ?
C2A C3A C80A 121.3(5) . . ?
C2A C3A C4A 109.9(4) . . ?
C80A C3A C4A 120.2(4) . . ?
C5A C4A C9A 123.0(5) . . ?
C5A C4A C3A 108.9(5) . . ?
C9A C4A C3A 120.5(4) . . ?
C4A C5A C6A 121.3(5) . . ?
C4A C5A C1A 112.3(5) . . ?
C6A C5A C1A 120.3(4) . . ?
C5A C6A C67A 116.8(5) . . ?
C5A C6A C7A 117.4(5) . . ?
C67A C6A C7A 118.3(4) . . ?
C8A C7A C66A 109.2(4) . . ?
C8A C7A C6A 119.8(4) . . ?
C66A C7A C6A 121.1(4) . . ?
C9A C8A C7A 122.4(5) . . ?
C9A C8A C13A 120.0(5) . . ?
C7A C8A C13A 108.2(5) . . ?
C9A C8A Nd6A 71.6(3) . . ?
C7A C8A Nd6A 104.4(3) . . ?
C13A C8A Nd6A 66.1(3) . . ?
C10A C9A C8A 118.2(5) . . ?
C10A C9A C4A 118.6(4) . . ?
C8A C9A C4A 115.7(5) . . ?
C10A C9A Nd6A 62.1(3) . . ?
C8A C9A Nd6A 79.3(3) . . ?
C4A C9A Nd6A 103.1(3) . . ?
C9A C10A C79A 121.3(5) . . ?
C9A C10A C11A 122.6(5) . . ?
C79A C10A C11A 108.3(4) . . ?
C9A C10A Nd6A 87.3(4) . . ?
C79A C10A Nd6A 87.3(3) . . ?
C11A C10A Nd6A 67.1(3) . . ?
C9A C10A Nd1A 95.5(3) . . ?
C79A C10A Nd1A 83.5(3) . . ?
C11A C10A Nd1A 61.8(2) . . ?
Nd6A C10A Nd1A 8.2(3) . . ?
C12A C11A C76A 122.2(5) . . ?
C12A C11A C10A 118.1(5) . . ?
C76A C11A C10A 106.1(4) . . ?
C12A C11A Nd6A 74.4(3) . . ?
C76A C11A Nd6A 81.6(4) . . ?
C10A C11A Nd6A 77.1(4) . . ?
C12A C11A Nd1A 75.4(3) . . ?
C76A C11A Nd1A 72.1(2) . . ?
C10A C11A Nd1A 86.4(3) . . ?
Nd6A C11A Nd1A 11.6(3) . . ?
C13A C12A C11A 119.2(5) . . ?
C13A C12A C17A 113.9(5) . . ?
C11A C12A C17A 117.0(5) . . ?
C13A C12A Nd6A 84.2(4) . . ?
C11A C12A Nd6A 70.0(3) . . ?
C17A C12A Nd6A 84.5(4) . . ?
C13A C12A Nd1A 93.2(3) . . ?
C11A C12A Nd1A 71.2(3) . . ?
C17A C12A Nd1A 74.5(2) . . ?
Nd6A C12A Nd1A 11.3(3) . . ?
C12A C13A C8A 121.5(5) . . ?
C12A C13A C14A 122.8(5) . . ?
C8A C13A C14A 107.5(5) . . ?
C12A C13A Nd6A 63.4(3) . . ?
C8A C13A Nd6A 83.6(4) . . ?
C14A C13A Nd6A 97.6(3) . . ?
C12A C13A Nd1A 58.2(2) . . ?
C8A C13A Nd1A 91.6(3) . . ?
C14A C13A Nd1A 95.6(3) . . ?
Nd6A C13A Nd1A 8.0(3) . . ?
C15A C14A C66A 122.0(5) . . ?
C15A C14A C13A 122.2(5) . . ?
C66A C14A C13A 106.8(5) . . ?
C14A C15A C16A 117.1(5) . . ?
C14A C15A C59A 118.2(5) . . ?
C16A C15A C59A 117.3(5) . . ?
C15A C16A C20A 120.7(5) . . ?
C15A C16A C17A 121.3(6) . . ?
C20A C16A C17A 109.8(5) . . ?
C15A C16A Nd1A 95.5(3) . . ?
C20A C16A Nd1A 87.8(3) . . ?
C17A C16A Nd1A 57.2(2) . . ?
C16A C17A C18A 106.5(5) . . ?
C16A C17A C12A 122.5(5) . . ?
C18A C17A C12A 120.7(5) . . ?
C16A C17A Nd1A 94.4(3) . . ?
C18A C17A Nd1A 73.1(2) . . ?
C12A C17A Nd1A 72.0(2) . . ?
C16A C17A Nd6A 95.5(3) . . ?
C18A C17A Nd6A 83.1(4) . . ?
C12A C17A Nd6A 62.5(4) . . ?
Nd1A C17A Nd6A 10.7(3) . . ?
C17A C18A C77A 122.3(5) . . ?
C17A C18A C19A 108.4(4) . . ?
C77A C18A C19A 118.6(5) . . ?
C17A C18A Nd1A 73.8(2) . . ?
C77A C18A Nd1A 71.6(2) . . ?
C19A C18A Nd1A 93.9(2) . . ?
C17A C18A Nd6A 66.9(3) . . ?
C77A C18A Nd6A 73.8(3) . . ?
C19A C18A Nd6A 99.6(3) . . ?
Nd1A C18A Nd6A 7.9(2) . . ?
C24A C19A C20A 120.0(5) . . ?
C24A C19A C18A 124.2(5) . . ?
C20A C19A C18A 107.7(5) . . ?
C24A C19A Nd1A 95.6(3) . . ?
C20A C19A Nd1A 88.2(3) . . ?
C18A C19A Nd1A 57.1(2) . . ?
C19A C20A C21A 122.3(5) . . ?
C19A C20A C16A 107.6(5) . . ?
C21A C20A C16A 122.1(5) . . ?
C22A C21A C58A 118.5(5) . . ?
C22A C21A C20A 117.4(5) . . ?
C58A C21A C20A 116.7(6) . . ?
C22A C21A Nd4A 91.2(3) . . ?
C58A C21A Nd4A 56.3(2) . . ?
C20A C21A Nd4A 96.0(3) . . ?
C21A C22A C55A 121.4(5) . . ?
C21A C22A C23A 120.8(5) . . ?
C55A C22A C23A 107.7(5) . . ?
C24A C23A C28A 124.7(5) . . ?
C24A C23A C22A 120.1(5) . . ?
C28A C23A C22A 105.6(5) . . ?
C19A C24A C23A 119.2(5) . . ?
C19A C24A C25A 117.0(5) . . ?
C23A C24A C25A 116.4(5) . . ?
C24A C25A C26A 120.1(5) . . ?
C24A C25A C78A 120.7(5) . . ?
C26A C25A C78A 109.4(5) . . ?
C27A C26A C72A 119.2(5) . . ?
C27A C26A C25A 122.3(5) . . ?
C72A C26A C25A 108.2(4) . . ?
C26A C27A C28A 117.7(5) . . ?
C26A C27A C32A 117.8(5) . . ?
C28A C27A C32A 117.0(5) . . ?
C23A C28A C29A 110.3(6) . . ?
C23A C28A C27A 118.5(5) . . ?
C29A C28A C27A 121.0(5) . . ?
C30A C29A C28A 122.1(6) . . ?
C30A C29A C55A 122.1(5) . . ?
C28A C29A C55A 107.4(5) . . ?
C30A C29A Nd5A 56.8(3) . . ?
C28A C29A Nd5A 98.8(3) . . ?
C55A C29A Nd5A 89.7(3) . . ?
C31A C30A C29A 117.4(5) . . ?
C31A C30A C54A 117.7(5) . . ?
C29A C30A C54A 117.2(5) . . ?
C31A C30A Nd5A 78.5(3) . . ?
C29A C30A Nd5A 94.8(3) . . ?
C54A C30A Nd5A 69.3(3) . . ?
C31A C30A Nd2A 78.9(3) . . ?
C29A C30A Nd2A 102.3(3) . . ?
C54A C30A Nd2A 62.3(2) . . ?
Nd5A C30A Nd2A 8.51(15) . . ?
C30A C31A C35A 122.2(6) . . ?
C30A C31A C32A 122.0(5) . . ?
C35A C31A C32A 107.1(5) . . ?
C30A C31A Nd5A 69.7(3) . . ?
C35A C31A Nd5A 75.2(3) . . ?
C32A C31A Nd5A 98.4(3) . . ?
C30A C31A Nd2A 73.4(3) . . ?
C35A C31A Nd2A 66.8(3) . . ?
C32A C31A Nd2A 103.6(3) . . ?
Nd5A C31A Nd2A 9.01(17) . . ?
C33A C32A C31A 110.3(5) . . ?
C33A C32A C27A 120.4(5) . . ?
C31A C32A C27A 120.3(5) . . ?
C32A C33A C71A 121.8(5) . . ?
C32A C33A C34A 108.6(5) . . ?
C71A C33A C34A 120.8(5) . . ?
C39A C34A C33A 121.8(5) . . ?
C39A C34A C35A 124.3(5) . . ?
C33A C34A C35A 104.7(5) . . ?
C31A C35A C36A 121.6(6) . . ?
C31A C35A C34A 109.2(5) . . ?
C36A C35A C34A 120.9(5) . . ?
C31A C35A Nd5A 73.5(3) . . ?
C36A C35A Nd5A 72.5(3) . . ?
C34A C35A Nd5A 97.0(3) . . ?
C31A C35A Nd2A 84.8(3) . . ?
C36A C35A Nd2A 62.6(2) . . ?
C34A C35A Nd2A 96.6(3) . . ?
Nd5A C35A Nd2A 11.80(14) . . ?
C50A C36A C37A 118.9(5) . . ?
C50A C36A C35A 117.6(5) . . ?
C37A C36A C35A 112.6(5) . . ?
C50A C36A Nd2A 70.7(3) . . ?
C37A C36A Nd2A 81.3(2) . . ?
C35A C36A Nd2A 85.4(3) . . ?
C50A C36A Nd5A 70.8(3) . . ?
C37A C36A Nd5A 91.6(3) . . ?
C35A C36A Nd5A 75.2(3) . . ?
Nd2A C36A Nd5A 12.25(10) . . ?
C38A C37A C36A 124.6(5) . . ?
C38A C37A C49A 106.0(4) . . ?
C36A C37A C49A 120.0(5) . . ?
C38A C37A Nd2A 96.7(3) . . ?
C36A C37A Nd2A 66.1(2) . . ?
C49A C37A Nd2A 79.2(2) . . ?
C38A C37A Nd5A 95.5(3) . . ?
C36A C37A Nd5A 59.8(2) . . ?
C49A C37A Nd5A 87.7(2) . . ?
Nd2A C37A Nd5A 8.59(7) . . ?
C39A C38A C37A 121.1(5) . . ?
C39A C38A C43A 120.6(5) . . ?
C37A C38A C43A 110.3(5) . . ?
C34A C39A C40A 118.8(5) . . ?
C34A C39A C38A 116.3(5) . . ?
C40A C39A C38A 117.9(5) . . ?
C39A C40A C70A 120.7(5) . . ?
C39A C40A C41A 120.7(5) . . ?
C70A C40A C41A 108.6(5) . . ?
C39A C40A Nd3A 96.5(3) . . ?
C70A C40A Nd3A 61.7(2) . . ?
C41A C40A Nd3A 78.7(3) . . ?
C42A C41A C68A 121.0(5) . . ?
C42A C41A C40A 121.5(5) . . ?
C68A C41A C40A 107.2(4) . . ?
C42A C41A Nd3A 101.6(3) . . ?
C68A C41A Nd3A 65.4(2) . . ?
C40A C41A Nd3A 69.3(2) . . ?
C2A C42A C41A 117.4(5) . . ?
C2A C42A C43A 119.3(5) . . ?
C41A C42A C43A 116.5(5) . . ?
C42A C43A C38A 122.5(5) . . ?
C42A C43A C44A 121.4(5) . . ?
C38A C43A C44A 106.5(5) . . ?
C45A C44A C49A 121.2(4) . . ?
C45A C44A C43A 121.5(4) . . ?
C49A C44A C43A 108.2(4) . . ?
C46A C45A C44A 118.5(4) . . ?
C46A C45A C1A 118.1(5) . . ?
C44A C45A C1A 120.4(4) . . ?
C45A C46A C47A 121.6(5) . . ?
C45A C46A C67A 120.5(5) . . ?
C47A C46A C67A 109.1(4) . . ?
C48A C47A C63A 124.4(4) . . ?
C48A C47A C46A 121.0(4) . . ?
C63A C47A C46A 106.4(4) . . ?
C49A C48A C47A 117.3(4) . . ?
C49A C48A C51A 117.8(5) . . ?
C47A C48A C51A 116.8(4) . . ?
C49A C48A Nd2A 77.9(2) . . ?
C47A C48A Nd2A 98.2(2) . . ?
C51A C48A Nd2A 66.3(2) . . ?
C48A C49A C44A 120.3(4) . . ?
C48A C49A C37A 121.8(4) . . ?
C44A C49A C37A 108.9(4) . . ?
C48A C49A Nd2A 71.9(2) . . ?
C44A C49A Nd2A 101.3(2) . . ?
C37A C49A Nd2A 69.8(2) . . ?
C36A C50A C51A 119.9(5) . . ?
C36A C50A C54A 119.4(5) . . ?
C51A C50A C54A 105.5(5) . . ?
C36A C50A Nd2A 74.8(3) . . ?
C51A C50A Nd2A 76.4(3) . . ?
C54A C50A Nd2A 79.6(3) . . ?
C36A C50A Nd5A 76.8(3) . . ?
C51A C50A Nd5A 85.7(3) . . ?
C54A C50A Nd5A 68.4(3) . . ?
Nd2A C50A Nd5A 12.74(12) . . ?
C48A C51A C50A 121.4(5) . . ?
C48A C51A C52A 117.4(5) . . ?
C50A C51A C52A 108.9(5) . . ?
C48A C51A Nd2A 81.8(3) . . ?
C50A C51A Nd2A 68.9(3) . . ?
C52A C51A Nd2A 84.2(3) . . ?
C48A C51A Nd5A 91.6(3) . . ?
C50A C51A Nd5A 63.3(3) . . ?
C52A C51A Nd5A 79.2(3) . . ?
Nd2A C51A Nd5A 9.83(12) . . ?
C62A C52A C53A 122.1(5) . . ?
C62A C52A C51A 124.7(4) . . ?
C53A C52A C51A 106.3(5) . . ?
C62A C52A Nd2A 100.5(3) . . ?
C53A C52A Nd2A 77.2(3) . . ?
C51A C52A Nd2A 63.9(2) . . ?
C62A C52A Nd4A 60.9(2) . . ?
C53A C52A Nd4A 79.8(3) . . ?
C51A C52A Nd4A 108.1(3) . . ?
Nd2A C52A Nd4A 47.56(7) . . ?
C62A C52A Nd5A 103.1(3) . . ?
C53A C52A Nd5A 66.8(3) . . ?
C51A C52A Nd5A 71.3(3) . . ?
Nd2A C52A Nd5A 10.85(13) . . ?
Nd4A C52A Nd5A 45.14(13) . . ?
C54A C53A C52A 110.4(5) . . ?
C54A C53A C56A 122.0(5) . . ?
C52A C53A C56A 119.8(5) . . ?
C54A C53A Nd5A 62.9(3) . . ?
C52A C53A Nd5A 84.0(3) . . ?
C56A C53A Nd5A 94.5(3) . . ?
C54A C53A Nd2A 65.7(3) . . ?
C52A C53A Nd2A 72.9(2) . . ?
C56A C53A Nd2A 102.6(3) . . ?
Nd5A C53A Nd2A 11.49(13) . . ?
C54A C53A Nd4A 108.3(3) . . ?
C52A C53A Nd4A 72.2(3) . . ?
C56A C53A Nd4A 65.3(2) . . ?
Nd5A C53A Nd4A 45.78(13) . . ?
Nd2A C53A Nd4A 46.16(8) . . ?
C53A C54A C30A 120.4(5) . . ?
C53A C54A C50A 108.8(5) . . ?
C30A C54A C50A 121.2(6) . . ?
C53A C54A Nd5A 86.1(3) . . ?
C30A C54A Nd5A 76.6(3) . . ?
C50A C54A Nd5A 76.9(3) . . ?
C53A C54A Nd2A 84.7(3) . . ?
C30A C54A Nd2A 87.9(3) . . ?
C50A C54A Nd2A 65.9(2) . . ?
Nd5A C54A Nd2A 12.42(15) . . ?
C56A C55A C22A 120.6(5) . . ?
C56A C55A C29A 120.3(5) . . ?
C22A C55A C29A 108.9(5) . . ?
C57A C56A C55A 118.7(5) . . ?
C57A C56A C53A 117.2(5) . . ?
C55A C56A C53A 117.5(6) . . ?
C57A C56A Nd4A 60.6(2) . . ?
C55A C56A Nd4A 98.3(3) . . ?
C53A C56A Nd4A 86.1(3) . . ?
C56A C57A C58A 120.2(5) . . ?
C56A C57A C61A 123.3(4) . . ?
C58A C57A C61A 106.1(5) . . ?
C56A C57A Nd4A 88.8(3) . . ?
C58A C57A Nd4A 80.1(2) . . ?
C61A C57A Nd4A 67.7(2) . . ?
C21A C58A C59A 122.0(5) . . ?
C21A C58A C57A 120.3(6) . . ?
C59A C58A C57A 108.1(4) . . ?
C21A C58A Nd4A 96.5(3) . . ?
C59A C58A Nd4A 74.8(2) . . ?
C57A C58A Nd4A 66.1(2) . . ?
C60A C59A C58A 109.4(5) . . ?
C60A C59A C15A 119.5(5) . . ?
C58A C59A C15A 121.0(5) . . ?
C60A C59A Nd4A 67.1(2) . . ?
C58A C59A Nd4A 73.0(2) . . ?
C15A C59A Nd4A 96.7(3) . . ?
C59A C60A C65A 123.0(5) . . ?
C59A C60A C61A 107.8(5) . . ?
C65A C60A C61A 118.9(4) . . ?
C59A C60A Nd4A 80.3(3) . . ?
C65A C60A Nd4A 89.4(2) . . ?
C61A C60A Nd4A 66.8(2) . . ?
C62A C61A C60A 123.0(5) . . ?
C62A C61A C57A 118.1(5) . . ?
C60A C61A C57A 108.6(4) . . ?
C62A C61A Nd4A 83.6(3) . . ?
C60A C61A Nd4A 77.9(2) . . ?
C57A C61A Nd4A 75.7(2) . . ?
C61A C62A C52A 119.1(5) . . ?
C61A C62A C63A 117.6(5) . . ?
C52A C62A C63A 116.2(4) . . ?
C61A C62A Nd4A 62.9(2) . . ?
C52A C62A Nd4A 90.0(3) . . ?
C63A C62A Nd4A 91.2(3) . . ?
C62A C63A C47A 120.0(5) . . ?
C62A C63A C64A 121.2(4) . . ?
C47A C63A C64A 109.4(4) . . ?
C62A C63A Nd4A 59.9(2) . . ?
C47A C63A Nd4A 102.9(3) . . ?
C64A C63A Nd4A 80.6(2) . . ?
C67A C64A C65A 124.4(4) . . ?
C67A C64A C63A 107.1(4) . . ?
C65A C64A C63A 119.2(4) . . ?
C67A C64A Nd4A 105.7(2) . . ?
C65A C64A Nd4A 66.0(2) . . ?
C63A C64A Nd4A 71.2(2) . . ?
C66A C65A C64A 116.9(4) . . ?
C66A C65A C60A 116.1(5) . . ?
C64A C65A C60A 119.9(4) . . ?
C66A C65A Nd4A 98.2(3) . . ?
C64A C65A Nd4A 86.4(2) . . ?
C60A C65A Nd4A 59.9(2) . . ?
C65A C66A C7A 120.8(5) . . ?
C65A C66A C14A 120.9(5) . . ?
C7A C66A C14A 108.3(4) . . ?
C64A C67A C6A 118.3(4) . . ?
C64A C67A C46A 108.0(4) . . ?
C6A C67A C46A 123.7(4) . . ?
C80A C68A C41A 119.2(4) . . ?
C80A C68A C69A 123.6(4) . . ?
C41A C68A C69A 107.0(5) . . ?
C80A C68A Nd3A 92.1(2) . . ?
C41A C68A Nd3A 82.8(3) . . ?
C69A C68A Nd3A 62.2(2) . . ?
C74A C69A C70A 121.3(5) . . ?
C74A C69A C68A 118.2(5) . . ?
C70A C69A C68A 109.2(4) . . ?
C74A C69A Nd3A 79.8(3) . . ?
C70A C69A Nd3A 74.3(3) . . ?
C68A C69A Nd3A 82.0(2) . . ?
C69A C70A C71A 120.7(5) . . ?
C69A C70A C40A 107.9(5) . . ?
C71A C70A C40A 121.1(5) . . ?
C69A C70A Nd3A 69.1(2) . . ?
C71A C70A Nd3A 83.5(3) . . ?
C40A C70A Nd3A 84.8(3) . . ?
C72A C71A C33A 117.6(5) . . ?
C72A C71A C70A 118.6(5) . . ?
C33A C71A C70A 116.5(5) . . ?
C72A C71A Nd3A 83.7(3) . . ?
C33A C71A Nd3A 97.3(3) . . ?
C70A C71A Nd3A 62.6(2) . . ?
C71A C72A C26A 123.0(5) . . ?
C71A C72A C73A 120.6(4) . . ?
C26A C72A C73A 107.0(4) . . ?
C71A C72A Nd3A 66.4(2) . . ?
C26A C72A Nd3A 104.3(3) . . ?
C73A C72A Nd3A 72.3(2) . . ?
C74A C73A C78A 119.8(5) . . ?
C74A C73A C72A 120.4(4) . . ?
C78A C73A C72A 109.9(4) . . ?
C74A C73A Nd3A 62.4(2) . . ?
C78A C73A Nd3A 102.5(3) . . ?
C72A C73A Nd3A 77.0(2) . . ?
C69A C74A C73A 118.0(5) . . ?
C69A C74A C75A 119.4(4) . . ?
C73A C74A C75A 115.8(4) . . ?
C69A C74A Nd3A 65.0(2) . . ?
C73A C74A Nd3A 86.1(3) . . ?
C75A C74A Nd3A 93.7(3) . . ?
C79A C75A C74A 120.4(4) . . ?
C79A C75A C76A 107.3(4) . . ?
C74A C75A C76A 124.6(4) . . ?
C79A C75A Nd1A 83.6(3) . . ?
C74A C75A Nd1A 96.2(3) . . ?
C76A C75A Nd1A 61.3(2) . . ?
C79A C75A Nd6A 73.5(4) . . ?
C74A C75A Nd6A 102.6(3) . . ?
C76A C75A Nd6A 64.3(3) . . ?
Nd1A C75A Nd6A 10.2(3) . . ?
C79A C75A Nd3A 83.3(3) . . ?
C74A C75A Nd3A 56.5(2) . . ?
C76A C75A Nd3A 107.4(3) . . ?
Nd1A C75A Nd3A 48.56(8) . . ?
Nd6A C75A Nd3A 50.41(18) . . ?
C77A C76A C11A 121.1(5) . . ?
C77A C76A C75A 118.3(5) . . ?
C11A C76A C75A 108.0(4) . . ?
C77A C76A Nd1A 75.0(3) . . ?
C11A C76A Nd1A 73.1(3) . . ?
C75A C76A Nd1A 86.9(2) . . ?
C77A C76A Nd6A 85.8(4) . . ?
C11A C76A Nd6A 63.8(3) . . ?
C75A C76A Nd6A 84.5(3) . . ?
Nd1A C76A Nd6A 11.2(3) . . ?
C78A C77A C76A 116.0(4) . . ?
C78A C77A C18A 117.1(5) . . ?
C76A C77A C18A 116.6(5) . . ?
C78A C77A Nd1A 92.3(3) . . ?
C76A C77A Nd1A 71.1(3) . . ?
C18A C77A Nd1A 74.8(2) . . ?
C78A C77A Nd6A 98.3(3) . . ?
C76A C77A Nd6A 63.9(3) . . ?
C18A C77A Nd6A 76.7(3) . . ?
Nd1A C77A Nd6A 7.9(2) . . ?
C73A C78A C77A 125.2(5) . . ?
C73A C78A C25A 105.5(4) . . ?
C77A C78A C25A 122.2(5) . . ?
C73A C78A Nd1A 93.2(3) . . ?
C77A C78A Nd1A 58.4(2) . . ?
C25A C78A Nd1A 96.5(3) . . ?
C75A C79A C10A 110.3(5) . . ?
C75A C79A C80A 121.9(5) . . ?
C10A C79A C80A 121.1(5) . . ?
C75A C79A Nd6A 77.2(4) . . ?
C10A C79A Nd6A 62.0(3) . . ?
C80A C79A Nd6A 103.8(3) . . ?
C75A C79A Nd1A 68.2(2) . . ?
C10A C79A Nd1A 68.3(2) . . ?
C80A C79A Nd1A 106.7(3) . . ?
Nd6A C79A Nd1A 9.1(3) . . ?
C75A C79A Nd3A 69.5(3) . . ?
C10A C79A Nd3A 109.4(3) . . ?
C80A C79A Nd3A 69.6(2) . . ?
Nd6A C79A Nd3A 48.93(19) . . ?
Nd1A C79A Nd3A 45.43(8) . . ?
C68A C80A C3A 118.8(4) . . ?
C68A C80A C79A 116.2(4) . . ?
C3A C80A C79A 118.0(5) . . ?
C68A C80A Nd3A 59.2(2) . . ?
C3A C80A Nd3A 102.6(2) . . ?
C79A C80A Nd3A 82.4(3) . . ?
F3 C81A F1 109.9(5) . . ?
F3 C81A F2 108.3(5) . . ?
F1 C81A F2 101.9(5) . . ?
F3 C81A C1A 113.1(5) . . ?
F1 C81A C1A 112.3(4) . . ?
F2 C81A C1A 110.6(5) . . ?
Nd2C Nd1C Nd3C 101.40(12) 2_556 2_556 ?
Nd2C Nd1C C56C 101.0(2) 2_556 2_556 ?
Nd3C Nd1C C56C 111.7(2) 2_556 2_556 ?
Nd2C Nd1C Nd4C 86.65(12) 2_556 . ?
Nd3C Nd1C Nd4C 14.85(6) 2_556 . ?
C56C Nd1C Nd4C 116.9(2) 2_556 . ?
Nd2C Nd1C C30C 123.0(2) 2_556 2_556 ?
Nd3C Nd1C C30C 124.2(2) 2_556 2_556 ?
C56C Nd1C C30C 34.8(3) 2_556 2_556 ?
Nd4C Nd1C C30C 136.7(2) . 2_556 ?
Nd2C Nd1C C64C 90.0(2) 2_556 . ?
Nd3C Nd1C C64C 95.70(17) 2_556 . ?
C56C Nd1C C64C 22.0(3) 2_556 . ?
Nd4C Nd1C C64C 97.55(18) . . ?
C30C Nd1C C64C 56.3(3) 2_556 . ?
Nd2C Nd1C C65C 123.5(2) 2_556 . ?
Nd3C Nd1C C65C 96.0(2) 2_556 . ?
C56C Nd1C C65C 24.2(3) 2_556 . ?
Nd4C Nd1C C65C 105.9(2) . . ?
C30C Nd1C C65C 32.7(3) 2_556 . ?
C64C Nd1C C65C 34.5(3) . . ?
Nd2C Nd1C C11C 62.8(2) 2_556 . ?
Nd3C Nd1C C11C 119.7(2) 2_556 . ?
C56C Nd1C C11C 38.3(3) 2_556 . ?
Nd4C Nd1C C11C 114.2(2) . . ?
C30C Nd1C C11C 65.3(3) 2_556 . ?
C64C Nd1C C11C 34.4(2) . . ?
C65C Nd1C C11C 61.8(3) . . ?
Nd2C Nd1C C17C 98.9(3) 2_556 . ?
Nd3C Nd1C C17C 156.2(3) 2_556 . ?
C56C Nd1C C17C 51.7(3) 2_556 . ?
Nd4C Nd1C C17C 168.0(2) . . ?
C30C Nd1C C17C 32.2(3) 2_556 . ?
C64C Nd1C C17C 72.0(3) . . ?
C65C Nd1C C17C 62.1(3) . . ?
C11C Nd1C C17C 60.3(3) . . ?
Nd2C Nd1C C57C 67.9(2) 2_556 2_556 ?
Nd3C Nd1C C57C 121.6(2) 2_556 2_556 ?
C56C Nd1C C57C 33.4(2) 2_556 2_556 ?
Nd4C Nd1C C57C 117.4(2) . 2_556 ?
C30C Nd1C C57C 59.9(3) 2_556 2_556 ?
C64C Nd1C C57C 32.1(3) . 2_556 ?
C65C Nd1C C57C 57.2(3) . 2_556 ?
C11C Nd1C C57C 5.5(3) . 2_556 ?
C17C Nd1C C57C 56.2(3) . 2_556 ?
Nd2C Nd1C C12C 68.2(2) 2_556 . ?
Nd3C Nd1C C12C 153.1(3) 2_556 . ?
C56C Nd1C C12C 50.4(3) 2_556 . ?
Nd4C Nd1C C12C 145.4(3) . . ?
C30C Nd1C C12C 55.5(3) 2_556 . ?
C64C Nd1C C12C 60.7(3) . . ?
C65C Nd1C C12C 72.2(3) . . ?
C11C Nd1C C12C 33.4(3) . . ?
C17C Nd1C C12C 33.4(3) . . ?
C57C Nd1C C12C 31.8(3) 2_556 . ?
Nd2C Nd1C C18C 127.4(2) 2_556 . ?
Nd3C Nd1C C18C 122.8(2) 2_556 . ?
C56C Nd1C C18C 39.7(3) 2_556 . ?
Nd4C Nd1C C18C 136.2(2) . . ?
C30C Nd1C C18C 5.4(4) 2_556 . ?
C64C Nd1C C18C 60.9(3) . . ?
C65C Nd1C C18C 34.9(3) . . ?
C11C Nd1C C18C 70.7(3) . . ?
C17C Nd1C C18C 33.5(3) . . ?
C57C Nd1C C18C 65.2(3) 2_556 . ?
C12C Nd1C C18C 59.5(3) . . ?
Nd1C Nd2C C11C 101.6(2) 2_556 2_556 ?
Nd1C Nd2C Nd3C 61.65(11) 2_556 . ?
C11C Nd2C Nd3C 119.7(2) 2_556 . ?
Nd1C Nd2C C10C 131.0(2) 2_556 2_556 ?
C11C Nd2C C10C 36.1(3) 2_556 2_556 ?
Nd3C Nd2C C10C 110.9(2) . 2_556 ?
Nd1C Nd2C C57C 96.3(2) 2_556 . ?
C11C Nd2C C57C 5.6(3) 2_556 . ?
Nd3C Nd2C C57C 119.1(2) . . ?
C10C Nd2C C57C 41.6(3) 2_556 . ?
Nd1C Nd2C C12C 96.1(3) 2_556 2_556 ?
C11C Nd2C C12C 36.3(3) 2_556 2_556 ?
Nd3C Nd2C C12C 146.9(2) . 2_556 ?
C10C Nd2C C12C 63.7(3) 2_556 2_556 ?
C57C Nd2C C12C 34.1(3) . 2_556 ?
Nd1C Nd2C C36C 110.8(2) 2_556 . ?
C11C Nd2C C36C 36.7(3) 2_556 . ?
Nd3C Nd2C C36C 155.9(2) . . ?
C10C Nd2C C36C 54.8(3) 2_556 . ?
C57C Nd2C C36C 36.9(3) . . ?
C12C Nd2C C36C 14.7(3) 2_556 . ?
Nd1C Nd2C Nd4C 77.24(12) 2_556 2_556 ?
C11C Nd2C Nd4C 120.9(2) 2_556 2_556 ?
Nd3C Nd2C Nd4C 15.67(6) . 2_556 ?
C10C Nd2C Nd4C 102.5(2) 2_556 2_556 ?
C57C Nd2C Nd4C 122.0(2) . 2_556 ?
C12C Nd2C Nd4C 155.2(2) 2_556 2_556 ?
C36C Nd2C Nd4C 156.2(2) . 2_556 ?
Nd1C Nd2C C49C 110.7(2) 2_556 . ?
C11C Nd2C C49C 30.4(3) 2_556 . ?
Nd3C Nd2C C49C 97.5(2) . . ?
C10C Nd2C C49C 21.0(3) 2_556 . ?
C57C Nd2C C49C 34.4(2) . . ?
C12C Nd2C C49C 66.0(3) 2_556 . ?
C36C Nd2C C49C 62.5(3) . . ?
Nd4C Nd2C C49C 93.7(2) 2_556 . ?
Nd1C Nd2C C64C 74.4(2) 2_556 2_556 ?
C11C Nd2C C64C 34.7(2) 2_556 2_556 ?
Nd3C Nd2C C64C 87.60(17) . 2_556 ?
C10C Nd2C C64C 56.7(3) 2_556 2_556 ?
C57C Nd2C C64C 32.3(3) . 2_556 ?
C12C Nd2C C64C 61.6(3) 2_556 2_556 ?
C36C Nd2C C64C 68.4(2) . 2_556 ?
Nd4C Nd2C C64C 93.68(16) 2_556 2_556 ?
C49C Nd2C C64C 37.2(3) . 2_556 ?
Nd1C Nd2C C56C 63.8(2) 2_556 . ?
C11C Nd2C C56C 37.9(3) 2_556 . ?
Nd3C Nd2C C56C 97.12(19) . . ?
C10C Nd2C C56C 70.0(3) 2_556 . ?
C57C Nd2C C56C 32.9(3) . . ?
C12C Nd2C C56C 49.8(3) 2_556 . ?
C36C Nd2C C56C 60.8(2) . . ?
Nd4C Nd2C C56C 107.24(19) 2_556 . ?
C49C Nd2C C56C 54.0(3) . . ?
C64C Nd2C C56C 20.8(3) 2_556 . ?
Nd1C Nd2C C9C 163.0(2) 2_556 2_556 ?
C11C Nd2C C9C 61.5(3) 2_556 2_556 ?
Nd3C Nd2C C9C 123.5(2) . 2_556 ?
C10C Nd2C C9C 33.2(3) 2_556 2_556 ?
C57C Nd2C C9C 66.8(3) . 2_556 ?
C12C Nd2C C9C 71.4(3) 2_556 2_556 ?
C36C Nd2C C9C 57.2(3) . 2_556 ?
Nd4C Nd2C C9C 109.1(2) 2_556 2_556 ?
C49C Nd2C C9C 54.2(3) . 2_556 ?
C64C Nd2C C9C 89.3(3) 2_556 2_556 ?
C56C Nd2C C9C 99.3(3) . 2_556 ?
Nd4C Nd3C Nd1C 112.8(3) 2_556 2_556 ?
Nd4C Nd3C C52C 81.9(3) 2_556 . ?
Nd1C Nd3C C52C 120.5(2) 2_556 . ?
Nd4C Nd3C Nd2C 95.9(3) 2_556 . ?
Nd1C Nd3C Nd2C 16.95(3) 2_556 . ?
C52C Nd3C Nd2C 118.2(2) . . ?
Nd4C Nd3C C61C 94.9(3) 2_556 2_556 ?
Nd1C Nd3C C61C 95.15(18) 2_556 2_556 ?
C52C Nd3C C61C 25.5(2) . 2_556 ?
Nd2C Nd3C C61C 95.15(18) . 2_556 ?
Nd4C Nd3C C53C 116.6(4) 2_556 . ?
Nd1C Nd3C C53C 108.2(2) 2_556 . ?
C52C Nd3C C53C 35.3(3) . . ?
Nd2C Nd3C C53C 117.0(2) . . ?
C61C Nd3C C53C 34.8(2) 2_556 . ?
Nd4C Nd3C C60C 65.0(3) 2_556 2_556 ?
Nd1C Nd3C C60C 123.52(19) 2_556 2_556 ?
C52C Nd3C C60C 17.0(2) . 2_556 ?
Nd2C Nd3C C60C 115.79(18) . 2_556 ?
C61C Nd3C C60C 35.7(2) 2_556 2_556 ?
C53C Nd3C C60C 52.3(3) . 2_556 ?
Nd4C Nd3C C77C 65.8(4) 2_556 . ?
Nd1C Nd3C C77C 154.5(2) 2_556 . ?
C52C Nd3C C77C 35.0(3) . . ?
Nd2C Nd3C C77C 146.1(2) . . ?
C61C Nd3C C77C 60.5(3) 2_556 . ?
C53C Nd3C C77C 56.7(3) . . ?
C60C Nd3C C77C 31.3(3) 2_556 . ?
Nd4C Nd3C C67C 126.4(3) 2_556 2_556 ?
Nd1C Nd3C C67C 94.10(18) 2_556 2_556 ?
C52C Nd3C C67C 44.8(3) . 2_556 ?
Nd2C Nd3C C67C 103.77(18) . 2_556 ?
C61C Nd3C C67C 34.8(2) 2_556 2_556 ?
C53C Nd3C C67C 14.3(2) . 2_556 ?
C60C Nd3C C67C 61.5(2) 2_556 2_556 ?
C77C Nd3C C67C 70.5(3) . 2_556 ?
Nd4C Nd3C C70C 66.1(3) 2_556 2_556 ?
Nd1C Nd3C C70C 155.50(18) 2_556 2_556 ?
C52C Nd3C C70C 35.8(3) . 2_556 ?
Nd2C Nd3C C70C 147.12(19) . 2_556 ?
C61C Nd3C C70C 61.3(2) 2_556 2_556 ?
C53C Nd3C C70C 56.9(3) . 2_556 ?
C60C Nd3C C70C 32.3(2) 2_556 2_556 ?
C77C Nd3C C70C 1.1(3) . 2_556 ?
C67C Nd3C C70C 70.8(2) 2_556 2_556 ?
Nd4C Nd3C C68C 126.3(4) 2_556 2_556 ?
Nd1C Nd3C C68C 116.6(2) 2_556 2_556 ?
C52C Nd3C C68C 55.6(3) . 2_556 ?
Nd2C Nd3C C68C 131.0(2) . 2_556 ?
C61C Nd3C C68C 61.3(3) 2_556 2_556 ?
C53C Nd3C C68C 26.6(3) . 2_556 ?
C60C Nd3C C68C 70.8(3) 2_556 2_556 ?
C77C Nd3C C68C 60.5(3) . 2_556 ?
C67C Nd3C C68C 33.2(2) 2_556 2_556 ?
C70C Nd3C C68C 60.2(3) 2_556 2_556 ?
Nd4C Nd3C C79C 118.8(4) 2_556 . ?
Nd1C Nd3C C79C 126.0(2) 2_556 . ?
C52C Nd3C C79C 56.1(3) . . ?
Nd2C Nd3C C79C 141.0(2) . . ?
C61C Nd3C C79C 66.5(3) 2_556 . ?
C53C Nd3C C79C 33.0(2) . . ?
C60C Nd3C C79C 69.5(3) 2_556 . ?
C77C Nd3C C79C 54.1(3) . . ?
C67C Nd3C C79C 42.0(2) 2_556 . ?
C70C Nd3C C79C 53.6(3) 2_556 . ?
C68C Nd3C C79C 10.1(2) 2_556 . ?
Nd3C Nd4C C60C 99.2(3) 2_556 . ?
Nd3C Nd4C C77C 98.6(4) 2_556 2_556 ?
C60C Nd4C C77C 34.0(3) . 2_556 ?
Nd3C Nd4C C52C 81.3(3) 2_556 2_556 ?
C60C Nd4C C52C 17.9(2) . 2_556 ?
C77C Nd4C C52C 36.7(3) 2_556 2_556 ?
Nd3C Nd4C C70C 98.6(4) 2_556 . ?
C60C Nd4C C70C 35.2(2) . . ?
C77C Nd4C C70C 1.1(3) 2_556 . ?
C52C Nd4C C70C 37.7(3) 2_556 . ?
Nd3C Nd4C C76C 135.3(4) 2_556 2_556 ?
C60C Nd4C C76C 52.7(3) . 2_556 ?
C77C Nd4C C76C 37.7(3) 2_556 2_556 ?
C52C Nd4C C76C 66.3(3) 2_556 2_556 ?
C70C Nd4C C76C 37.6(3) . 2_556 ?
Nd3C Nd4C C59C 131.2(3) 2_556 . ?
C60C Nd4C C59C 36.0(2) . . ?
C77C Nd4C C59C 57.0(3) 2_556 . ?
C52C Nd4C C59C 53.4(3) 2_556 . ?
C70C Nd4C C59C 57.8(3) . . ?
C76C Nd4C C59C 45.3(3) 2_556 . ?
Nd3C Nd4C Nd1C 52.4(3) 2_556 . ?
C60C Nd4C Nd1C 117.4(2) . . ?
C77C Nd4C Nd1C 141.6(3) 2_556 . ?
C52C Nd4C Nd1C 107.2(2) 2_556 . ?
C70C Nd4C Nd1C 142.3(2) . . ?
C76C Nd4C Nd1C 164.9(2) 2_556 . ?
C59C Nd4C Nd1C 119.6(2) . . ?
Nd3C Nd4C C51C 95.0(3) 2_556 2_556 ?
C60C Nd4C C51C 30.7(3) . 2_556 ?
C77C Nd4C C51C 64.7(3) 2_556 2_556 ?
C52C Nd4C C51C 35.3(3) 2_556 2_556 ?
C70C Nd4C C51C 65.8(3) . 2_556 ?
C76C Nd4C C51C 76.3(3) 2_556 2_556 ?
C59C Nd4C C51C 37.7(3) . 2_556 ?
Nd1C Nd4C C51C 90.7(2) . 2_556 ?
Nd3C Nd4C Nd2C 68.4(3) 2_556 2_556 ?
C60C Nd4C Nd2C 117.2(2) . 2_556 ?
C77C Nd4C Nd2C 148.5(3) 2_556 2_556 ?
C52C Nd4C Nd2C 111.8(2) 2_556 2_556 ?
C70C Nd4C Nd2C 149.50(19) . 2_556 ?
C76C Nd4C Nd2C 151.5(2) 2_556 2_556 ?
C59C Nd4C Nd2C 109.1(2) . 2_556 ?
Nd1C Nd4C Nd2C 16.11(3) . 2_556 ?
C51C Nd4C Nd2C 87.2(2) 2_556 2_556 ?
Nd3C Nd4C C61C 69.6(3) 2_556 . ?
C60C Nd4C C61C 35.5(2) . . ?
C77C Nd4C C61C 60.9(3) 2_556 . ?
C52C Nd4C C61C 24.3(2) 2_556 . ?
C70C Nd4C C61C 61.9(2) . . ?
C76C Nd4C C61C 88.2(3) 2_556 . ?
C59C Nd4C C61C 61.6(2) . . ?
Nd1C Nd4C C61C 83.49(17) . . ?
C51C Nd4C C61C 27.5(2) 2_556 . ?
Nd2C Nd4C C61C 87.61(17) 2_556 . ?
Nd3C Nd4C C41C 153.7(4) 2_556 . ?
C60C Nd4C C41C 57.6(3) . . ?
C77C Nd4C C41C 55.4(3) 2_556 . ?
C52C Nd4C C41C 74.6(3) 2_556 . ?
C70C Nd4C C41C 55.5(3) . . ?
C76C Nd4C C41C 21.2(3) 2_556 . ?
C59C Nd4C C41C 34.2(2) . . ?
Nd1C Nd4C C41C 146.2(2) . . ?
C51C Nd4C C41C 71.3(3) 2_556 . ?
Nd2C Nd4C C41C 130.8(2) 2_556 . ?
C61C Nd4C C41C 91.4(2) . . ?
C1C C1C C45C 105(4) 2_556 2_556 ?
C1C C1C C5C 83(3) 2_556 2_556 ?
C45C C1C C5C 138.1(8) 2_556 2_556 ?
C1C C1C C45C 55(3) 2_556 . ?
C45C C1C C45C 136.2(9) 2_556 . ?
C5C C1C C45C 28.3(5) 2_556 . ?
C1C C1C C2C 156.8(10) 2_556 . ?
C45C C1C C2C 72.5(8) 2_556 . ?
C5C C1C C2C 84.4(9) 2_556 . ?
C45C C1C C2C 110.5(10) . . ?
C1C C1C C81C 90.7(5) 2_556 . ?
C45C C1C C81C 112.3(14) 2_556 . ?
C5C C1C C81C 108.6(14) 2_556 . ?
C45C C1C C81C 106.7(12) . . ?
C2C C1C C81C 111.9(7) . . ?
C1C C1C C5C 76(3) 2_556 . ?
C45C C1C C5C 28.4(6) 2_556 . ?
C5C C1C C5C 134.8(8) 2_556 . ?
C45C C1C C5C 117.1(7) . . ?
C2C C1C C5C 99.2(9) . . ?
C81C C1C C5C 111.4(14) . . ?
C1C C1C C81C 69.7(5) 2_556 2_556 ?
C45C C1C C81C 113.5(14) 2_556 2_556 ?
C5C C1C C81C 107.8(13) 2_556 2_556 ?
C45C C1C C81C 96.0(10) . 2_556 ?
C2C C1C C81C 133.1(7) . 2_556 ?
C81C C1C C81C 21.2(9) . 2_556 ?
C5C C1C C81C 102.1(13) . 2_556 ?
C1C C1C C46C 144(3) 2_556 2_556 ?
C45C C1C C46C 44.3(6) 2_556 2_556 ?
C5C C1C C46C 108.8(8) 2_556 2_556 ?
C45C C1C C46C 130.0(8) . 2_556 ?
C2C C1C C46C 28.4(5) . 2_556 ?
C81C C1C C46C 115.1(9) . 2_556 ?
C5C C1C C46C 71.7(7) . 2_556 ?
C81C C1C C46C 131.9(10) 2_556 2_556 ?
C74C C2C C46C 108.3(14) 2_556 2_556 ?
C74C C2C C3C 99.9(10) 2_556 . ?
C46C C2C C3C 8.4(8) 2_556 . ?
C74C C2C C42C 23.2(8) 2_556 . ?
C46C C2C C42C 128.5(10) 2_556 . ?
C3C C2C C42C 120.2(7) . . ?
C74C C2C C1C 146.3(13) 2_556 . ?
C46C C2C C1C 100.9(13) 2_556 . ?
C3C C2C C1C 108.6(10) . . ?
C42C C2C C1C 123.2(10) . . ?
C74C C2C C45C 153.9(11) 2_556 2_556 ?
C46C C2C C45C 53.9(9) 2_556 2_556 ?
C3C C2C C45C 61.4(6) . 2_556 ?
C42C C2C C45C 152.5(8) . 2_556 ?
C1C C2C C45C 47.2(8) . 2_556 ?
C74C C2C C6C 56.7(9) 2_556 2_556 ?
C46C C2C C6C 153.7(11) 2_556 2_556 ?
C3C C2C C6C 147.2(7) . 2_556 ?
C42C C2C C6C 33.5(5) . 2_556 ?
C1C C2C C6C 89.9(8) . 2_556 ?
C45C C2C C6C 129.8(7) 2_556 2_556 ?
C46C C3C C47C 162(2) 2_556 2_556 ?
C46C C3C C4C 97(2) 2_556 . ?
C47C C3C C4C 99.1(8) 2_556 . ?
C46C C3C C2C 16.3(16) 2_556 . ?
C47C C3C C2C 145.7(10) 2_556 . ?
C4C C3C C2C 110.7(8) . . ?
C46C C3C C58C 135.8(19) 2_556 . ?
C47C C3C C58C 26.3(6) 2_556 . ?
C4C C3C C58C 119.4(6) . . ?
C2C C3C C58C 119.5(7) . . ?
C46C C3C C45C 53.6(17) 2_556 2_556 ?
C47C C3C C45C 141.9(11) 2_556 2_556 ?
C4C C3C C45C 43.3(6) . 2_556 ?
C2C C3C C45C 68.0(7) . 2_556 ?
C58C C3C C45C 154.1(8) . 2_556 ?
C46C C3C C74C 45.1(15) 2_556 2_556 ?
C47C C3C C74C 116.9(9) 2_556 2_556 ?
C4C C3C C74C 135.4(8) . 2_556 ?
C2C C3C C74C 28.9(5) . 2_556 ?
C58C C3C C74C 90.9(6) . 2_556 ?
C45C C3C C74C 95.4(6) 2_556 2_556 ?
C46C C3C C72C 120.0(19) 2_556 2_556 ?
C47C C3C C72C 41.9(6) 2_556 2_556 ?
C4C C3C C72C 134.8(6) . 2_556 ?
C2C C3C C72C 103.8(6) . 2_556 ?
C58C C3C C72C 16.5(4) . 2_556 ?
C45C C3C C72C 157.3(7) 2_556 2_556 ?
C74C C3C C72C 74.9(5) 2_556 2_556 ?
C44C C4C C45C 84.1(9) 2_556 2_556 ?
C44C C4C C5C 50.8(7) 2_556 . ?
C45C C4C C5C 33.4(6) 2_556 . ?
C44C C4C C3C 158.8(10) 2_556 . ?
C45C C4C C3C 77.7(8) 2_556 . ?
C5C C4C C3C 109.9(8) . . ?
C44C C4C C9C 73.0(7) 2_556 . ?
C45C C4C C9C 152.5(9) 2_556 . ?
C5C C4C C9C 121.2(7) . . ?
C3C C4C C9C 120.9(6) . . ?
C44C C4C C71C 66.7(8) 2_556 2_556 ?
C45C C4C C71C 150.2(10) 2_556 2_556 ?
C5C C4C C71C 116.9(8) . 2_556 ?
C3C C4C C71C 129.5(7) . 2_556 ?
C9C C4C C71C 10.9(8) . 2_556 ?
C44C C4C C46C 141.7(10) 2_556 2_556 ?
C45C C4C C46C 59.2(7) 2_556 2_556 ?
C5C C4C C46C 91.5(7) . 2_556 ?
C3C C4C C46C 18.5(5) . 2_556 ?
C9C C4C C46C 137.5(7) . 2_556 ?
C71C C4C C46C 147.1(8) 2_556 2_556 ?
C44C C4C C48C 117.9(9) 2_556 2_556 ?
C45C C4C C48C 153.6(9) 2_556 2_556 ?
C5C C4C C48C 160.9(7) . 2_556 ?
C3C C4C C48C 77.6(5) . 2_556 ?
C9C C4C C48C 44.9(5) . 2_556 ?
C71C C4C C48C 52.0(5) 2_556 2_556 ?
C46C C4C C48C 95.8(6) 2_556 2_556 ?
C44C C4C C47C 160.3(9) 2_556 2_556 ?
C45C C4C C47C 109.3(8) 2_556 2_556 ?
C5C C4C C47C 140.0(8) . 2_556 ?
C3C C4C C47C 31.9(4) . 2_556 ?
C9C C4C C47C 89.9(5) . 2_556 ?
C71C C4C C47C 97.8(6) 2_556 2_556 ?
C46C C4C C47C 50.3(5) 2_556 2_556 ?
C48C C4C C47C 45.8(4) 2_556 2_556 ?
C45C C5C C44C 104.9(15) 2_556 2_556 ?
C45C C5C C4C 55.4(11) 2_556 . ?
C44C C5C C4C 49.7(7) 2_556 . ?
C45C C5C C6C 166.3(14) 2_556 . ?
C44C C5C C6C 72.3(8) 2_556 . ?
C4C C5C C6C 119.4(7) . . ?
C45C C5C C1C 75.9(12) 2_556 2_556 ?
C44C C5C C1C 173.2(10) 2_556 2_556 ?
C4C C5C C1C 130.1(9) . 2_556 ?
C6C C5C C1C 105.2(8) . 2_556 ?
C45C C5C C1C 55.5(10) 2_556 . ?
C44C C5C C1C 159.7(11) 2_556 . ?
C4C C5C C1C 110.2(8) . . ?
C6C C5C C1C 125.2(9) . . ?
C1C C5C C1C 20.5(6) 2_556 . ?
C45C C5C C43C 145.2(13) 2_556 2_556 ?
C44C C5C C43C 46.9(7) 2_556 2_556 ?
C4C C5C C43C 92.6(6) . 2_556 ?
C6C C5C C43C 26.8(5) . 2_556 ?
C1C C5C C43C 129.4(8) 2_556 2_556 ?
C1C C5C C43C 147.2(8) . 2_556 ?
C43C C6C C42C 101.5(12) 2_556 2_556 ?
C43C C6C C7C 12.6(9) 2_556 . ?
C42C C6C C7C 92.4(9) 2_556 . ?
C43C C6C C5C 110.0(10) 2_556 . ?
C42C C6C C5C 136.9(12) 2_556 . ?
C7C C6C C5C 122.2(7) . . ?
C43C C6C C74C 128.1(10) 2_556 . ?
C42C C6C C74C 29.5(7) 2_556 . ?
C7C C6C C74C 120.8(6) . . ?
C5C C6C C74C 108.6(8) . . ?
C43C C6C C44C 68.3(9) 2_556 2_556 ?
C42C C6C C44C 160.1(10) 2_556 2_556 ?
C7C C6C C44C 79.7(6) . 2_556 ?
C5C C6C C44C 43.3(5) . 2_556 ?
C74C C6C C44C 147.8(8) . 2_556 ?
C43C C6C C2C 149.7(11) 2_556 2_556 ?
C42C C6C C2C 58.9(8) 2_556 2_556 ?
C7C C6C C2C 147.4(7) . 2_556 ?
C5C C6C C2C 79.7(7) . 2_556 ?
C74C C6C C2C 29.4(5) . 2_556 ?
C44C C6C C2C 121.7(7) 2_556 2_556 ?
C43C C7C C38C 132(2) 2_556 2_556 ?
C43C C7C C6C 25.4(17) 2_556 . ?
C38C C7C C6C 156.2(11) 2_556 . ?
C43C C7C C75C 133(2) 2_556 . ?
C38C C7C C75C 67.0(8) 2_556 . ?
C6C C7C C75C 121.4(6) . . ?
C43C C7C C8C 94.8(18) 2_556 . ?
C38C C7C C8C 41.6(8) 2_556 . ?
C6C C7C C8C 119.7(6) . . ?
C75C C7C C8C 106.7(6) . . ?
C43C C7C C42C 56.4(16) 2_556 2_556 ?
C38C C7C C42C 148.0(12) 2_556 2_556 ?
C6C C7C C42C 35.4(5) . 2_556 ?
C75C C7C C42C 86.6(6) . 2_556 ?
C8C C7C C42C 146.7(8) . 2_556 ?
C43C C7C C44C 32.1(15) 2_556 2_556 ?
C38C C7C C44C 108.0(9) 2_556 2_556 ?
C6C C7C C44C 54.0(5) . 2_556 ?
C75C C7C C44C 154.6(7) . 2_556 ?
C8C C7C C44C 66.8(5) . 2_556 ?
C42C C7C C44C 88.0(6) 2_556 2_556 ?
C43C C7C C39C 143(2) 2_556 2_556 ?
C38C C7C C39C 42.5(7) 2_556 2_556 ?
C6C C7C C39C 142.5(7) . 2_556 ?
C75C C7C C39C 24.5(4) . 2_556 ?
C8C C7C C39C 82.8(5) . 2_556 ?
C42C C7C C39C 109.7(6) 2_556 2_556 ?
C44C C7C C39C 143.3(6) 2_556 2_556 ?
C37C C8C C38C 123.4(16) 2_556 2_556 ?
C37C C8C C71C 83.5(12) 2_556 2_556 ?
C38C C8C C71C 152.4(10) 2_556 2_556 ?
C37C C8C C9C 79.7(12) 2_556 . ?
C38C C8C C9C 152.1(10) 2_556 . ?
C71C C8C C9C 11.1(9) 2_556 . ?
C37C C8C C13C 51.7(12) 2_556 . ?
C38C C8C C13C 73.7(7) 2_556 . ?
C71C C8C C13C 129.6(7) 2_556 . ?
C9C C8C C13C 121.3(6) . . ?
C37C C8C C7C 160.0(13) 2_556 . ?
C38C C8C C7C 36.6(6) 2_556 . ?
C71C C8C C7C 116.4(7) 2_556 . ?
C9C C8C C7C 119.4(6) . . ?
C13C C8C C7C 109.3(6) . . ?
C37C C8C C43C 172.3(18) 2_556 2_556 ?
C38C C8C C43C 53.1(6) 2_556 2_556 ?
C71C C8C C43C 99.5(7) 2_556 2_556 ?
C9C C8C C43C 101.9(7) . 2_556 ?
C13C C8C C43C 122.4(7) . 2_556 ?
C7C C8C C43C 17.6(5) . 2_556 ?
C37C C8C C44C 133.5(14) 2_556 2_556 ?
C38C C8C C44C 102.6(7) 2_556 2_556 ?
C71C C8C C44C 50.1(5) 2_556 2_556 ?
C9C C8C C44C 54.2(5) . 2_556 ?
C13C C8C C44C 158.2(9) . 2_556 ?
C7C C8C C44C 66.3(5) . 2_556 ?
C43C C8C C44C 49.6(4) 2_556 2_556 ?
C37C C8C C36C 22.9(12) 2_556 2_556 ?
C38C C8C C36C 107.8(9) 2_556 2_556 ?
C71C C8C C36C 95.7(6) 2_556 2_556 ?
C9C C8C C36C 88.5(5) . 2_556 ?
C13C C8C C36C 34.3(4) . 2_556 ?
C7C C8C C36C 141.8(7) . 2_556 ?
C43C C8C C36C 149.5(8) 2_556 2_556 ?
C44C C8C C36C 140.2(6) 2_556 2_556 ?
C37C C8C Nd2C 74.3(14) 2_556 2_556 ?
C38C C8C Nd2C 101.1(9) 2_556 2_556 ?
C71C C8C Nd2C 79.0(7) 2_556 2_556 ?
C9C C8C Nd2C 68.0(6) . 2_556 ?
C13C C8C Nd2C 68.5(5) . 2_556 ?
C7C C8C Nd2C 106.2(6) . 2_556 ?
C43C C8C Nd2C 99.3(7) 2_556 2_556 ?
C44C C8C Nd2C 91.8(4) 2_556 2_556 ?
C36C C8C Nd2C 57.9(4) 2_556 2_556 ?
C71C C9C C48C 126(4) 2_556 2_556 ?
C71C C9C C10C 136(4) 2_556 . ?
C48C C9C C10C 37.5(5) 2_556 . ?
C71C C9C C8C 72(3) 2_556 . ?
C48C C9C C8C 155.6(8) 2_556 . ?
C10C C9C C8C 118.3(6) . . ?
C71C C9C C37C 81(3) 2_556 2_556 ?
C48C C9C C37C 132.4(8) 2_556 2_556 ?
C10C C9C C37C 95.1(6) . 2_556 ?
C8C C9C C37C 25.1(4) . 2_556 ?
C71C C9C C4C 85(3) 2_556 . ?
C48C C9C C4C 83.2(6) 2_556 . ?
C10C C9C C4C 118.4(6) . . ?
C8C C9C C4C 117.9(6) . . ?
C37C C9C C4C 142.9(8) 2_556 . ?
C71C C9C C44C 62(3) 2_556 2_556 ?
C48C C9C C44C 125.0(8) 2_556 2_556 ?
C10C C9C C44C 157.7(9) . 2_556 ?
C8C C9C C44C 77.0(6) . 2_556 ?
C37C C9C C44C 101.9(7) 2_556 2_556 ?
C4C C9C C44C 41.8(5) . 2_556 ?
C71C C9C Nd2C 152(4) 2_556 2_556 ?
C48C C9C Nd2C 81.9(7) 2_556 2_556 ?
C10C C9C Nd2C 63.3(6) . 2_556 ?
C8C C9C Nd2C 81.2(6) . 2_556 ?
C37C C9C Nd2C 76.6(6) 2_556 2_556 ?
C4C C9C Nd2C 103.5(7) . 2_556 ?
C44C C9C Nd2C 106.7(7) 2_556 2_556 ?
C48C C10C C49C 111.3(11) 2_556 2_556 ?
C48C C10C C11C 171.8(10) 2_556 . ?
C49C C10C C11C 61.5(8) 2_556 . ?
C48C C10C C9C 64.1(8) 2_556 . ?
C49C C10C C9C 170.7(12) 2_556 . ?
C11C C10C C9C 122.3(6) . . ?
C48C C10C C63C 63.4(8) 2_556 . ?
C49C C10C C63C 51.7(7) 2_556 . ?
C11C C10C C63C 108.5(6) . . ?
C9C C10C C63C 120.6(6) . . ?
C48C C10C C71C 64.6(8) 2_556 2_556 ?
C49C C10C C71C 175.7(10) 2_556 2_556 ?
C11C C10C C71C 122.5(6) . 2_556 ?
C9C C10C C71C 6.8(9) . 2_556 ?
C63C C10C C71C 124.0(6) . 2_556 ?
C48C C10C C57C 170.6(11) 2_556 2_556 ?
C49C C10C C57C 60.1(8) 2_556 2_556 ?
C11C C10C C57C 1.4(6) . 2_556 ?
C9C C10C C57C 123.7(6) . 2_556 ?
C63C C10C C57C 107.3(6) . 2_556 ?
C71C C10C C57C 123.9(7) 2_556 2_556 ?
C48C C10C Nd2C 107.7(8) 2_556 2_556 ?
C49C C10C Nd2C 90.6(9) 2_556 2_556 ?
C11C C10C Nd2C 69.7(6) . 2_556 ?
C9C C10C Nd2C 83.5(6) . 2_556 ?
C63C C10C Nd2C 87.6(5) . 2_556 ?
C71C C10C Nd2C 89.6(6) 2_556 2_556 ?
C57C C10C Nd2C 70.1(6) 2_556 2_556 ?
C48C C10C Nd1C 114.3(8) 2_556 . ?
C49C C10C Nd1C 80.5(9) 2_556 . ?
C11C C10C Nd1C 62.1(6) . . ?
C9C C10C Nd1C 93.9(6) . . ?
C63C C10C Nd1C 83.8(5) . . ?
C71C C10C Nd1C 99.9(6) 2_556 . ?
C57C C10C Nd1C 62.2(5) 2_556 . ?
Nd2C C10C Nd1C 10.59(6) 2_556 . ?
C57C C11C C49C 132(4) 2_556 2_556 ?
C57C C11C C10C 170(4) 2_556 . ?
C49C C11C C10C 38.4(5) 2_556 . ?
C57C C11C C12C 70(4) 2_556 . ?
C49C C11C C12C 155.0(10) 2_556 . ?
C10C C11C C12C 119.1(7) . . ?
C57C C11C C64C 64(4) 2_556 . ?
C49C C11C C64C 71.9(6) 2_556 . ?
C10C C11C C64C 107.1(6) . . ?
C12C C11C C64C 120.3(7) . . ?
C57C C11C C36C 92(4) 2_556 2_556 ?
C49C C11C C36C 135.5(9) 2_556 2_556 ?
C10C C11C C36C 97.2(6) . 2_556 ?
C12C C11C C36C 24.0(5) . 2_556 ?
C64C C11C C36C 142.5(9) . 2_556 ?
C57C C11C C56C 37(4) 2_556 2_556 ?
C49C C11C C56C 106.4(8) 2_556 2_556 ?
C10C C11C C56C 137.6(8) . 2_556 ?
C12C C11C C56C 86.4(6) . 2_556 ?
C64C C11C C56C 34.8(4) . 2_556 ?
C36C C11C C56C 110.0(8) 2_556 2_556 ?
C57C C11C Nd2C 108(6) 2_556 2_556 ?
C49C C11C Nd2C 85.1(8) 2_556 2_556 ?
C10C C11C Nd2C 74.2(6) . 2_556 ?
C12C C11C Nd2C 75.6(6) . 2_556 ?
C64C C11C Nd2C 83.5(6) . 2_556 ?
C36C C11C Nd2C 76.0(7) 2_556 2_556 ?
C56C C11C Nd2C 81.4(6) 2_556 2_556 ?
C57C C11C Nd1C 93(5) 2_556 . ?
C49C C11C Nd1C 90.9(8) 2_556 . ?
C10C C11C Nd1C 87.7(6) . . ?
C12C C11C Nd1C 74.7(6) . . ?
C64C C11C Nd1C 71.5(5) . . ?
C36C C11C Nd1C 81.6(7) 2_556 . ?
C56C C11C Nd1C 65.8(5) 2_556 . ?
Nd2C C11C Nd1C 15.65(9) 2_556 . ?
C36C C12C C35C 104.9(15) 2_556 2_556 ?
C36C C12C C57C 88.8(15) 2_556 2_556 ?
C35C C12C C57C 162.0(12) 2_556 2_556 ?
C36C C12C C11C 80.1(14) 2_556 . ?
C35C C12C C11C 163.9(11) 2_556 . ?
C57C C12C C11C 9.4(6) 2_556 . ?
C36C C12C C17C 152.3(18) 2_556 . ?
C35C C12C C17C 50.3(7) 2_556 . ?
C57C C12C C17C 113.4(7) 2_556 . ?
C11C C12C C17C 120.4(6) . . ?
C36C C12C C13C 44.6(12) 2_556 . ?
C35C C12C C13C 61.1(7) 2_556 . ?
C57C C12C C13C 129.0(8) 2_556 . ?
C11C C12C C13C 119.6(7) . . ?
C17C C12C C13C 108.1(9) . . ?
C36C C12C C31C 149.3(17) 2_556 2_556 ?
C35C C12C C31C 46.6(6) 2_556 2_556 ?
C57C C12C C31C 117.1(7) 2_556 2_556 ?
C11C C12C C31C 124.1(6) . 2_556 ?
C17C C12C C31C 3.7(5) . 2_556 ?
C13C C12C C31C 104.8(7) . 2_556 ?
C36C C12C C37C 13.2(13) 2_556 2_556 ?
C35C C12C C37C 96.9(7) 2_556 2_556 ?
C57C C12C C37C 94.2(7) 2_556 2_556 ?
C11C C12C C37C 84.9(5) . 2_556 ?
C17C C12C C37C 140.4(9) . 2_556 ?
C13C C12C C37C 35.8(4) . 2_556 ?
C31C C12C C37C 137.8(7) 2_556 2_556 ?
C36C C12C Nd2C 84.5(16) 2_556 2_556 ?
C35C C12C Nd2C 96.9(8) 2_556 2_556 ?
C57C C12C Nd2C 72.4(7) 2_556 2_556 ?
C11C C12C Nd2C 68.1(6) . 2_556 ?
C17C C12C Nd2C 86.6(7) . 2_556 ?
C13C C12C Nd2C 82.0(6) . 2_556 ?
C31C C12C Nd2C 87.8(6) 2_556 2_556 ?
C37C C12C Nd2C 74.8(4) 2_556 2_556 ?
C36C C12C Nd1C 100.2(16) 2_556 . ?
C35C C12C Nd1C 92.1(8) 2_556 . ?
C57C C12C Nd1C 73.7(7) 2_556 . ?
C11C C12C Nd1C 71.9(6) . . ?
C17C C12C Nd1C 72.3(6) . . ?
C13C C12C Nd1C 92.6(6) . . ?
C31C C12C Nd1C 73.9(5) 2_556 . ?
C37C C12C Nd1C 90.1(4) 2_556 . ?
Nd2C C12C Nd1C 15.66(7) 2_556 . ?
C36C C13C C37C 75.4(8) 2_556 2_556 ?
C36C C13C C35C 69.7(8) 2_556 2_556 ?
C37C C13C C35C 144.7(9) 2_556 2_556 ?
C36C C13C C8C 98.5(7) 2_556 . ?
C37C C13C C8C 24.9(5) 2_556 . ?
C35C C13C C8C 161.2(9) 2_556 . ?
C36C C13C C12C 22.5(7) 2_556 . ?
C37C C13C C12C 97.2(7) 2_556 . ?
C35C C13C C12C 47.6(6) 2_556 . ?
C8C C13C C12C 118.7(6) . . ?
C36C C13C C14C 148.3(10) 2_556 . ?
C37C C13C C14C 133.1(8) 2_556 . ?
C35C C13C C14C 79.9(7) 2_556 . ?
C8C C13C C14C 108.3(6) . . ?
C12C C13C C14C 125.9(8) . . ?
C36C C13C C38C 137.6(9) 2_556 2_556 ?
C37C C13C C38C 63.7(7) 2_556 2_556 ?
C35C C13C C38C 147.8(9) 2_556 2_556 ?
C8C C13C C38C 39.4(5) . 2_556 ?
C12C C13C C38C 154.6(8) . 2_556 ?
C14C C13C C38C 69.5(5) . 2_556 ?
C36C C13C C34C 125.9(9) 2_556 2_556 ?
C37C C13C C34C 153.6(9) 2_556 2_556 ?
C35C C13C C34C 57.3(6) 2_556 2_556 ?
C8C C13C C34C 128.9(7) . 2_556 ?
C12C C13C C34C 103.3(8) . 2_556 ?
C14C C13C C34C 22.7(4) . 2_556 ?
C38C C13C C34C 91.5(6) 2_556 2_556 ?
C36C C13C C39C 166.0(11) 2_556 2_556 ?
C37C C13C C39C 110.5(8) 2_556 2_556 ?
C35C C13C C39C 102.4(7) 2_556 2_556 ?
C8C C13C C39C 85.9(6) . 2_556 ?
C12C C13C C39C 146.5(9) . 2_556 ?
C14C C13C C39C 22.7(4) . 2_556 ?
C38C C13C C39C 46.9(5) 2_556 2_556 ?
C34C C13C C39C 45.1(5) 2_556 2_556 ?
C36C C13C Nd2C 66.5(7) 2_556 2_556 ?
C37C C13C Nd2C 79.8(7) 2_556 2_556 ?
C35C C13C Nd2C 81.4(6) 2_556 2_556 ?
C8C C13C Nd2C 80.4(5) . 2_556 ?
C12C C13C Nd2C 64.3(5) . 2_556 ?
C14C C13C Nd2C 101.0(6) . 2_556 ?
C38C C13C Nd2C 94.5(6) 2_556 2_556 ?
C34C C13C Nd2C 94.2(6) 2_556 2_556 ?
C39C C13C Nd2C 101.5(5) 2_556 2_556 ?
C36C C13C Nd1C 65.1(7) 2_556 . ?
C37C C13C Nd1C 90.9(7) 2_556 . ?
C35C C13C Nd1C 69.7(6) 2_556 . ?
C8C C13C Nd1C 92.2(6) . . ?
C12C C13C Nd1C 58.1(5) . . ?
C14C C13C Nd1C 96.6(6) . . ?
C38C C13C Nd1C 103.3(6) 2_556 . ?
C34C C13C Nd1C 86.1(5) 2_556 . ?
C39C C13C Nd1C 101.7(5) 2_556 . ?
Nd2C C13C Nd1C 11.81(6) 2_556 . ?
C34C C14C C39C 163(2) 2_556 2_556 ?
C34C C14C C15C 34.7(11) 2_556 . ?
C39C C14C C15C 129.2(12) 2_556 . ?
C34C C14C C75C 152.7(15) 2_556 . ?
C39C C14C C75C 10.6(10) 2_556 . ?
C15C C14C C75C 120.9(6) . . ?
C34C C14C C13C 89.5(12) 2_556 . ?
C39C C14C C13C 102.5(12) 2_556 . ?
C15C C14C C13C 121.9(8) . . ?
C75C C14C C13C 106.1(6) . . ?
C34C C14C C38C 142.6(14) 2_556 2_556 ?
C39C C14C C38C 46.8(10) 2_556 2_556 ?
C15C C14C C38C 156.2(9) . 2_556 ?
C75C C14C C38C 50.8(4) . 2_556 ?
C13C C14C C38C 55.8(5) . 2_556 ?
C34C C14C C35C 43.0(10) 2_556 2_556 ?
C39C C14C C35C 148.6(14) 2_556 2_556 ?
C15C C14C C35C 77.0(6) . 2_556 ?
C75C C14C C35C 148.9(7) . 2_556 ?
C13C C14C C35C 46.7(5) . 2_556 ?
C38C C14C C35C 102.0(6) 2_556 2_556 ?
C34C C14C C33C 32.1(10) 2_556 2_556 ?
C39C C14C C33C 131.5(13) 2_556 2_556 ?
C15C C14C C33C 3.4(6) . 2_556 ?
C75C C14C C33C 122.8(6) . 2_556 ?
C13C C14C C33C 118.6(6) . 2_556 ?
C38C C14C C33C 154.5(7) 2_556 2_556 ?
C35C C14C C33C 74.0(5) 2_556 2_556 ?
C33C C15C C34C 149(2) 2_556 2_556 ?
C33C C15C C14C 169.8(18) 2_556 . ?
C34C C15C C14C 22.3(7) 2_556 . ?
C33C C15C C16C 54.9(12) 2_556 . ?
C34C C15C C16C 94.2(11) 2_556 . ?
C14C C15C C16C 115.6(9) . . ?
C33C C15C C78C 67.5(13) 2_556 . ?
C34C C15C C78C 141.5(10) 2_556 . ?
C14C C15C C78C 119.6(6) . . ?
C16C C15C C78C 118.8(7) . . ?
C33C C15C C69C 55.3(12) 2_556 2_556 ?
C34C C15C C69C 151.3(11) 2_556 2_556 ?
C14C C15C C69C 130.8(7) . 2_556 ?
C16C C15C C69C 105.6(7) . 2_556 ?
C78C C15C C69C 13.2(6) . 2_556 ?
C33C C15C C32C 35.6(11) 2_556 2_556 ?
C34C C15C C32C 113.7(12) 2_556 2_556 ?
C14C C15C C32C 134.6(9) . 2_556 ?
C16C C15C C32C 19.7(4) . 2_556 ?
C78C C15C C32C 99.6(6) . 2_556 ?
C69C C15C C32C 86.4(7) 2_556 2_556 ?
C33C C15C C39C 167.8(15) 2_556 2_556 ?
C34C C15C C39C 38.9(7) 2_556 2_556 ?
C14C C15C C39C 16.7(4) . 2_556 ?
C16C C15C C39C 130.1(9) . 2_556 ?
C78C C15C C39C 102.9(6) . 2_556 ?
C69C C15C C39C 114.2(7) 2_556 2_556 ?
C32C C15C C39C 147.5(8) 2_556 2_556 ?
C33C C15C C35C 109.3(14) 2_556 2_556 ?
C34C C15C C35C 39.8(8) 2_556 2_556 ?
C14C C15C C35C 61.6(5) . 2_556 ?
C16C C15C C35C 54.4(6) . 2_556 ?
C78C C15C C35C 162.4(9) . 2_556 ?
C69C C15C C35C 153.4(9) 2_556 2_556 ?
C32C C15C C35C 74.1(5) 2_556 2_556 ?
C39C C15C C35C 77.5(5) 2_556 2_556 ?
C32C C16C C31C 102.7(15) 2_556 2_556 ?
C32C C16C C33C 88.3(12) 2_556 2_556 ?
C31C C16C C33C 168.5(12) 2_556 2_556 ?
C32C C16C C15C 117.0(13) 2_556 . ?
C31C C16C C15C 139.5(10) 2_556 . ?
C33C C16C C15C 29.1(6) 2_556 . ?
C32C C16C C20C 16.3(12) 2_556 . ?
C31C C16C C20C 95.0(8) 2_556 . ?
C33C C16C C20C 94.6(8) 2_556 . ?
C15C C16C C20C 121.0(7) . . ?
C32C C16C C17C 118.4(13) 2_556 . ?
C31C C16C C17C 17.5(7) 2_556 . ?
C33C C16C C17C 151.0(10) 2_556 . ?
C15C C16C C17C 122.4(9) . . ?
C20C C16C C17C 108.3(6) . . ?
C32C C16C C35C 160.5(15) 2_556 2_556 ?
C31C C16C C35C 58.0(6) 2_556 2_556 ?
C33C C16C C35C 110.8(9) 2_556 2_556 ?
C15C C16C C35C 81.8(7) . 2_556 ?
C20C C16C C35C 148.2(7) . 2_556 ?
C17C C16C C35C 42.1(6) . 2_556 ?
C32C C16C C34C 148.7(14) 2_556 2_556 ?
C31C C16C C34C 107.5(8) 2_556 2_556 ?
C33C C16C C34C 61.2(7) 2_556 2_556 ?
C15C C16C C34C 32.1(6) . 2_556 ?
C20C C16C C34C 148.1(7) . 2_556 ?
C17C C16C C34C 90.7(7) . 2_556 ?
C35C C16C C34C 49.7(4) 2_556 2_556 ?
C32C C16C Nd1C 104.0(14) 2_556 . ?
C31C C16C Nd1C 64.3(8) 2_556 . ?
C33C C16C Nd1C 109.9(8) 2_556 . ?
C15C C16C Nd1C 96.9(7) . . ?
C20C C16C Nd1C 87.7(5) . . ?
C17C C16C Nd1C 55.4(6) . . ?
C35C C16C Nd1C 66.5(5) 2_556 . ?
C34C C16C Nd1C 82.4(5) 2_556 . ?
C31C C17C C35C 115(2) 2_556 2_556 ?
C31C C17C C30C 84.0(18) 2_556 2_556 ?
C35C C17C C30C 159.0(12) 2_556 2_556 ?
C31C C17C C12C 166(2) 2_556 . ?
C35C C17C C12C 50.4(7) 2_556 . ?
C30C C17C C12C 110.3(7) 2_556 . ?
C31C C17C C16C 42.0(18) 2_556 . ?
C35C C17C C16C 78.3(8) 2_556 . ?
C30C C17C C16C 116.2(9) 2_556 . ?
C12C C17C C16C 125.9(9) . . ?
C31C C17C C18C 73.5(17) 2_556 . ?
C35C C17C C18C 168.4(11) 2_556 . ?
C30C C17C C18C 10.5(6) 2_556 . ?
C12C C17C C18C 120.8(6) . . ?
C16C C17C C18C 107.0(6) . . ?
C31C C17C C32C 27(2) 2_556 2_556 ?
C35C C17C C32C 97.2(8) 2_556 2_556 ?
C30C C17C C32C 98.0(8) 2_556 2_556 ?
C12C C17C C32C 143.6(9) . 2_556 ?
C16C C17C C32C 18.8(5) . 2_556 ?
C18C C17C C32C 88.4(6) . 2_556 ?
C31C C17C C36C 159(2) 2_556 2_556 ?
C35C C17C C36C 43.5(6) 2_556 2_556 ?
C30C C17C C36C 116.4(8) 2_556 2_556 ?
C12C C17C C36C 8.1(5) . 2_556 ?
C16C C17C C36C 117.9(7) . 2_556 ?
C18C C17C C36C 126.8(6) . 2_556 ?
C32C C17C C36C 135.5(7) 2_556 2_556 ?
C31C C17C Nd1C 111(2) 2_556 . ?
C35C C17C Nd1C 93.4(8) 2_556 . ?
C30C C17C Nd1C 71.0(8) 2_556 . ?
C12C C17C Nd1C 74.2(6) . . ?
C16C C17C Nd1C 95.9(7) . . ?
C18C C17C Nd1C 75.9(6) . . ?
C32C C17C Nd1C 94.9(6) 2_556 . ?
C36C C17C Nd1C 72.7(5) 2_556 . ?
C31C C17C Nd2C 123(3) 2_556 2_556 ?
C35C C17C Nd2C 80.1(8) 2_556 2_556 ?
C30C C17C Nd2C 82.6(8) 2_556 2_556 ?
C12C C17C Nd2C 61.0(6) . 2_556 ?
C16C C17C Nd2C 98.9(7) . 2_556 ?
C18C C17C Nd2C 88.8(7) . 2_556 ?
C32C C17C Nd2C 102.3(6) 2_556 2_556 ?
C36C C17C Nd2C 58.7(4) 2_556 2_556 ?
Nd1C C17C Nd2C 14.57(7) . 2_556 ?
C30C C18C C29C 128(4) 2_556 2_556 ?
C30C C18C C31C 85(3) 2_556 2_556 ?
C29C C18C C31C 133.2(11) 2_556 2_556 ?
C30C C18C C19C 148(6) 2_556 . ?
C29C C18C C19C 44.8(6) 2_556 . ?
C31C C18C C19C 89.3(7) 2_556 . ?
C30C C18C C17C 64(3) 2_556 . ?
C29C C18C C17C 146.8(11) 2_556 . ?
C31C C18C C17C 20.3(5) 2_556 . ?
C19C C18C C17C 106.7(6) . . ?
C30C C18C C65C 55(3) 2_556 . ?
C29C C18C C65C 76.5(7) 2_556 . ?
C31C C18C C65C 138.3(9) 2_556 . ?
C19C C18C C65C 118.4(7) . . ?
C17C C18C C65C 118.6(7) . . ?
C30C C18C C56C 20(3) 2_556 2_556 ?
C29C C18C C56C 112.3(9) 2_556 2_556 ?
C31C C18C C56C 104.5(7) 2_556 2_556 ?
C19C C18C C56C 148.1(10) . 2_556 ?
C17C C18C C56C 84.2(6) . 2_556 ?
C65C C18C C56C 36.4(4) . 2_556 ?
C30C C18C Nd1C 56(5) 2_556 . ?
C29C C18C Nd1C 91.1(8) 2_556 . ?
C31C C18C Nd1C 80.8(8) 2_556 . ?
C19C C18C Nd1C 92.2(7) . . ?
C17C C18C Nd1C 70.6(6) . . ?
C65C C18C Nd1C 68.4(6) . . ?
C56C C18C Nd1C 62.7(5) 2_556 . ?
C30C C18C Nd2C 47(5) 2_556 2_556 ?
C29C C18C Nd2C 101.4(9) 2_556 2_556 ?
C31C C18C Nd2C 75.0(8) 2_556 2_556 ?
C19C C18C Nd2C 100.5(7) . 2_556 ?
C17C C18C Nd2C 62.4(6) . 2_556 ?
C65C C18C Nd2C 69.9(6) . 2_556 ?
C56C C18C Nd2C 57.4(5) 2_556 2_556 ?
Nd1C C18C Nd2C 10.33(5) . 2_556 ?
C28C C19C C29C 93.3(11) 2_556 2_556 ?
C28C C19C C20C 95.3(9) 2_556 . ?
C29C C19C C20C 163.1(9) 2_556 . ?
C28C C19C C18C 151.6(10) 2_556 . ?
C29C C19C C18C 59.1(7) 2_556 . ?
C20C C19C C18C 109.9(6) . . ?
C28C C19C C27C 69.0(8) 2_556 2_556 ?
C29C C19C C27C 157.7(9) 2_556 2_556 ?
C20C C19C C27C 26.3(5) . 2_556 ?
C18C C19C C27C 135.5(7) . 2_556 ?
C28C C19C C24C 29.3(8) 2_556 . ?
C29C C19C C24C 65.2(7) 2_556 . ?
C20C C19C C24C 119.9(6) . . ?
C18C C19C C24C 122.4(6) . . ?
C27C C19C C24C 94.8(6) 2_556 . ?
C28C C19C C30C 150.1(11) 2_556 2_556 ?
C29C C19C C30C 59.4(7) 2_556 2_556 ?
C20C C19C C30C 108.5(6) . 2_556 ?
C18C C19C C30C 5.0(10) . 2_556 ?
C27C C19C C30C 133.4(8) 2_556 2_556 ?
C24C C19C C30C 120.9(6) . 2_556 ?
C28C C19C C32C 117.3(9) 2_556 2_556 ?
C29C C19C C32C 145.4(8) 2_556 2_556 ?
C20C C19C C32C 22.1(4) . 2_556 ?
C18C C19C C32C 88.0(5) . 2_556 ?
C27C C19C C32C 48.4(5) 2_556 2_556 ?
C24C C19C C32C 139.8(6) . 2_556 ?
C30C C19C C32C 86.9(6) 2_556 2_556 ?
C28C C19C C31C 158.5(10) 2_556 2_556 ?
C29C C19C C31C 103.2(7) 2_556 2_556 ?
C20C C19C C31C 65.4(5) . 2_556 ?
C18C C19C C31C 44.6(5) . 2_556 ?
C27C C19C C31C 91.5(6) 2_556 2_556 ?
C24C C19C C31C 155.8(7) . 2_556 ?
C30C C19C C31C 43.8(5) 2_556 2_556 ?
C32C C19C C31C 43.4(4) 2_556 2_556 ?
C28C C19C Nd1C 110.3(9) 2_556 . ?
C29C C19C Nd1C 74.2(6) 2_556 . ?
C20C C19C Nd1C 89.2(5) . . ?
C18C C19C Nd1C 59.0(6) . . ?
C27C C19C Nd1C 98.7(6) 2_556 . ?
C24C C19C Nd1C 93.5(5) . . ?
C30C C19C Nd1C 54.0(5) 2_556 . ?
C32C C19C Nd1C 79.8(4) 2_556 . ?
C31C C19C Nd1C 62.4(4) 2_556 . ?
C27C C20C C32C 162(2) 2_556 2_556 ?
C27C C20C C19C 81.1(13) 2_556 . ?
C32C C20C C19C 116.5(10) 2_556 . ?
C27C C20C C21C 43.9(13) 2_556 . ?
C32C C20C C21C 118.3(11) 2_556 . ?
C19C C20C C21C 121.7(6) . . ?
C27C C20C C16C 162.4(17) 2_556 . ?
C32C C20C C16C 14.0(10) 2_556 . ?
C19C C20C C16C 107.7(6) . . ?
C21C C20C C16C 121.3(6) . . ?
C27C C20C C28C 50.2(11) 2_556 2_556 ?
C32C C20C C28C 147.3(11) 2_556 2_556 ?
C19C C20C C28C 31.0(4) . 2_556 ?
C21C C20C C28C 91.7(5) . 2_556 ?
C16C C20C C28C 136.8(6) . 2_556 ?
C27C C20C C31C 152.2(15) 2_556 2_556 ?
C32C C20C C31C 44.4(8) 2_556 2_556 ?
C19C C20C C31C 72.3(5) . 2_556 ?
C21C C20C C31C 152.9(7) . 2_556 ?
C16C C20C C31C 36.1(5) . 2_556 ?
C28C C20C C31C 102.9(6) 2_556 2_556 ?
C27C C20C C33C 129.1(15) 2_556 2_556 ?
C32C C20C C33C 33.7(9) 2_556 2_556 ?
C19C C20C C33C 141.8(6) . 2_556 ?
C21C C20C C33C 85.4(5) . 2_556 ?
C16C C20C C33C 36.9(4) . 2_556 ?
C28C C20C C33C 159.2(7) 2_556 2_556 ?
C31C C20C C33C 72.9(5) 2_556 2_556 ?
C27C C20C C26C 36.3(12) 2_556 2_556 ?
C32C C20C C26C 126.1(11) 2_556 2_556 ?
C19C C20C C26C 114.0(5) . 2_556 ?
C21C C20C C26C 7.9(4) . 2_556 ?
C16C C20C C26C 128.2(6) . 2_556 ?
C28C C20C C26C 83.8(5) 2_556 2_556 ?
C31C C20C C26C 156.7(7) 2_556 2_556 ?
C33C C20C C26C 92.9(5) 2_556 2_556 ?
C26C C21C C27C 126.8(18) 2_556 2_556 ?
C26C C21C C22C 33.3(13) 2_556 . ?
C27C C21C C22C 94.7(8) 2_556 . ?
C26C C21C C20C 151.4(16) 2_556 . ?
C27C C21C C20C 25.1(7) 2_556 . ?
C22C C21C C20C 118.4(6) . . ?
C26C C21C C68C 72.3(14) 2_556 2_556 ?
C27C C21C C68C 158.0(11) 2_556 2_556 ?
C22C C21C C68C 101.4(6) . 2_556 ?
C20C C21C C68C 134.0(7) . 2_556 ?
C26C C21C C79C 90.0(14) 2_556 . ?
C27C C21C C79C 141.9(9) 2_556 . ?
C22C C21C C79C 118.8(6) . . ?
C20C C21C C79C 117.0(6) . . ?
C68C C21C C79C 17.8(4) 2_556 . ?
C26C C21C C25C 20.8(14) 2_556 2_556 ?
C27C C21C C25C 111.8(9) 2_556 2_556 ?
C22C C21C C25C 18.3(4) . 2_556 ?
C20C C21C C25C 133.9(6) . 2_556 ?
C68C C21C C25C 83.2(6) 2_556 2_556 ?
C79C C21C C25C 100.5(5) . 2_556 ?
C26C C21C C32C 171.4(17) 2_556 2_556 ?
C27C C21C C32C 46.3(7) 2_556 2_556 ?
C22C C21C C32C 138.4(6) . 2_556 ?
C20C C21C C32C 21.2(4) . 2_556 ?
C68C C21C C32C 113.5(7) 2_556 2_556 ?
C79C C21C C32C 96.1(5) . 2_556 ?
C25C C21C C32C 150.8(7) 2_556 2_556 ?
C26C C21C Nd3C 89.1(17) 2_556 . ?
C27C C21C Nd3C 107.9(9) 2_556 . ?
C22C C21C Nd3C 91.3(5) . . ?
C20C C21C Nd3C 97.7(5) . . ?
C68C C21C Nd3C 57.2(6) 2_556 . ?
C79C C21C Nd3C 57.3(5) . . ?
C25C C21C Nd3C 80.0(4) 2_556 . ?
C32C C21C Nd3C 89.1(4) 2_556 . ?
C25C C22C C26C 107.7(14) 2_556 2_556 ?
C25C C22C C23C 109.0(12) 2_556 . ?
C26C C22C C23C 138.1(8) 2_556 . ?
C25C C22C C80C 5.4(11) 2_556 . ?
C26C C22C C80C 106.6(8) 2_556 . ?
C23C C22C C80C 108.0(6) . . ?
C25C C22C C21C 122.5(12) 2_556 . ?
C26C C22C C21C 17.5(7) 2_556 . ?
C23C C22C C21C 120.6(6) . . ?
C80C C22C C21C 120.4(6) . . ?
C25C C22C C24C 72.0(11) 2_556 2_556 ?
C26C C22C C24C 160.5(11) 2_556 2_556 ?
C23C C22C C24C 37.0(5) . 2_556 ?
C80C C22C C24C 71.2(5) . 2_556 ?
C21C C22C C24C 148.7(8) . 2_556 ?
C25C C22C C27C 153.3(13) 2_556 2_556 ?
C26C C22C C27C 52.1(6) 2_556 2_556 ?
C23C C22C C27C 86.5(5) . 2_556 ?
C80C C22C C27C 149.1(7) . 2_556 ?
C21C C22C C27C 35.0(5) . 2_556 ?
C24C C22C C27C 120.5(7) 2_556 2_556 ?
C23C C23C C24C 125.2(18) 2_556 2_556 ?
C23C C23C C22C 152.0(13) 2_556 . ?
C24C C23C C22C 75.6(8) 2_556 . ?
C23C C23C C28C 94.2(13) 2_556 . ?
C24C C23C C28C 31.7(8) 2_556 . ?
C22C C23C C28C 107.0(6) . . ?
C23C C23C C24C 31.2(11) 2_556 . ?
C24C C23C C24C 148.4(10) 2_556 . ?
C22C C23C C24C 121.4(6) . . ?
C28C C23C C24C 122.0(6) . . ?
C23C C23C C28C 60.3(12) 2_556 2_556 ?
C24C C23C C28C 158.1(10) 2_556 2_556 ?
C22C C23C C28C 93.4(6) . 2_556 ?
C28C C23C C28C 149.1(7) . 2_556 ?
C24C C23C C28C 29.5(5) . 2_556 ?
C23C C23C C25C 162.9(4) 2_556 2_556 ?
C24C C23C C25C 53.2(7) 2_556 2_556 ?
C22C C23C C25C 22.4(4) . 2_556 ?
C28C C23C C25C 84.7(5) . 2_556 ?
C24C C23C C25C 139.8(6) . 2_556 ?
C28C C23C C25C 114.4(7) 2_556 2_556 ?
C28C C24C C23C 111.6(13) 2_556 2_556 ?
C28C C24C C29C 74.8(9) 2_556 2_556 ?
C23C C24C C29C 169.3(11) 2_556 2_556 ?
C28C C24C C25C 151.5(11) 2_556 . ?
C23C C24C C25C 95.8(9) 2_556 . ?
C29C C24C C25C 77.0(6) 2_556 . ?
C28C C24C C23C 88.5(9) 2_556 . ?
C23C C24C C23C 23.6(8) 2_556 . ?
C29C C24C C23C 158.1(8) 2_556 . ?
C25C C24C C23C 117.7(6) . . ?
C28C C24C C19C 33.0(8) 2_556 . ?
C23C C24C C19C 141.2(10) 2_556 . ?
C29C C24C C19C 42.8(5) 2_556 . ?
C25C C24C C19C 118.6(6) . . ?
C23C C24C C19C 117.7(6) . . ?
C28C C24C C22C 172.7(13) 2_556 2_556 ?
C23C C24C C22C 67.5(8) 2_556 2_556 ?
C29C C24C C22C 105.1(7) 2_556 2_556 ?
C25C C24C C22C 28.4(4) . 2_556 ?
C23C C24C C22C 89.7(6) . 2_556 ?
C19C C24C C22C 144.8(7) . 2_556 ?
C28C C24C C80C 126.6(10) 2_556 2_556 ?
C23C C24C C80C 120.3(10) 2_556 2_556 ?
C29C C24C C80C 52.0(5) 2_556 2_556 ?
C25C C24C C80C 25.0(4) . 2_556 ?
C23C C24C C80C 140.5(6) . 2_556 ?
C19C C24C C80C 93.8(5) . 2_556 ?
C22C C24C C80C 53.1(5) 2_556 2_556 ?
C22C C25C C80C 169(2) 2_556 2_556 ?
C22C C25C C26C 43.4(10) 2_556 . ?
C80C C25C C26C 133.6(12) 2_556 . ?
C22C C25C C24C 79.6(11) 2_556 . ?
C80C C25C C24C 98.4(11) 2_556 . ?
C26C C25C C24C 120.2(6) . . ?
C22C C25C C66C 150.3(13) 2_556 . ?
C80C C25C C66C 25.0(9) 2_556 . ?
C26C C25C C66C 108.7(6) . . ?
C24C C25C C66C 120.2(6) . . ?
C22C C25C C29C 129.7(13) 2_556 2_556 ?
C80C C25C C29C 47.8(9) 2_556 2_556 ?
C26C C25C C29C 158.3(8) . 2_556 ?
C24C C25C C29C 50.6(5) . 2_556 ?
C66C C25C C29C 71.1(5) . 2_556 ?
C22C C25C C23C 48.7(9) 2_556 2_556 ?
C80C C25C C23C 128.7(13) 2_556 2_556 ?
C26C C25C C23C 90.2(5) . 2_556 ?
C24C C25C C23C 31.0(4) . 2_556 ?
C66C C25C C23C 146.9(7) . 2_556 ?
C29C C25C C23C 81.4(5) 2_556 2_556 ?
C22C C25C C21C 39.2(9) 2_556 2_556 ?
C80C C25C C21C 136.0(12) 2_556 2_556 ?
C26C C25C C21C 8.0(5) . 2_556 ?
C24C C25C C21C 113.2(6) . 2_556 ?
C66C C25C C21C 111.7(6) . 2_556 ?
C29C C25C C21C 151.0(7) 2_556 2_556 ?
C23C C25C C21C 83.9(5) 2_556 2_556 ?
C22C C25C C54C 136.2(13) 2_556 2_556 ?
C80C C25C C54C 39.0(9) 2_556 2_556 ?
C26C C25C C54C 94.5(5) . 2_556 ?
C24C C25C C54C 129.9(6) . 2_556 ?
C66C C25C C54C 14.3(4) . 2_556 ?
C29C C25C C54C 83.5(5) 2_556 2_556 ?
C23C C25C C54C 150.0(7) 2_556 2_556 ?
C21C C25C C54C 97.4(6) 2_556 2_556 ?
C21C C26C C22C 129.2(18) 2_556 2_556 ?
C21C C26C C68C 85.0(15) 2_556 . ?
C22C C26C C68C 136.1(9) 2_556 . ?
C21C C26C C25C 151.2(18) 2_556 . ?
C22C C26C C25C 28.8(6) 2_556 . ?
C68C C26C C25C 108.1(6) . . ?
C21C C26C C27C 35.6(13) 2_556 . ?
C22C C26C C27C 94.9(8) 2_556 . ?
C68C C26C C27C 119.7(8) . . ?
C25C C26C C27C 121.8(6) . . ?
C21C C26C C79C 69.1(13) 2_556 2_556 ?
C22C C26C C79C 149.3(11) 2_556 2_556 ?
C68C C26C C79C 16.0(5) . 2_556 ?
C25C C26C C79C 122.9(7) . 2_556 ?
C27C C26C C79C 104.1(7) . 2_556 ?
C21C C26C C20C 20.7(12) 2_556 2_556 ?
C22C C26C C20C 108.7(8) 2_556 2_556 ?
C68C C26C C20C 104.5(6) . 2_556 ?
C25C C26C C20C 133.7(6) . 2_556 ?
C27C C26C C20C 15.2(5) . 2_556 ?
C79C C26C C20C 88.8(5) 2_556 2_556 ?
C21C C26C C80C 153.0(19) 2_556 2_556 ?
C22C C26C C80C 43.8(6) 2_556 2_556 ?
C68C C26C C80C 92.8(6) . 2_556 ?
C25C C26C C80C 15.3(4) . 2_556 ?
C27C C26C C80C 133.2(6) . 2_556 ?
C79C C26C C80C 107.6(6) 2_556 2_556 ?
C20C C26C C80C 142.0(6) 2_556 2_556 ?
C21C C26C Nd3C 80.4(16) 2_556 2_556 ?
C22C C26C Nd3C 99.0(8) 2_556 2_556 ?
C68C C26C Nd3C 55.4(5) . 2_556 ?
C25C C26C Nd3C 86.2(5) . 2_556 ?
C27C C26C Nd3C 94.5(6) . 2_556 ?
C79C C26C Nd3C 56.1(6) 2_556 2_556 ?
C20C C26C Nd3C 86.1(4) 2_556 2_556 ?
C80C C26C Nd3C 76.2(4) 2_556 2_556 ?
C20C C27C C21C 111.0(18) 2_556 2_556 ?
C20C C27C C28C 109.0(13) 2_556 . ?
C21C C27C C28C 134.3(9) 2_556 . ?
C20C C27C C32C 10.0(11) 2_556 . ?
C21C C27C C32C 101.2(10) 2_556 . ?
C28C C27C C32C 118.7(6) . . ?
C20C C27C C19C 72.6(12) 2_556 2_556 ?
C21C C27C C19C 159.4(11) 2_556 2_556 ?
C28C C27C C19C 36.4(5) . 2_556 ?
C32C C27C C19C 82.4(6) . 2_556 ?
C20C C27C C26C 128.5(16) 2_556 . ?
C21C C27C C26C 17.7(6) 2_556 . ?
C28C C27C C26C 117.6(6) . . ?
C32C C27C C26C 118.8(8) . . ?
C19C C27C C26C 149.8(8) 2_556 . ?
C20C C27C C22C 155.8(17) 2_556 2_556 ?
C21C C27C C22C 50.4(6) 2_556 2_556 ?
C28C C27C C22C 84.6(6) . 2_556 ?
C32C C27C C22C 148.1(9) . 2_556 ?
C19C C27C C22C 118.9(7) 2_556 2_556 ?
C26C C27C C22C 33.1(4) . 2_556 ?
C24C C28C C19C 117.7(14) 2_556 2_556 ?
C24C C28C C27C 149.6(13) 2_556 . ?
C19C C28C C27C 74.6(8) 2_556 . ?
C24C C28C C29C 71.9(9) 2_556 . ?
C19C C28C C29C 47.5(7) 2_556 . ?
C27C C28C C29C 120.6(6) . . ?
C24C C28C C23C 36.7(8) 2_556 . ?
C19C C28C C23C 149.9(11) 2_556 . ?
C27C C28C C23C 120.0(6) . . ?
C29C C28C C23C 108.1(6) . . ?
C24C C28C C23C 62.0(8) 2_556 2_556 ?
C19C C28C C23C 156.3(12) 2_556 2_556 ?
C27C C28C C23C 95.3(6) . 2_556 ?
C29C C28C C23C 131.8(7) . 2_556 ?
C23C C28C C23C 25.6(5) . 2_556 ?
C24C C28C C20C 152.7(13) 2_556 2_556 ?
C19C C28C C20C 53.7(7) 2_556 2_556 ?
C27C C28C C20C 20.8(4) . 2_556 ?
C29C C28C C20C 100.1(6) . 2_556 ?
C23C C28C C20C 137.1(7) . 2_556 ?
C23C C28C C20C 114.3(7) 2_556 2_556 ?
C19C C29C C18C 76.1(9) 2_556 2_556 ?
C19C C29C C80C 143.9(9) 2_556 . ?
C18C C29C C80C 128.7(8) 2_556 . ?
C19C C29C C24C 72.0(7) 2_556 2_556 ?
C18C C29C C24C 144.6(9) 2_556 2_556 ?
C80C C29C C24C 75.2(6) . 2_556 ?
C19C C29C C28C 39.3(6) 2_556 . ?
C18C C29C C28C 115.1(8) 2_556 . ?
C80C C29C C28C 108.4(6) . . ?
C24C C29C C28C 33.4(5) 2_556 . ?
C19C C29C C30C 82.5(7) 2_556 . ?
C18C C29C C30C 8.6(8) 2_556 . ?
C80C C29C C30C 120.4(6) . . ?
C24C C29C C30C 146.9(8) 2_556 . ?
C28C C29C C30C 120.8(6) . . ?
C19C C29C C65C 129.9(9) 2_556 2_556 ?
C18C C29C C65C 57.9(6) 2_556 2_556 ?
C80C C29C C65C 71.4(5) . 2_556 ?
C24C C29C C65C 140.4(7) 2_556 2_556 ?
C28C C29C C65C 156.7(7) . 2_556 ?
C30C C29C C65C 50.0(5) . 2_556 ?
C19C C29C C25C 122.9(8) 2_556 2_556 ?
C18C C29C C25C 147.9(9) 2_556 2_556 ?
C80C C29C C25C 22.8(4) . 2_556 ?
C24C C29C C25C 52.4(5) 2_556 2_556 ?
C28C C29C C25C 85.7(5) . 2_556 ?
C30C C29C C25C 139.4(7) . 2_556 ?
C65C C29C C25C 93.1(5) 2_556 2_556 ?
C19C C29C C66C 154.4(8) 2_556 2_556 ?
C18C C29C C66C 104.5(7) 2_556 2_556 ?
C80C C29C C66C 24.4(4) . 2_556 ?
C24C C29C C66C 97.9(6) 2_556 2_556 ?
C28C C29C C66C 130.0(6) . 2_556 ?
C30C C29C C66C 96.3(5) . 2_556 ?
C65C C29C C66C 47.0(4) 2_556 2_556 ?
C25C C29C C66C 46.5(4) 2_556 2_556 ?
C19C C29C Nd1C 85.4(6) 2_556 2_556 ?
C18C C29C Nd1C 62.7(7) 2_556 2_556 ?
C80C C29C Nd1C 85.6(5) . 2_556 ?
C24C C29C Nd1C 99.5(5) 2_556 2_556 ?
C28C C29C Nd1C 98.9(5) . 2_556 ?
C30C C29C Nd1C 56.9(6) . 2_556 ?
C65C C29C Nd1C 57.8(4) 2_556 2_556 ?
C25C C29C Nd1C 91.4(4) 2_556 2_556 ?
C66C C29C Nd1C 72.9(3) 2_556 2_556 ?
C18C C30C C17C 105(3) 2_556 2_556 ?
C18C C30C C65C 116(3) 2_556 2_556 ?
C17C C30C C65C 138.0(10) 2_556 2_556 ?
C18C C30C C31C 84(3) 2_556 . ?
C17C C30C C31C 21.0(5) 2_556 . ?
C65C C30C C31C 157.5(10) 2_556 . ?
C18C C30C C56C 156(4) 2_556 . ?
C17C C30C C56C 98.4(7) 2_556 . ?
C65C C30C C56C 42.3(5) 2_556 . ?
C31C C30C C56C 119.4(6) . . ?
C18C C30C C29C 44(3) 2_556 . ?
C17C C30C C29C 136.5(9) 2_556 . ?
C65C C30C C29C 75.5(6) 2_556 . ?
C31C C30C C29C 118.3(6) . . ?
C56C C30C C29C 117.5(6) . . ?
C18C C30C C19C 27(5) 2_556 2_556 ?
C17C C30C C19C 99.3(9) 2_556 2_556 ?
C65C C30C C19C 112.0(8) 2_556 2_556 ?
C31C C30C C19C 80.2(6) . 2_556 ?
C56C C30C C19C 150.3(9) . 2_556 ?
C29C C30C C19C 38.1(4) . 2_556 ?
C18C C30C Nd1C 119(6) 2_556 2_556 ?
C17C C30C Nd1C 76.9(8) 2_556 2_556 ?
C65C C30C Nd1C 74.8(7) 2_556 2_556 ?
C31C C30C Nd1C 86.3(7) . 2_556 ?
C56C C30C Nd1C 69.2(6) . 2_556 ?
C29C C30C Nd1C 92.8(7) . 2_556 ?
C19C C30C Nd1C 91.8(6) 2_556 2_556 ?
C18C C30C Nd2C 129(6) 2_556 . ?
C17C C30C Nd2C 69.1(7) 2_556 . ?
C65C C30C Nd2C 77.5(7) 2_556 . ?
C31C C30C Nd2C 81.7(7) . . ?
C56C C30C Nd2C 63.4(6) . . ?
C29C C30C Nd2C 104.4(7) . . ?
C19C C30C Nd2C 101.4(7) 2_556 . ?
Nd1C C30C Nd2C 11.60(7) 2_556 . ?
C17C C31C C16C 121(2) 2_556 2_556 ?
C17C C31C C18C 86.2(18) 2_556 2_556 ?
C16C C31C C18C 135.0(12) 2_556 2_556 ?
C17C C31C C30C 75.0(17) 2_556 . ?
C16C C31C C30C 141.3(11) 2_556 . ?
C18C C31C C30C 11.2(6) 2_556 . ?
C17C C31C C35C 45.8(16) 2_556 . ?
C16C C31C C35C 79.7(8) 2_556 . ?
C18C C31C C35C 131.5(8) 2_556 . ?
C30C C31C C35C 120.3(7) . . ?
C17C C31C C32C 144(3) 2_556 . ?
C16C C31C C32C 27.8(6) 2_556 . ?
C18C C31C C32C 111.1(7) 2_556 . ?
C30C C31C C32C 120.3(7) . . ?
C35C C31C C32C 107.4(6) . . ?
C17C C31C C20C 147(3) 2_556 2_556 ?
C16C C31C C20C 48.9(6) 2_556 2_556 ?
C18C C31C C20C 88.3(7) 2_556 2_556 ?
C30C C31C C20C 97.5(6) . 2_556 ?
C35C C31C C20C 126.0(7) . 2_556 ?
C32C C31C C20C 22.9(4) . 2_556 ?
C17C C31C C12C 10.6(15) 2_556 2_556 ?
C16C C31C C12C 111.8(8) 2_556 2_556 ?
C18C C31C C12C 96.8(7) 2_556 2_556 ?
C30C C31C C12C 85.6(6) . 2_556 ?
C35C C31C C12C 35.3(4) . 2_556 ?
C32C C31C C12C 137.7(7) . 2_556 ?
C20C C31C C12C 146.3(8) 2_556 2_556 ?
C17C C31C C19C 125(2) 2_556 2_556 ?
C16C C31C C19C 90.5(8) 2_556 2_556 ?
C18C C31C C19C 46.2(5) 2_556 2_556 ?
C30C C31C C19C 55.9(5) . 2_556 ?
C35C C31C C19C 152.5(9) . 2_556 ?
C32C C31C C19C 65.0(5) . 2_556 ?
C20C C31C C19C 42.2(3) 2_556 2_556 ?
C12C C31C C19C 134.4(7) 2_556 2_556 ?
C17C C31C Nd1C 59(2) 2_556 2_556 ?
C16C C31C Nd1C 93.8(9) 2_556 2_556 ?
C18C C31C Nd1C 68.6(8) 2_556 2_556 ?
C30C C31C Nd1C 62.7(7) . 2_556 ?
C35C C31C Nd1C 78.1(6) . 2_556 ?
C32C C31C Nd1C 97.8(7) . 2_556 ?
C20C C31C Nd1C 88.7(5) 2_556 2_556 ?
C12C C31C Nd1C 62.9(4) 2_556 2_556 ?
C19C C31C Nd1C 77.0(4) 2_556 2_556 ?
C17C C31C Nd2C 49(2) 2_556 . ?
C16C C31C Nd2C 92.7(9) 2_556 . ?
C18C C31C Nd2C 78.1(8) 2_556 . ?
C30C C31C Nd2C 70.7(6) . . ?
C35C C31C Nd2C 65.6(5) . . ?
C32C C31C Nd2C 102.5(7) . . ?
C20C C31C Nd2C 97.5(6) 2_556 . ?
C12C C31C Nd2C 51.8(4) 2_556 . ?
C19C C31C Nd2C 89.6(5) 2_556 . ?
Nd1C C31C Nd2C 12.64(5) 2_556 . ?
C16C C32C C20C 150(2) 2_556 2_556 ?
C16C C32C C33C 60.4(11) 2_556 . ?
C20C C32C C33C 126.8(13) 2_556 . ?
C16C C32C C27C 152.1(18) 2_556 . ?
C20C C32C C27C 8.1(9) 2_556 . ?
C33C C32C C27C 119.2(9) . . ?
C16C C32C C31C 49.5(11) 2_556 . ?
C20C C32C C31C 112.7(10) 2_556 . ?
C33C C32C C31C 109.9(7) . . ?
C27C C32C C31C 120.4(7) . . ?
C16C C32C C15C 43.3(10) 2_556 2_556 ?
C20C C32C C15C 137.6(13) 2_556 2_556 ?
C33C C32C C15C 17.5(5) . 2_556 ?
C27C C32C C15C 131.2(9) . 2_556 ?
C31C C32C C15C 92.5(6) . 2_556 ?
C16C C32C C17C 42.8(10) 2_556 2_556 ?
C20C C32C C17C 115.9(11) 2_556 2_556 ?
C33C C32C C17C 102.4(7) . 2_556 ?
C27C C32C C17C 122.9(7) . 2_556 ?
C31C C32C C17C 9.0(7) . 2_556 ?
C15C C32C C17C 84.9(6) 2_556 2_556 ?
C16C C32C C19C 116.7(13) 2_556 2_556 ?
C20C C32C C19C 41.3(8) 2_556 2_556 ?
C33C C32C C19C 153.1(9) . 2_556 ?
C27C C32C C19C 49.3(5) . 2_556 ?
C31C C32C C19C 71.6(5) . 2_556 ?
C15C C32C C19C 146.0(7) 2_556 2_556 ?
C17C C32C C19C 75.8(5) 2_556 2_556 ?
C16C C32C C21C 138.4(16) 2_556 2_556 ?
C20C C32C C21C 40.5(8) 2_556 2_556 ?
C33C C32C C21C 87.1(7) . 2_556 ?
C27C C32C C21C 32.5(5) . 2_556 ?
C31C C32C C21C 146.0(8) . 2_556 ?
C15C C32C C21C 100.9(6) 2_556 2_556 ?
C17C C32C C21C 143.6(7) 2_556 2_556 ?
C19C C32C C21C 80.2(5) 2_556 2_556 ?
C15C C33C C16C 96.0(15) 2_556 2_556 ?
C15C C33C C32C 126.9(15) 2_556 . ?
C16C C33C C32C 31.3(6) 2_556 . ?
C15C C33C C78C 84.6(14) 2_556 2_556 ?
C16C C33C C78C 158.2(13) 2_556 2_556 ?
C32C C33C C78C 139.7(10) . 2_556 ?
C15C C33C C69C 101.4(13) 2_556 . ?
C16C C33C C69C 147.3(11) 2_556 . ?
C32C C33C C69C 122.5(9) . . ?
C78C C33C C69C 17.7(6) 2_556 . ?
C15C C33C C34C 17.8(12) 2_556 . ?
C16C C33C C34C 78.2(7) 2_556 . ?
C32C C33C C34C 109.3(6) . . ?
C78C C33C C34C 101.7(6) 2_556 . ?
C69C C33C C34C 117.6(6) . . ?
C15C C33C C20C 138.8(16) 2_556 2_556 ?
C16C C33C C20C 48.5(6) 2_556 2_556 ?
C32C C33C C20C 19.6(5) . 2_556 ?
C78C C33C C20C 120.2(8) 2_556 2_556 ?
C69C C33C C20C 103.0(7) . 2_556 ?
C34C C33C C20C 123.0(6) . 2_556 ?
C15C C33C C14C 6.8(12) 2_556 2_556 ?
C16C C33C C14C 89.7(7) 2_556 2_556 ?
C32C C33C C14C 120.4(6) . 2_556 ?
C78C C33C C14C 89.5(6) 2_556 2_556 ?
C69C C33C C14C 105.7(6) . 2_556 ?
C34C C33C C14C 12.2(4) . 2_556 ?
C20C C33C C14C 132.0(6) 2_556 2_556 ?
C15C C33C C79C 124.7(14) 2_556 2_556 ?
C16C C33C C79C 124.0(9) 2_556 2_556 ?
C32C C33C C79C 96.5(7) . 2_556 ?
C78C C33C C79C 43.8(5) 2_556 2_556 ?
C69C C33C C79C 26.1(5) . 2_556 ?
C34C C33C C79C 138.2(6) . 2_556 ?
C20C C33C C79C 77.1(5) 2_556 2_556 ?
C14C C33C C79C 127.5(6) 2_556 2_556 ?
C14C C34C C15C 122.9(17) 2_556 2_556 ?
C14C C34C C39C 9.2(11) 2_556 . ?
C15C C34C C39C 114.6(10) 2_556 . ?
C14C C34C C35C 119.8(12) 2_556 . ?
C15C C34C C35C 115.7(10) 2_556 . ?
C39C C34C C35C 126.6(6) . . ?
C14C C34C C33C 135.7(13) 2_556 . ?
C15C C34C C33C 13.2(8) 2_556 . ?
C39C C34C C33C 127.1(6) . . ?
C35C C34C C33C 102.6(5) . . ?
C14C C34C C13C 67.8(12) 2_556 2_556 ?
C15C C34C C13C 159.4(12) 2_556 2_556 ?
C39C C34C C13C 74.4(6) . 2_556 ?
C35C C34C C13C 52.3(5) . 2_556 ?
C33C C34C C13C 149.5(7) . 2_556 ?
C14C C34C C16C 166.4(17) 2_556 2_556 ?
C15C C34C C16C 53.8(8) 2_556 2_556 ?
C39C C34C C16C 159.1(8) . 2_556 ?
C35C C34C C16C 62.0(5) . 2_556 ?
C33C C34C C16C 40.6(4) . 2_556 ?
C13C C34C C16C 111.2(7) 2_556 2_556 ?
C14C C34C C75C 19.3(11) 2_556 2_556 ?
C15C C34C C75C 106.4(10) 2_556 2_556 ?
C39C C34C C75C 10.4(5) . 2_556 ?
C35C C34C C75C 131.2(6) . 2_556 ?
C33C C34C C75C 118.4(5) . 2_556 ?
C13C C34C C75C 79.8(5) 2_556 2_556 ?
C16C C34C C75C 148.9(7) 2_556 2_556 ?
C17C C35C C12C 79.3(9) 2_556 2_556 ?
C17C C35C C13C 142.7(10) 2_556 2_556 ?
C12C C35C C13C 71.3(8) 2_556 2_556 ?
C17C C35C C36C 103.0(8) 2_556 . ?
C12C C35C C36C 24.4(5) 2_556 . ?
C13C C35C C36C 47.3(5) 2_556 . ?
C17C C35C C31C 18.8(6) 2_556 . ?
C12C C35C C31C 98.1(7) 2_556 . ?
C13C C35C C31C 155.6(10) 2_556 . ?
C36C C35C C31C 121.7(6) . . ?
C17C C35C C34C 125.6(9) 2_556 . ?
C12C C35C C34C 138.5(8) 2_556 . ?
C13C C35C C34C 70.5(6) 2_556 . ?
C36C C35C C34C 116.9(6) . . ?
C31C C35C C34C 110.3(6) . . ?
C17C C35C C16C 59.6(7) 2_556 2_556 ?
C12C C35C C16C 135.3(9) 2_556 2_556 ?
C13C C35C C16C 133.7(8) 2_556 2_556 ?
C36C C35C C16C 151.6(8) . 2_556 ?
C31C C35C C16C 42.3(5) . 2_556 ?
C34C C35C C16C 68.3(5) . 2_556 ?
C17C C35C C14C 139.4(10) 2_556 2_556 ?
C12C C35C C14C 123.1(8) 2_556 2_556 ?
C13C C35C C14C 53.4(5) 2_556 2_556 ?
C36C C35C C14C 100.3(5) . 2_556 ?
C31C C35C C14C 126.3(6) . 2_556 ?
C34C C35C C14C 17.2(4) . 2_556 ?
C16C C35C C14C 84.9(6) 2_556 2_556 ?
C17C C35C C15C 102.2(8) 2_556 2_556 ?
C12C C35C C15C 151.7(9) 2_556 2_556 ?
C13C C35C C15C 93.6(6) 2_556 2_556 ?
C36C C35C C15C 137.3(6) . 2_556 ?
C31C C35C C15C 85.9(5) . 2_556 ?
C34C C35C C15C 24.5(4) . 2_556 ?
C16C C35C C15C 43.8(5) 2_556 2_556 ?
C14C C35C C15C 41.3(4) 2_556 2_556 ?
C17C C35C Nd2C 75.9(8) 2_556 . ?
C12C C35C Nd2C 58.9(7) 2_556 . ?
C13C C35C Nd2C 69.5(6) 2_556 . ?
C36C C35C Nd2C 60.3(5) . . ?
C31C C35C Nd2C 86.1(6) . . ?
C34C C35C Nd2C 92.7(5) . . ?
C16C C35C Nd2C 92.3(5) 2_556 . ?
C14C C35C Nd2C 87.7(4) 2_556 . ?
C15C C35C Nd2C 93.7(4) 2_556 . ?
C17C C35C Nd1C 62.8(7) 2_556 2_556 ?
C12C C35C Nd1C 64.1(7) 2_556 2_556 ?
C13C C35C Nd1C 83.5(6) 2_556 2_556 ?
C36C C35C Nd1C 71.0(5) . 2_556 ?
C31C C35C Nd1C 72.0(6) . 2_556 ?
C34C C35C Nd1C 96.0(5) . 2_556 ?
C16C C35C Nd1C 80.8(5) 2_556 2_556 ?
C14C C35C Nd1C 94.9(4) 2_556 2_556 ?
C15C C35C Nd1C 91.1(4) 2_556 2_556 ?
Nd2C C35C Nd1C 14.14(5) . 2_556 ?
C12C C36C C13C 112.8(17) 2_556 2_556 ?
C12C C36C C37C 161.1(19) 2_556 . ?
C13C C36C C37C 54.1(6) 2_556 . ?
C12C C36C C35C 50.7(13) 2_556 . ?
C13C C36C C35C 63.0(7) 2_556 . ?
C37C C36C C35C 116.9(6) . . ?
C12C C36C C11C 75.9(13) 2_556 2_556 ?
C13C C36C C11C 152.8(11) 2_556 2_556 ?
C37C C36C C11C 109.9(6) . 2_556 ?
C35C C36C C11C 124.6(7) . 2_556 ?
C12C C36C C57C 67.4(13) 2_556 . ?
C13C C36C C57C 158.4(11) 2_556 . ?
C37C C36C C57C 119.1(6) . . ?
C35C C36C C57C 117.1(6) . . ?
C11C C36C C57C 9.3(5) 2_556 . ?
C12C C36C C8C 151.1(19) 2_556 2_556 ?
C13C C36C C8C 47.2(6) 2_556 2_556 ?
C37C C36C C8C 10.1(5) . 2_556 ?
C35C C36C C8C 108.8(6) . 2_556 ?
C11C C36C C8C 113.2(7) 2_556 2_556 ?
C57C C36C C8C 122.4(6) . 2_556 ?
C12C C36C C17C 19.6(14) 2_556 2_556 ?
C13C C36C C17C 93.6(8) 2_556 2_556 ?
C37C C36C C17C 142.9(7) . 2_556 ?
C35C C36C C17C 33.4(4) . 2_556 ?
C11C C36C C17C 91.3(6) 2_556 2_556 ?
C57C C36C C17C 83.7(5) . 2_556 ?
C8C C36C C17C 132.9(6) 2_556 2_556 ?
C12C C36C Nd2C 80.8(16) 2_556 . ?
C13C C36C Nd2C 88.2(8) 2_556 . ?
C37C C36C Nd2C 85.0(5) . . ?
C35C C36C Nd2C 88.5(6) . . ?
C11C C36C Nd2C 67.2(7) 2_556 . ?
C57C C36C Nd2C 70.4(6) . . ?
C8C C36C Nd2C 78.3(4) 2_556 . ?
C17C C36C Nd2C 75.3(5) 2_556 . ?
C12C C36C Nd1C 67.1(16) 2_556 2_556 ?
C13C C36C Nd1C 93.1(8) 2_556 2_556 ?
C37C C36C Nd1C 98.2(6) . 2_556 ?
C35C C36C Nd1C 79.3(5) . 2_556 ?
C11C C36C Nd1C 65.9(6) 2_556 2_556 ?
C57C C36C Nd1C 66.7(6) . 2_556 ?
C8C C36C Nd1C 90.9(5) 2_556 2_556 ?
C17C C36C Nd1C 62.2(4) 2_556 2_556 ?
Nd2C C36C Nd1C 13.74(7) . 2_556 ?
C8C C37C C13C 103.3(14) 2_556 2_556 ?
C8C C37C C36C 147.0(16) 2_556 . ?
C13C C37C C36C 50.5(6) 2_556 . ?
C8C C37C C71C 70.9(12) 2_556 . ?
C13C C37C C71C 155.4(10) 2_556 . ?
C36C C37C C71C 123.0(6) . . ?
C8C C37C C38C 35.3(11) 2_556 . ?
C13C C37C C38C 69.8(6) 2_556 . ?
C36C C37C C38C 119.3(6) . . ?
C71C C37C C38C 106.0(6) . . ?
C8C C37C C9C 75.2(13) 2_556 2_556 ?
C13C C37C C9C 145.6(11) 2_556 2_556 ?
C36C C37C C9C 113.8(7) . 2_556 ?
C71C C37C C9C 11.0(8) . 2_556 ?
C38C C37C C9C 109.0(7) . 2_556 ?
C8C C37C C12C 141.4(16) 2_556 2_556 ?
C13C C37C C12C 47.0(6) 2_556 2_556 ?
C36C C37C C12C 5.7(6) . 2_556 ?
C71C C37C C12C 123.9(6) . 2_556 ?
C38C C37C C12C 114.8(6) . 2_556 ?
C9C C37C C12C 114.1(7) 2_556 2_556 ?
C8C C37C Nd2C 92.6(14) 2_556 . ?
C13C C37C Nd2C 74.5(7) 2_556 . ?
C36C C37C Nd2C 63.5(5) . . ?
C71C C37C Nd2C 81.8(6) . . ?
C38C C37C Nd2C 93.9(5) . . ?
C9C C37C Nd2C 71.3(7) 2_556 . ?
C12C C37C Nd2C 59.3(4) 2_556 . ?
C7C C38C C8C 101.7(11) 2_556 2_556 ?
C7C C38C C43C 16.4(9) 2_556 . ?
C8C C38C C43C 87.9(8) 2_556 . ?
C7C C38C C39C 110.4(9) 2_556 . ?
C8C C38C C39C 143.0(9) 2_556 . ?
C43C C38C C39C 119.8(7) . . ?
C7C C38C C75C 76.4(8) 2_556 2_556 ?
C8C C38C C75C 161.8(11) 2_556 2_556 ?
C43C C38C C75C 86.8(6) . 2_556 ?
C39C C38C C75C 34.0(5) . 2_556 ?
C7C C38C C37C 123.0(9) 2_556 . ?
C8C C38C C37C 21.3(6) 2_556 . ?
C43C C38C C37C 109.0(6) . . ?
C39C C38C C37C 123.8(6) . . ?
C75C C38C C37C 154.5(7) 2_556 . ?
C7C C38C C13C 162.2(12) 2_556 2_556 ?
C8C C38C C13C 66.9(7) 2_556 2_556 ?
C43C C38C C13C 146.1(8) . 2_556 ?
C39C C38C C13C 77.3(6) . 2_556 ?
C75C C38C C13C 110.0(7) 2_556 2_556 ?
C37C C38C C13C 46.5(5) . 2_556 ?
C7C C38C C14C 131.5(10) 2_556 2_556 ?
C8C C38C C14C 120.6(8) 2_556 2_556 ?
C43C C38C C14C 137.2(7) . 2_556 ?
C39C C38C C14C 22.7(4) . 2_556 ?
C75C C38C C14C 55.9(5) 2_556 2_556 ?
C37C C38C C14C 101.1(5) . 2_556 ?
C13C C38C C14C 54.7(5) 2_556 2_556 ?
C14C C39C C75C 160.0(19) 2_556 2_556 ?
C14C C39C C34C 8.1(10) 2_556 . ?
C75C C39C C34C 152.4(13) 2_556 . ?
C14C C39C C38C 110.5(12) 2_556 . ?
C75C C39C C38C 76.6(10) 2_556 . ?
C34C C39C C38C 115.6(6) . . ?
C14C C39C C40C 124.7(12) 2_556 . ?
C75C C39C C40C 41.7(9) 2_556 . ?
C34C C39C C40C 117.0(6) . . ?
C38C C39C C40C 117.3(6) . . ?
C14C C39C C13C 54.8(10) 2_556 2_556 ?
C75C C39C C13C 129.9(12) 2_556 2_556 ?
C34C C39C C13C 60.5(5) . 2_556 ?
C38C C39C C13C 55.8(5) . 2_556 ?
C40C C39C C13C 157.0(7) . 2_556 ?
C14C C39C C7C 135.5(13) 2_556 2_556 ?
C75C C39C C7C 49.5(8) 2_556 2_556 ?
C34C C39C C7C 138.8(6) . 2_556 ?
C38C C39C C7C 27.1(4) . 2_556 ?
C40C C39C C7C 90.5(5) . 2_556 ?
C13C C39C C7C 82.0(5) 2_556 2_556 ?
C14C C39C C15C 34.0(9) 2_556 2_556 ?
C75C C39C C15C 129.4(12) 2_556 2_556 ?
C34C C39C C15C 26.5(5) . 2_556 ?
C38C C39C C15C 137.6(7) . 2_556 ?
C40C C39C C15C 90.7(5) . 2_556 ?
C13C C39C C15C 85.7(6) 2_556 2_556 ?
C7C C39C C15C 150.9(7) 2_556 2_556 ?
C14C C39C C76C 129.9(13) 2_556 2_556 ?
C75C C39C C76C 33.4(8) 2_556 2_556 ?
C34C C39C C76C 121.9(7) . 2_556 ?
C38C C39C C76C 106.6(6) . 2_556 ?
C40C C39C C76C 11.9(4) . 2_556 ?
C13C C39C C76C 147.0(7) 2_556 2_556 ?
C7C C39C C76C 80.3(5) 2_556 2_556 ?
C15C C39C C76C 96.5(6) 2_556 2_556 ?
C76C C40C C75C 103.3(18) 2_556 2_556 ?
C76C C40C C41C 19.3(15) 2_556 . ?
C75C C40C C41C 91.5(7) 2_556 . ?
C76C C40C C70C 91.5(16) 2_556 . ?
C75C C40C C70C 141.6(9) 2_556 . ?
C41C C40C C70C 109.9(6) . . ?
C76C C40C C77C 89.0(17) 2_556 2_556 ?
C75C C40C C77C 142.0(12) 2_556 2_556 ?
C41C C40C C77C 107.4(7) . 2_556 ?
C70C C40C C77C 2.6(7) . 2_556 ?
C76C C40C C39C 124.9(18) 2_556 . ?
C75C C40C C39C 26.9(5) 2_556 . ?
C41C C40C C39C 116.9(6) . . ?
C70C C40C C39C 118.3(6) . . ?
C77C C40C C39C 119.5(7) 2_556 . ?
C76C C40C C73C 10.3(16) 2_556 2_556 ?
C75C C40C C73C 100.3(7) 2_556 2_556 ?
C41C C40C C73C 10.4(4) . 2_556 ?
C70C C40C C73C 99.5(5) . 2_556 ?
C77C C40C C73C 97.0(7) 2_556 2_556 ?
C39C C40C C73C 124.7(5) . 2_556 ?
C76C C40C Nd4C 57.4(18) 2_556 . ?
C75C C40C Nd4C 94.2(7) 2_556 . ?
C41C C40C Nd4C 72.9(5) . . ?
C70C C40C Nd4C 64.2(4) . . ?
C77C C40C Nd4C 62.2(8) 2_556 . ?
C39C C40C Nd4C 93.5(4) . . ?
C73C C40C Nd4C 67.2(3) 2_556 . ?
C76C C40C Nd3C 65.8(18) 2_556 2_556 ?
C75C C40C Nd3C 98.1(7) 2_556 2_556 ?
C41C C40C Nd3C 82.3(5) . 2_556 ?
C70C C40C Nd3C 55.9(4) . 2_556 ?
C77C C40C Nd3C 54.1(8) 2_556 2_556 ?
C39C C40C Nd3C 92.7(4) . 2_556 ?
C73C C40C Nd3C 75.9(4) 2_556 2_556 ?
Nd4C C40C Nd3C 10.17(7) . 2_556 ?
C73C C41C C76C 138.3(16) 2_556 2_556 ?
C73C C41C C40C 148.0(12) 2_556 . ?
C76C C41C C40C 10.3(8) 2_556 . ?
C73C C41C C42C 84.3(11) 2_556 . ?
C76C C41C C42C 128.9(10) 2_556 . ?
C40C C41C C42C 123.4(6) . . ?
C73C C41C C59C 41.4(9) 2_556 . ?
C76C C41C C59C 97.4(9) 2_556 . ?
C40C C41C C59C 106.8(6) . . ?
C42C C41C C59C 122.6(6) . . ?
C73C C41C C74C 55.8(9) 2_556 2_556 ?
C76C C41C C74C 151.2(11) 2_556 2_556 ?
C40C C41C C74C 149.5(7) . 2_556 ?
C42C C41C C74C 28.6(4) . 2_556 ?
C59C C41C C74C 94.8(5) . 2_556 ?
C73C C41C C75C 160.4(14) 2_556 2_556 ?
C76C C41C C75C 46.9(7) 2_556 2_556 ?
C40C C41C C75C 40.0(5) . 2_556 ?
C42C C41C C75C 83.5(5) . 2_556 ?
C59C C41C C75C 140.5(6) . 2_556 ?
C74C C41C C75C 110.8(6) 2_556 2_556 ?
C73C C41C C72C 25.5(8) 2_556 2_556 ?
C76C C41C C72C 112.8(9) 2_556 2_556 ?
C40C C41C C72C 122.6(6) . 2_556 ?
C42C C41C C72C 105.4(5) . 2_556 ?
C59C C41C C72C 17.2(3) . 2_556 ?
C74C C41C C72C 77.6(5) 2_556 2_556 ?
C75C C41C C72C 149.4(6) 2_556 2_556 ?
C73C C41C Nd4C 84.9(11) 2_556 . ?
C76C C41C Nd4C 67.6(8) 2_556 . ?
C40C C41C Nd4C 76.0(5) . . ?
C42C C41C Nd4C 98.6(6) . . ?
C59C C41C Nd4C 66.3(4) . . ?
C74C C41C Nd4C 94.1(5) 2_556 . ?
C75C C41C Nd4C 81.8(4) 2_556 . ?
C72C C41C Nd4C 68.1(3) 2_556 . ?
C74C C42C C6C 113.1(15) 2_556 2_556 ?
C74C C42C C41C 93.8(10) 2_556 . ?
C6C C42C C41C 149.2(10) 2_556 . ?
C74C C42C C43C 146.0(14) 2_556 . ?
C6C C42C C43C 38.0(8) 2_556 . ?
C41C C42C C43C 111.3(6) . . ?
C74C C42C C73C 67.7(9) 2_556 2_556 ?
C6C C42C C73C 166.4(11) 2_556 2_556 ?
C41C C42C C73C 26.1(4) . 2_556 ?
C43C C42C C73C 134.9(7) . 2_556 ?
C74C C42C C2C 25.6(9) 2_556 . ?
C6C C42C C2C 87.6(10) 2_556 . ?
C41C C42C C2C 117.8(6) . . ?
C43C C42C C2C 121.6(8) . . ?
C73C C42C C2C 92.1(6) 2_556 . ?
C74C C42C C7C 160.7(14) 2_556 2_556 ?
C6C C42C C7C 52.2(8) 2_556 2_556 ?
C41C C42C C7C 97.9(6) . 2_556 ?
C43C C42C C7C 15.4(5) . 2_556 ?
C73C C42C C7C 123.1(7) 2_556 2_556 ?
C2C C42C C7C 137.0(8) . 2_556 ?
C74C C42C Nd4C 86.3(9) 2_556 . ?
C6C C42C Nd4C 110.7(8) 2_556 . ?
C41C C42C Nd4C 54.2(5) . . ?
C43C C42C Nd4C 90.3(6) . . ?
C73C C42C Nd4C 55.7(4) 2_556 . ?
C2C C42C Nd4C 93.8(5) . . ?
C7C C42C Nd4C 88.2(5) 2_556 . ?
C7C C43C C6C 142(2) 2_556 2_556 ?
C7C C43C C38C 31.9(16) 2_556 . ?
C6C C43C C38C 171.1(11) 2_556 . ?
C7C C43C C44C 137.8(19) 2_556 . ?
C6C C43C C44C 74.8(9) 2_556 . ?
C38C C43C C44C 113.7(7) . . ?
C7C C43C C42C 108.2(18) 2_556 . ?
C6C C43C C42C 40.4(8) 2_556 . ?
C38C C43C C42C 130.7(7) . . ?
C44C C43C C42C 113.3(8) . . ?
C7C C43C C8C 67.7(16) 2_556 2_556 ?
C6C C43C C8C 149.3(11) 2_556 2_556 ?
C38C C43C C8C 39.0(5) . 2_556 ?
C44C C43C C8C 74.7(6) . 2_556 ?
C42C C43C C8C 162.7(9) . 2_556 ?
C7C C43C C75C 35.8(17) 2_556 2_556 ?
C6C C43C C75C 121.9(10) 2_556 2_556 ?
C38C C43C C75C 49.3(5) . 2_556 ?
C44C C43C C75C 158.4(8) . 2_556 ?
C42C C43C C75C 81.5(6) . 2_556 ?
C8C C43C C75C 87.0(6) 2_556 2_556 ?
C7C C43C C5C 169(2) 2_556 2_556 ?
C6C C43C C5C 43.2(7) 2_556 2_556 ?
C38C C43C C5C 144.4(8) . 2_556 ?
C44C C43C C5C 33.1(5) . 2_556 ?
C42C C43C C5C 80.3(6) . 2_556 ?
C8C C43C C5C 106.1(7) 2_556 2_556 ?
C75C C43C C5C 154.6(8) 2_556 2_556 ?
C4C C44C C5C 79.4(10) 2_556 2_556 ?
C4C C44C C71C 69.8(7) 2_556 . ?
C5C C44C C71C 147.9(9) 2_556 . ?
C4C C44C C43C 151.6(10) 2_556 . ?
C5C C44C C43C 100.1(9) 2_556 . ?
C71C C44C C43C 102.7(6) . . ?
C4C C44C C45C 49.8(7) 2_556 . ?
C5C C44C C45C 29.8(7) 2_556 . ?
C71C C44C C45C 119.4(6) . . ?
C43C C44C C45C 126.8(8) . . ?
C4C C44C C6C 139.4(10) 2_556 2_556 ?
C5C C44C C6C 64.4(8) 2_556 2_556 ?
C71C C44C C6C 139.2(7) . 2_556 ?
C43C C44C C6C 36.9(6) . 2_556 ?
C45C C44C C6C 93.4(7) . 2_556 ?
C4C C44C C9C 65.2(7) 2_556 2_556 ?
C5C C44C C9C 140.3(10) 2_556 2_556 ?
C71C C44C C9C 9.8(9) . 2_556 ?
C43C C44C C9C 102.7(7) . 2_556 ?
C45C C44C C9C 113.5(7) . 2_556 ?
C6C C44C C9C 137.2(8) 2_556 2_556 ?
C4C C44C C7C 152.1(8) 2_556 2_556 ?
C5C C44C C7C 110.0(9) 2_556 2_556 ?
C71C C44C C7C 94.1(6) . 2_556 ?
C43C C44C C7C 10.1(5) . 2_556 ?
C45C C44C C7C 136.8(7) . 2_556 ?
C6C C44C C7C 46.3(5) 2_556 2_556 ?
C9C C44C C7C 95.1(6) 2_556 2_556 ?
C4C C44C C8C 113.2(8) 2_556 2_556 ?
C5C C44C C8C 150.4(9) 2_556 2_556 ?
C71C C44C C8C 47.2(4) . 2_556 ?
C43C C44C C8C 55.7(5) . 2_556 ?
C45C C44C C8C 153.0(7) . 2_556 ?
C6C C44C C8C 92.6(6) 2_556 2_556 ?
C9C C44C C8C 48.8(5) 2_556 2_556 ?
C7C C44C C8C 47.0(4) 2_556 2_556 ?
C5C C45C C4C 91.2(14) 2_556 2_556 ?
C5C C45C C1C 96.1(12) 2_556 2_556 ?
C4C C45C C1C 167.2(11) 2_556 2_556 ?
C5C C45C C46C 159.7(13) 2_556 . ?
C4C C45C C46C 75.9(7) 2_556 . ?
C1C C45C C46C 94.1(9) 2_556 . ?
C5C C45C C44C 45.3(11) 2_556 . ?
C4C C45C C44C 46.1(6) 2_556 . ?
C1C C45C C44C 141.0(8) 2_556 . ?
C46C C45C C44C 121.1(6) . . ?
C5C C45C C1C 75.8(11) 2_556 . ?
C4C C45C C1C 162.6(9) 2_556 . ?
C1C C45C C1C 20.3(9) 2_556 . ?
C46C C45C C1C 113.1(9) . . ?
C44C C45C C1C 120.7(8) . . ?
C5C C45C C3C 146.8(13) 2_556 2_556 ?
C4C C45C C3C 59.0(7) 2_556 2_556 ?
C1C C45C C3C 110.9(9) 2_556 2_556 ?
C46C C45C C3C 16.9(4) . 2_556 ?
C44C C45C C3C 104.4(6) . 2_556 ?
C1C C45C C3C 129.3(9) . 2_556 ?
C5C C45C C2C 149.0(14) 2_556 2_556 ?
C4C C45C C2C 109.0(8) 2_556 2_556 ?
C1C C45C C2C 60.2(7) 2_556 2_556 ?
C46C C45C C2C 34.0(5) . 2_556 ?
C44C C45C C2C 150.3(6) . 2_556 ?
C1C C45C C2C 79.0(8) . 2_556 ?
C3C C45C C2C 50.6(6) 2_556 2_556 ?
C3C C46C C2C 155(2) 2_556 2_556 ?
C3C C46C C45C 109.6(19) 2_556 . ?
C2C C46C C45C 92.1(11) 2_556 . ?
C3C C46C C47C 12.0(16) 2_556 . ?
C2C C46C C47C 143.3(11) 2_556 . ?
C45C C46C C47C 120.2(6) . . ?
C3C C46C C74C 121.2(18) 2_556 . ?
C2C C46C C74C 34.2(8) 2_556 . ?
C45C C46C C74C 123.5(9) . . ?
C47C C46C C74C 109.2(6) . . ?
C3C C46C C4C 64.6(17) 2_556 2_556 ?
C2C C46C C4C 135.4(12) 2_556 2_556 ?
C45C C46C C4C 44.9(5) . 2_556 ?
C47C C46C C4C 75.4(5) . 2_556 ?
C74C C46C C4C 155.7(10) . 2_556 ?
C3C C46C C58C 33.6(15) 2_556 2_556 ?
C2C C46C C58C 121.7(11) 2_556 2_556 ?
C45C C46C C58C 136.0(7) . 2_556 ?
C47C C46C C58C 21.7(4) . 2_556 ?
C74C C46C C58C 87.8(5) . 2_556 ?
C4C C46C C58C 93.4(6) 2_556 2_556 ?
C3C C46C C1C 151(2) 2_556 2_556 ?
C2C C46C C1C 50.7(10) 2_556 2_556 ?
C45C C46C C1C 41.7(7) . 2_556 ?
C47C C46C C1C 159.3(8) . 2_556 ?
C74C C46C C1C 83.8(7) . 2_556 ?
C4C C46C C1C 86.3(7) 2_556 2_556 ?
C58C C46C C1C 158.3(8) 2_556 2_556 ?
C58C C47C C3C 118.0(13) 2_556 2_556 ?
C58C C47C C48C 114.1(11) 2_556 . ?
C3C C47C C48C 115.5(8) 2_556 . ?
C58C C47C C72C 11.3(9) 2_556 . ?
C3C C47C C72C 110.9(9) 2_556 . ?
C48C C47C C72C 125.1(7) . . ?
C58C C47C C46C 112.1(10) 2_556 . ?
C3C C47C C46C 6.0(8) 2_556 . ?
C48C C47C C46C 120.6(6) . . ?
C72C C47C C46C 104.9(6) . . ?
C58C C47C C63C 63.3(9) 2_556 2_556 ?
C3C C47C C63C 152.0(10) 2_556 2_556 ?
C48C C47C C63C 51.4(5) . 2_556 ?
C72C C47C C63C 73.8(5) . 2_556 ?
C46C C47C C63C 151.8(7) . 2_556 ?
C58C C47C C4C 147.3(10) 2_556 2_556 ?
C3C C47C C4C 49.0(7) 2_556 2_556 ?
C48C C47C C4C 66.5(5) . 2_556 ?
C72C C47C C4C 149.5(6) . 2_556 ?
C46C C47C C4C 54.4(5) . 2_556 ?
C63C C47C C4C 113.0(6) 2_556 2_556 ?
C10C C48C C63C 79.4(9) 2_556 2_556 ?
C10C C48C C9C 78.4(9) 2_556 2_556 ?
C63C C48C C9C 143.7(9) 2_556 2_556 ?
C10C C48C C47C 144.4(11) 2_556 . ?
C63C C48C C47C 69.3(6) 2_556 . ?
C9C C48C C47C 118.3(7) 2_556 . ?
C10C C48C C49C 34.6(7) 2_556 . ?
C63C C48C C49C 47.4(5) 2_556 . ?
C9C C48C C49C 112.6(7) 2_556 . ?
C47C C48C C49C 116.7(7) . . ?
C10C C48C C71C 82.9(8) 2_556 . ?
C63C C48C C71C 152.3(8) 2_556 . ?
C9C C48C C71C 8.7(9) 2_556 . ?
C47C C48C C71C 118.3(5) . . ?
C49C C48C C71C 117.5(6) . . ?
C10C C48C C4C 127.1(9) 2_556 2_556 ?
C63C C48C C4C 129.6(7) 2_556 2_556 ?
C9C C48C C4C 51.9(6) 2_556 2_556 ?
C47C C48C C4C 67.7(5) . 2_556 ?
C49C C48C C4C 153.8(6) . 2_556 ?
C71C C48C C4C 50.7(4) . 2_556 ?
C10C C48C C58C 123.8(9) 2_556 2_556 ?
C63C C48C C58C 48.1(5) 2_556 2_556 ?
C9C C48C C58C 131.0(8) 2_556 2_556 ?
C47C C48C C58C 21.5(4) . 2_556 ?
C49C C48C C58C 95.3(6) . 2_556 ?
C71C C48C C58C 134.0(6) . 2_556 ?
C4C C48C C58C 85.5(5) 2_556 2_556 ?
C10C C48C Nd2C 54.3(7) 2_556 . ?
C63C C48C Nd2C 74.0(5) 2_556 . ?
C9C C48C Nd2C 69.7(7) 2_556 . ?
C47C C48C Nd2C 99.7(5) . . ?
C49C C48C Nd2C 65.3(4) . . ?
C71C C48C Nd2C 78.4(5) . . ?
C4C C48C Nd2C 88.5(4) 2_556 . ?
C58C C48C Nd2C 88.6(4) 2_556 . ?
C10C C49C C63C 89.7(9) 2_556 2_556 ?
C10C C49C C11C 80.1(9) 2_556 2_556 ?
C63C C49C C11C 151.1(11) 2_556 2_556 ?
C10C C49C C50C 141.1(14) 2_556 . ?
C63C C49C C50C 60.0(8) 2_556 . ?
C11C C49C C50C 114.2(8) 2_556 . ?
C10C C49C C57C 87.2(8) 2_556 . ?
C63C C49C C57C 152.7(10) 2_556 . ?
C11C C49C C57C 7.1(6) 2_556 . ?
C50C C49C C57C 108.5(6) . . ?
C10C C49C C48C 34.1(7) 2_556 . ?
C63C C49C C48C 58.6(6) 2_556 . ?
C11C C49C C48C 114.1(7) 2_556 . ?
C50C C49C C48C 117.7(9) . . ?
C57C C49C C48C 121.2(6) . . ?
C10C C49C C62C 141.6(11) 2_556 2_556 ?
C63C C49C C62C 61.0(6) 2_556 2_556 ?
C11C C49C C62C 113.2(8) 2_556 2_556 ?
C50C C49C C62C 1.1(6) . 2_556 ?
C57C C49C C62C 107.5(6) . 2_556 ?
C48C C49C C62C 118.6(7) . 2_556 ?
C10C C49C C64C 133.4(10) 2_556 2_556 ?
C63C C49C C64C 113.7(8) 2_556 2_556 ?
C11C C49C C64C 59.7(6) 2_556 2_556 ?
C50C C49C C64C 56.0(5) . 2_556 ?
C57C C49C C64C 53.3(5) . 2_556 ?
C48C C49C C64C 155.1(8) . 2_556 ?
C62C C49C C64C 54.9(5) 2_556 2_556 ?
C10C C49C Nd2C 68.3(8) 2_556 . ?
C63C C49C Nd2C 86.6(7) 2_556 . ?
C11C C49C Nd2C 64.5(7) 2_556 . ?
C50C C49C Nd2C 85.0(9) . . ?
C57C C49C Nd2C 67.1(6) . . ?
C48C C49C Nd2C 82.3(4) . . ?
C62C C49C Nd2C 84.7(5) 2_556 . ?
C64C C49C Nd2C 73.3(4) 2_556 . ?
C10C C49C Nd1C 81.2(8) 2_556 2_556 ?
C63C C49C Nd1C 89.5(7) 2_556 2_556 ?
C11C C49C Nd1C 62.3(7) 2_556 2_556 ?
C50C C49C Nd1C 75.4(8) . 2_556 ?
C57C C49C Nd1C 63.3(6) . 2_556 ?
C48C C49C Nd1C 94.8(5) . 2_556 ?
C62C C49C Nd1C 74.9(5) 2_556 2_556 ?
C64C C49C Nd1C 60.5(4) 2_556 2_556 ?
Nd2C C49C Nd1C 13.19(5) . 2_556 ?
C62C C50C C63C 139(6) 2_556 2_556 ?
C62C C50C C49C 170(6) 2_556 . ?
C63C C50C C49C 49.8(7) 2_556 . ?
C62C C50C C64C 100(5) 2_556 2_556 ?
C63C C50C C64C 117.5(10) 2_556 2_556 ?
C49C C50C C64C 70.0(6) . 2_556 ?
C62C C50C C55C 63(5) 2_556 . ?
C63C C50C C55C 150.0(14) 2_556 . ?
C49C C50C C55C 107.3(7) . . ?
C64C C50C C55C 37.6(5) 2_556 . ?
C62C C50C C51C 62(6) 2_556 . ?
C63C C50C C51C 76.9(9) 2_556 . ?
C49C C50C C51C 126.7(11) . . ?
C64C C50C C51C 155.6(11) 2_556 . ?
C55C C50C C51C 121.1(7) . . ?
C62C C50C C61C 21(8) 2_556 2_556 ?
C63C C50C C61C 120.0(11) 2_556 2_556 ?
C49C C50C C61C 163.8(17) . 2_556 ?
C64C C50C C61C 113.8(8) 2_556 2_556 ?
C55C C50C C61C 76.7(5) . 2_556 ?
C51C C50C C61C 44.9(5) . 2_556 ?
C62C C50C Nd2C 112(9) 2_556 . ?
C63C C50C Nd2C 73.2(10) 2_556 . ?
C49C C50C Nd2C 64.8(8) . . ?
C64C C50C Nd2C 66.9(8) 2_556 . ?
C55C C50C Nd2C 79.2(8) . . ?
C51C C50C Nd2C 102.1(11) . . ?
C61C C50C Nd2C 101.5(9) 2_556 . ?
C62C C50C Nd1C 99(9) 2_556 2_556 ?
C63C C50C Nd1C 87.0(11) 2_556 2_556 ?
C49C C50C Nd1C 76.0(8) . 2_556 ?
C64C C50C Nd1C 61.1(8) 2_556 2_556 ?
C55C C50C Nd1C 66.5(7) . 2_556 ?
C51C C50C Nd1C 102.7(10) . 2_556 ?
C61C C50C Nd1C 91.9(8) 2_556 2_556 ?
Nd2C C50C Nd1C 14.14(10) . 2_556 ?
C62C C50C Nd3C 70(10) 2_556 . ?
C63C C50C Nd3C 90.2(11) 2_556 . ?
C49C C50C Nd3C 110.1(11) . . ?
C64C C50C Nd3C 96.7(9) 2_556 . ?
C55C C50C Nd3C 79.9(8) . . ?
C51C C50C Nd3C 62.2(7) . . ?
C61C C50C Nd3C 54.5(6) 2_556 . ?
Nd2C C50C Nd3C 48.2(3) . . ?
Nd1C C50C Nd3C 42.6(3) 2_556 . ?
C62C C50C Nd4C 76(10) 2_556 2_556 ?
C63C C50C Nd4C 78.8(10) 2_556 2_556 ?
C49C C50C Nd4C 106.5(11) . 2_556 ?
C64C C50C Nd4C 107.5(10) 2_556 2_556 ?
C55C C50C Nd4C 93.0(8) . 2_556 ?
C51C C50C Nd4C 53.5(7) . 2_556 ?
C61C C50C Nd4C 57.3(6) 2_556 2_556 ?
Nd2C C50C Nd4C 50.9(4) . 2_556 ?
Nd1C C50C Nd4C 49.2(3) 2_556 2_556 ?
Nd3C C50C Nd4C 13.02(10) . 2_556 ?
C61C C51C C60C 74.9(7) 2_556 2_556 ?
C61C C51C C62C 67.9(7) 2_556 2_556 ?
C60C C51C C62C 141.5(8) 2_556 2_556 ?
C61C C51C C52C 45.2(5) 2_556 . ?
C60C C51C C52C 29.7(5) 2_556 . ?
C62C C51C C52C 112.5(7) 2_556 . ?
C61C C51C C50C 74.0(6) 2_556 . ?
C60C C51C C50C 146.8(8) 2_556 . ?
C62C C51C C50C 6.3(6) 2_556 . ?
C52C C51C C50C 118.3(6) . . ?
C61C C51C C72C 158.6(8) 2_556 . ?
C60C C51C C72C 90.1(6) 2_556 . ?
C62C C51C C72C 122.5(7) 2_556 . ?
C52C C51C C72C 118.7(6) . . ?
C50C C51C C72C 116.3(8) . . ?
C61C C51C C59C 132.8(8) 2_556 2_556 ?
C60C C51C C59C 60.3(5) 2_556 2_556 ?
C62C C51C C59C 148.9(8) 2_556 2_556 ?
C52C C51C C59C 89.2(5) . 2_556 ?
C50C C51C C59C 143.2(9) . 2_556 ?
C72C C51C C59C 29.8(4) . 2_556 ?
C61C C51C C63C 119.0(8) 2_556 2_556 ?
C60C C51C C63C 153.1(8) 2_556 2_556 ?
C62C C51C C63C 53.2(5) 2_556 2_556 ?
C52C C51C C63C 154.9(8) . 2_556 ?
C50C C51C C63C 46.9(6) . 2_556 ?
C72C C51C C63C 69.5(5) . 2_556 ?
C59C C51C C63C 97.9(6) 2_556 2_556 ?
C61C C51C C58C 154.6(8) 2_556 2_556 ?
C60C C51C C58C 110.5(7) 2_556 2_556 ?
C62C C51C C58C 99.6(6) 2_556 2_556 ?
C52C C51C C58C 136.3(6) . 2_556 ?
C50C C51C C58C 93.4(7) . 2_556 ?
C72C C51C C58C 23.0(4) . 2_556 ?
C59C C51C C58C 51.3(5) 2_556 2_556 ?
C63C C51C C58C 46.8(4) 2_556 2_556 ?
C61C C51C Nd4C 80.6(5) 2_556 2_556 ?
C60C C51C Nd4C 66.4(5) 2_556 2_556 ?
C62C C51C Nd4C 97.7(6) 2_556 2_556 ?
C52C C51C Nd4C 68.1(5) . 2_556 ?
C50C C51C Nd4C 97.5(9) . 2_556 ?
C72C C51C Nd4C 79.4(4) . 2_556 ?
C59C C51C Nd4C 69.0(4) 2_556 2_556 ?
C63C C51C Nd4C 92.0(5) 2_556 2_556 ?
C58C C51C Nd4C 79.2(4) 2_556 2_556 ?
C61C C51C Nd3C 66.7(5) 2_556 . ?
C60C C51C Nd3C 69.7(5) 2_556 . ?
C62C C51C Nd3C 86.7(6) 2_556 . ?
C52C C51C Nd3C 63.0(5) . . ?
C50C C51C Nd3C 87.7(8) . . ?
C72C C51C Nd3C 94.1(5) . . ?
C59C C51C Nd3C 83.7(4) 2_556 . ?
C63C C51C Nd3C 93.7(5) 2_556 . ?
C58C C51C Nd3C 91.3(4) 2_556 . ?
Nd4C C51C Nd3C 15.12(8) 2_556 . ?
C60C C52C C61C 113.8(12) 2_556 2_556 ?
C60C C52C C53C 166.5(13) 2_556 . ?
C61C C52C C53C 68.4(6) 2_556 . ?
C60C C52C C51C 60.0(9) 2_556 . ?
C61C C52C C51C 53.7(6) 2_556 . ?
C53C C52C C51C 120.7(6) . . ?
C60C C52C C77C 65.8(9) 2_556 . ?
C61C C52C C77C 159.5(11) 2_556 . ?
C53C C52C C77C 107.2(6) . . ?
C51C C52C C77C 121.9(6) . . ?
C60C C52C C70C 66.8(9) 2_556 2_556 ?
C61C C52C C70C 160.5(10) 2_556 2_556 ?
C53C C52C C70C 106.4(6) . 2_556 ?
C51C C52C C70C 123.3(6) . 2_556 ?
C77C C52C C70C 1.5(8) . 2_556 ?
C60C C52C C67C 160.3(12) 2_556 2_556 ?
C61C C52C C67C 52.4(5) 2_556 2_556 ?
C53C C52C C67C 16.1(4) . 2_556 ?
C51C C52C C67C 104.7(5) . 2_556 ?
C77C C52C C67C 121.4(6) . 2_556 ?
C70C C52C C67C 120.8(7) 2_556 2_556 ?
C60C C52C Nd3C 91.9(10) 2_556 . ?
C61C C52C Nd3C 80.4(7) 2_556 . ?
C53C C52C Nd3C 75.2(5) . . ?
C51C C52C Nd3C 83.2(5) . . ?
C77C C52C Nd3C 79.1(7) . . ?
C70C C52C Nd3C 80.1(5) 2_556 . ?
C67C C52C Nd3C 73.0(4) 2_556 . ?
C60C C52C Nd4C 75.2(10) 2_556 2_556 ?
C61C C52C Nd4C 89.0(7) 2_556 2_556 ?
C53C C52C Nd4C 91.7(6) . 2_556 ?
C51C C52C Nd4C 76.6(5) . 2_556 ?
C77C C52C Nd4C 70.9(7) . 2_556 ?
C70C C52C Nd4C 72.1(4) 2_556 2_556 ?
C67C C52C Nd4C 89.6(5) 2_556 2_556 ?
Nd3C C52C Nd4C 16.76(9) . 2_556 ?
C67C C53C C68C 105.5(14) 2_556 2_556 ?
C67C C53C C79C 121.3(12) 2_556 . ?
C68C C53C C79C 16.5(6) 2_556 . ?
C67C C53C C61C 81.4(11) 2_556 2_556 ?
C68C C53C C61C 156.9(11) 2_556 2_556 ?
C79C C53C C61C 145.6(8) . 2_556 ?
C67C C53C C52C 123.9(12) 2_556 . ?
C68C C53C C52C 124.6(8) 2_556 . ?
C79C C53C C52C 108.3(6) . . ?
C61C C53C C52C 42.7(5) 2_556 . ?
C67C C53C C54C 8.2(12) 2_556 . ?
C68C C53C C54C 104.3(8) 2_556 . ?
C79C C53C C54C 119.2(6) . . ?
C61C C53C C54C 79.4(5) 2_556 . ?
C52C C53C C54C 120.9(6) . . ?
C67C C53C C69C 145.6(14) 2_556 2_556 ?
C68C C53C C69C 44.5(6) 2_556 2_556 ?
C79C C53C C69C 28.1(5) . 2_556 ?
C61C C53C C69C 119.9(7) 2_556 2_556 ?
C52C C53C C69C 80.3(5) . 2_556 ?
C54C C53C C69C 140.7(7) . 2_556 ?
C67C C53C C66C 16.3(10) 2_556 2_556 ?
C68C C53C C66C 90.7(7) 2_556 2_556 ?
C79C C53C C66C 105.9(5) . 2_556 ?
C61C C53C C66C 92.4(6) 2_556 2_556 ?
C52C C53C C66C 132.8(6) . 2_556 ?
C54C C53C C66C 13.6(4) . 2_556 ?
C69C C53C C66C 129.3(6) 2_556 2_556 ?
C67C C53C Nd3C 93.4(14) 2_556 . ?
C68C C53C Nd3C 85.5(8) 2_556 . ?
C79C C53C Nd3C 80.6(6) . . ?
C61C C53C Nd3C 72.0(5) 2_556 . ?
C52C C53C Nd3C 69.5(5) . . ?
C54C C53C Nd3C 85.2(5) . . ?
C69C C53C Nd3C 71.2(5) 2_556 . ?
C66C C53C Nd3C 85.3(4) 2_556 . ?
C67C C53C Nd4C 102.4(14) 2_556 2_556 ?
C68C C53C Nd4C 91.6(8) 2_556 2_556 ?
C79C C53C Nd4C 83.5(6) . 2_556 ?
C61C C53C Nd4C 65.4(4) 2_556 2_556 ?
C52C C53C Nd4C 57.1(5) . 2_556 ?
C54C C53C Nd4C 94.4(5) . 2_556 ?
C69C C53C Nd4C 68.5(4) 2_556 2_556 ?
C66C C53C Nd4C 96.3(4) 2_556 2_556 ?
Nd3C C53C Nd4C 12.64(8) . 2_556 ?
C66C C54C C67C 133.5(16) 2_556 2_556 ?
C66C C54C C55C 106.9(12) 2_556 . ?
C67C C54C C55C 118.9(9) 2_556 . ?
C66C C54C C80C 15.6(10) 2_556 . ?
C67C C54C C80C 119.6(9) 2_556 . ?
C55C C54C C80C 118.6(6) . . ?
C66C C54C C53C 133.4(13) 2_556 . ?
C67C C54C C53C 5.7(8) 2_556 . ?
C55C C54C C53C 117.5(6) . . ?
C80C C54C C53C 118.7(6) . . ?
C66C C54C C65C 61.0(11) 2_556 2_556 ?
C67C C54C C65C 161.9(10) 2_556 2_556 ?
C55C C54C C65C 46.1(4) . 2_556 ?
C80C C54C C65C 72.8(5) . 2_556 ?
C53C C54C C65C 157.6(7) . 2_556 ?
C66C C54C C61C 167.0(15) 2_556 2_556 ?
C67C C54C C61C 50.1(7) 2_556 2_556 ?
C55C C54C C61C 69.0(4) . 2_556 ?
C80C C54C C61C 156.8(7) . 2_556 ?
C53C C54C C61C 48.5(4) . 2_556 ?
C65C C54C C61C 113.1(6) 2_556 2_556 ?
C66C C54C C25C 33.5(10) 2_556 2_556 ?
C67C C54C C25C 101.4(9) 2_556 2_556 ?
C55C C54C C25C 134.5(6) . 2_556 ?
C80C C54C C25C 18.4(4) . 2_556 ?
C53C C54C C25C 100.4(5) . 2_556 ?
C65C C54C C25C 89.9(5) 2_556 2_556 ?
C61C C54C C25C 142.3(6) 2_556 2_556 ?
C66C C54C Nd3C 109.2(13) 2_556 . ?
C67C C54C Nd3C 67.0(8) 2_556 . ?
C55C C54C Nd3C 88.0(5) . . ?
C80C C54C Nd3C 98.2(5) . . ?
C53C C54C Nd3C 61.4(5) . . ?
C65C C54C Nd3C 99.3(5) 2_556 . ?
C61C C54C Nd3C 59.1(3) 2_556 . ?
C25C C54C Nd3C 89.1(4) 2_556 . ?
C66C C54C Nd1C 84.6(13) 2_556 2_556 ?
C67C C54C Nd1C 109.4(9) 2_556 2_556 ?
C55C C54C Nd1C 61.7(5) . 2_556 ?
C80C C54C Nd1C 82.8(5) . 2_556 ?
C53C C54C Nd1C 103.8(5) . 2_556 ?
C65C C54C Nd1C 56.6(4) 2_556 2_556 ?
C61C C54C Nd1C 82.7(4) 2_556 2_556 ?
C25C C54C Nd1C 86.6(4) 2_556 2_556 ?
Nd3C C54C Nd1C 42.82(15) . 2_556 ?
C64C C55C C65C 84.8(9) 2_556 2_556 ?
C64C C55C C62C 76.4(9) 2_556 2_556 ?
C65C C55C C62C 152.9(9) 2_556 2_556 ?
C64C C55C C56C 40.2(7) 2_556 . ?
C65C C55C C56C 44.6(6) 2_556 . ?
C62C C55C C56C 114.5(7) 2_556 . ?
C64C C55C C54C 157.3(10) 2_556 . ?
C65C C55C C54C 77.1(7) 2_556 . ?
C62C C55C C54C 115.1(7) 2_556 . ?
C56C C55C C54C 120.5(6) . . ?
C64C C55C C50C 70.1(8) 2_556 . ?
C65C C55C C50C 147.8(10) 2_556 . ?
C62C C55C C50C 6.4(6) 2_556 . ?
C56C C55C C50C 108.1(6) . . ?
C54C C55C C50C 120.6(7) . . ?
C64C C55C C66C 139.3(9) 2_556 2_556 ?
C65C C55C C66C 56.1(6) 2_556 2_556 ?
C62C C55C C66C 134.3(8) 2_556 2_556 ?
C56C C55C C66C 100.0(6) . 2_556 ?
C54C C55C C66C 21.1(4) . 2_556 ?
C50C C55C C66C 139.2(7) . 2_556 ?
C64C C55C C61C 124.6(9) 2_556 2_556 ?
C65C C55C C61C 139.8(8) 2_556 2_556 ?
C62C C55C C61C 49.2(5) 2_556 2_556 ?
C56C C55C C61C 154.0(7) . 2_556 ?
C54C C55C C61C 66.5(5) . 2_556 ?
C50C C55C C61C 55.3(5) . 2_556 ?
C66C C55C C61C 87.1(5) 2_556 2_556 ?
C64C C55C C67C 160.9(10) 2_556 2_556 ?
C65C C55C C67C 99.4(7) 2_556 2_556 ?
C62C C55C C67C 92.7(6) 2_556 2_556 ?
C56C C55C C67C 140.7(6) . 2_556 ?
C54C C55C C67C 22.8(4) . 2_556 ?
C50C C55C C67C 98.6(5) . 2_556 ?
C66C C55C C67C 43.8(4) 2_556 2_556 ?
C61C C55C C67C 43.8(3) 2_556 2_556 ?
C64C C55C Nd1C 71.3(8) 2_556 2_556 ?
C65C C55C Nd1C 70.0(6) 2_556 2_556 ?
C62C C55C Nd1C 85.5(6) 2_556 2_556 ?
C56C C55C Nd1C 63.8(5) . 2_556 ?
C54C C55C Nd1C 89.5(5) . 2_556 ?
C50C C55C Nd1C 82.8(9) . 2_556 ?
C66C C55C Nd1C 83.9(4) 2_556 2_556 ?
C61C C55C Nd1C 92.5(4) 2_556 2_556 ?
C67C C55C Nd1C 92.5(4) 2_556 2_556 ?
C64C C55C Nd2C 61.8(7) 2_556 . ?
C65C C55C Nd2C 79.6(6) 2_556 . ?
C62C C55C Nd2C 74.5(5) 2_556 . ?
C56C C55C Nd2C 63.7(5) . . ?
C54C C55C Nd2C 101.0(6) . . ?
C50C C55C Nd2C 71.1(8) . . ?
C66C C55C Nd2C 97.0(5) 2_556 . ?
C61C C55C Nd2C 90.7(4) 2_556 . ?
C67C C55C Nd2C 100.4(4) 2_556 . ?
Nd1C C55C Nd2C 13.39(5) 2_556 . ?
C64C C55C Nd3C 105.8(8) 2_556 . ?
C65C C55C Nd3C 97.3(6) 2_556 . ?
C62C C55C Nd3C 70.0(5) 2_556 . ?
C56C C55C Nd3C 106.4(6) . . ?
C54C C55C Nd3C 63.8(5) . . ?
C50C C55C Nd3C 71.8(8) . . ?
C66C C55C Nd3C 72.3(4) 2_556 . ?
C61C C55C Nd3C 51.8(3) 2_556 . ?
C67C C55C Nd3C 55.3(3) 2_556 . ?
Nd1C C55C Nd3C 42.71(14) 2_556 . ?
Nd2C C55C Nd3C 46.34(14) . . ?
C64C C56C C65C 97.8(10) 2_556 2_556 ?
C64C C56C C57C 69.0(7) 2_556 . ?
C65C C56C C57C 160.2(10) 2_556 . ?
C64C C56C C55C 40.2(7) 2_556 . ?
C65C C56C C55C 57.6(7) 2_556 . ?
C57C C56C C55C 108.0(6) . . ?
C64C C56C C30C 156.6(11) 2_556 . ?
C65C C56C C30C 66.0(7) 2_556 . ?
C57C C56C C30C 121.2(6) . . ?
C55C C56C C30C 121.3(6) . . ?
C64C C56C C11C 65.0(8) 2_556 2_556 ?
C65C C56C C11C 154.4(11) 2_556 2_556 ?
C57C C56C C11C 5.9(7) . 2_556 ?
C55C C56C C11C 103.2(6) . 2_556 ?
C30C C56C C11C 123.1(7) . 2_556 ?
C64C C56C C18C 155.3(11) 2_556 2_556 ?
C65C C56C C18C 62.6(7) 2_556 2_556 ?
C57C C56C C18C 125.0(6) . 2_556 ?
C55C C56C C18C 118.5(7) . 2_556 ?
C30C C56C C18C 3.8(6) . 2_556 ?
C11C C56C C18C 126.8(8) 2_556 2_556 ?
C64C C56C Nd1C 86.1(8) 2_556 2_556 ?
C65C C56C Nd1C 84.4(8) 2_556 2_556 ?
C57C C56C Nd1C 80.2(6) . 2_556 ?
C55C C56C Nd1C 83.5(5) . 2_556 ?
C30C C56C Nd1C 76.0(6) . 2_556 ?
C11C C56C Nd1C 75.9(6) 2_556 2_556 ?
C18C C56C Nd1C 77.6(6) 2_556 2_556 ?
C64C C56C Nd2C 79.0(8) 2_556 . ?
C65C C56C Nd2C 98.7(8) 2_556 . ?
C57C C56C Nd2C 65.1(6) . . ?
C55C C56C Nd2C 86.8(5) . . ?
C30C C56C Nd2C 86.7(6) . . ?
C11C C56C Nd2C 60.7(5) 2_556 . ?
C18C C56C Nd2C 88.9(6) 2_556 . ?
Nd1C C56C Nd2C 15.23(6) 2_556 . ?
C11C C57C C64C 107(4) 2_556 2_556 ?
C11C C57C C12C 100(4) 2_556 2_556 ?
C64C C57C C12C 132.2(10) 2_556 2_556 ?
C11C C57C C56C 138(5) 2_556 . ?
C64C C57C C56C 38.7(5) 2_556 . ?
C12C C57C C56C 96.6(7) 2_556 . ?
C11C C57C C49C 41(3) 2_556 . ?
C64C C57C C49C 69.8(6) 2_556 . ?
C12C C57C C49C 139.6(9) 2_556 . ?
C56C C57C C49C 107.7(6) . . ?
C11C C57C C36C 78(4) 2_556 . ?
C64C C57C C36C 149.9(10) 2_556 . ?
C12C C57C C36C 23.9(5) 2_556 . ?
C56C C57C C36C 119.4(7) . . ?
C49C C57C C36C 119.1(6) . . ?
C11C C57C C10C 8(3) 2_556 2_556 ?
C64C C57C C10C 99.3(8) 2_556 2_556 ?
C12C C57C C10C 108.3(8) 2_556 2_556 ?
C56C C57C C10C 132.7(9) . 2_556 ?
C49C C57C C10C 32.7(4) . 2_556 ?
C36C C57C C10C 86.5(6) . 2_556 ?
C11C C57C Nd2C 66(5) 2_556 . ?
C64C C57C Nd2C 82.1(7) 2_556 . ?
C12C C57C Nd2C 73.4(7) 2_556 . ?
C56C C57C Nd2C 82.0(7) . . ?
C49C C57C Nd2C 78.5(6) . . ?
C36C C57C Nd2C 72.7(6) . . ?
C10C C57C Nd2C 68.3(5) 2_556 . ?
C11C C57C Nd1C 81(5) 2_556 2_556 ?
C64C C57C Nd1C 71.6(7) 2_556 2_556 ?
C12C C57C Nd1C 74.5(7) 2_556 2_556 ?
C56C C57C Nd1C 66.4(6) . 2_556 ?
C49C C57C Nd1C 86.0(6) . 2_556 ?
C36C C57C Nd1C 80.2(6) . 2_556 ?
C10C C57C Nd1C 82.1(6) 2_556 2_556 ?
Nd2C C57C Nd1C 15.71(9) . 2_556 ?
C72C C58C C47C 157.1(17) 2_556 2_556 ?
C72C C58C C63C 113.3(11) 2_556 . ?
C47C C58C C63C 87.9(10) 2_556 . ?
C72C C58C C59C 13.8(8) 2_556 . ?
C47C C58C C59C 153.9(11) 2_556 . ?
C63C C58C C59C 117.7(6) . . ?
C72C C58C C3C 127.7(11) 2_556 . ?
C47C C58C C3C 35.7(8) 2_556 . ?
C63C C58C C3C 117.9(6) . . ?
C59C C58C C3C 119.3(6) . . ?
C72C C58C C51C 51.3(10) 2_556 2_556 ?
C47C C58C C51C 150.7(11) 2_556 2_556 ?
C63C C58C C51C 62.8(5) . 2_556 ?
C59C C58C C51C 55.1(4) . 2_556 ?
C3C C58C C51C 161.5(7) . 2_556 ?
C72C C58C C48C 157.4(12) 2_556 2_556 ?
C47C C58C C48C 44.4(9) 2_556 2_556 ?
C63C C58C C48C 44.1(4) . 2_556 ?
C59C C58C C48C 158.9(6) . 2_556 ?
C3C C58C C48C 74.6(5) . 2_556 ?
C51C C58C C48C 106.5(5) 2_556 2_556 ?
C72C C58C C46C 117.7(11) 2_556 2_556 ?
C47C C58C C46C 46.2(8) 2_556 2_556 ?
C63C C58C C46C 126.6(6) . 2_556 ?
C59C C58C C46C 108.7(6) . 2_556 ?
C3C C58C C46C 10.6(5) . 2_556 ?
C51C C58C C46C 154.7(7) 2_556 2_556 ?
C48C C58C C46C 84.3(5) 2_556 2_556 ?
C72C C58C C73C 42.7(8) 2_556 2_556 ?
C47C C58C C73C 121.3(10) 2_556 2_556 ?
C63C C58C C73C 146.2(6) . 2_556 ?
C59C C58C C73C 32.9(3) . 2_556 ?
C3C C58C C73C 86.4(5) . 2_556 ?
C51C C58C C73C 86.7(5) 2_556 2_556 ?
C48C C58C C73C 155.4(6) 2_556 2_556 ?
C46C C58C C73C 75.9(5) 2_556 2_556 ?
C72C C58C Nd4C 70.7(9) 2_556 . ?
C47C C58C Nd4C 121.3(10) 2_556 . ?
C63C C58C Nd4C 87.0(5) . . ?
C59C C58C Nd4C 59.5(4) . . ?
C3C C58C Nd4C 101.4(5) . . ?
C51C C58C Nd4C 60.2(4) 2_556 . ?
C48C C58C Nd4C 104.0(4) 2_556 . ?
C46C C58C Nd4C 95.2(5) 2_556 . ?
C73C C58C Nd4C 64.0(3) 2_556 . ?
C72C C59C C73C 105.2(11) 2_556 2_556 ?
C72C C59C C60C 118.9(9) 2_556 . ?
C73C C59C C60C 131.7(7) 2_556 . ?
C72C C59C C41C 129.3(9) 2_556 . ?
C73C C59C C41C 25.0(5) 2_556 . ?
C60C C59C C41C 107.0(5) . . ?
C72C C59C C58C 13.0(7) 2_556 . ?
C73C C59C C58C 97.2(7) 2_556 . ?
C60C C59C C58C 121.7(5) . . ?
C41C C59C C58C 119.6(6) . . ?
C72C C59C C51C 69.5(8) 2_556 2_556 ?
C73C C59C C51C 160.0(8) 2_556 2_556 ?
C60C C59C C51C 49.4(4) . 2_556 ?
C41C C59C C51C 149.4(6) . 2_556 ?
C58C C59C C51C 73.7(5) . 2_556 ?
C72C C59C C76C 153.6(10) 2_556 2_556 ?
C73C C59C C76C 55.0(6) 2_556 2_556 ?
C60C C59C C76C 76.9(5) . 2_556 ?
C41C C59C C76C 30.1(4) . 2_556 ?
C58C C59C C76C 141.0(6) . 2_556 ?
C51C C59C C76C 122.2(6) 2_556 2_556 ?
C72C C59C Nd4C 98.4(8) 2_556 . ?
C73C C59C Nd4C 88.9(6) 2_556 . ?
C60C C59C Nd4C 67.2(4) . . ?
C41C C59C Nd4C 79.5(4) . . ?
C58C C59C Nd4C 88.1(4) . . ?
C51C C59C Nd4C 73.2(4) 2_556 . ?
C76C C59C Nd4C 66.9(4) 2_556 . ?
C72C C59C Nd3C 97.4(8) 2_556 2_556 ?
C73C C59C Nd3C 99.0(6) 2_556 2_556 ?
C60C C59C Nd3C 58.7(4) . 2_556 ?
C41C C59C Nd3C 88.0(4) . 2_556 ?
C58C C59C Nd3C 88.6(4) . 2_556 ?
C51C C59C Nd3C 63.6(4) 2_556 2_556 ?
C76C C59C Nd3C 71.9(4) 2_556 2_556 ?
Nd4C C59C Nd3C 10.23(7) . 2_556 ?
C52C C60C C51C 90.3(11) 2_556 2_556 ?
C52C C60C C77C 84.8(10) 2_556 2_556 ?
C51C C60C C77C 157.7(11) 2_556 2_556 ?
C52C C60C C70C 84.9(9) 2_556 . ?
C51C C60C C70C 158.9(8) 2_556 . ?
C77C C60C C70C 1.2(10) 2_556 . ?
C52C C60C C59C 155.8(12) 2_556 . ?
C51C C60C C59C 70.3(5) 2_556 . ?
C77C C60C C59C 107.5(7) 2_556 . ?
C70C C60C C59C 107.8(5) . . ?
C52C C60C C61C 39.9(8) 2_556 . ?
C51C C60C C61C 50.3(5) 2_556 . ?
C77C C60C C61C 121.4(7) 2_556 . ?
C70C C60C C61C 121.9(5) . . ?
C59C C60C C61C 119.0(5) . . ?
C52C C60C C72C 137.7(11) 2_556 2_556 ?
C51C C60C C72C 49.6(5) 2_556 2_556 ?
C77C C60C C72C 126.2(7) 2_556 2_556 ?
C70C C60C C72C 126.7(5) . 2_556 ?
C59C C60C C72C 20.7(4) . 2_556 ?
C61C C60C C72C 98.8(5) . 2_556 ?
C52C C60C C76C 128.7(10) 2_556 2_556 ?
C51C C60C C76C 125.8(6) 2_556 2_556 ?
C77C C60C C76C 47.4(6) 2_556 2_556 ?
C70C C60C C76C 47.7(4) . 2_556 ?
C59C C60C C76C 60.1(4) . 2_556 ?
C61C C60C C76C 148.6(6) . 2_556 ?
C72C C60C C76C 79.4(4) 2_556 2_556 ?
C52C C60C Nd4C 86.8(10) 2_556 . ?
C51C C60C Nd4C 82.9(6) 2_556 . ?
C77C C60C Nd4C 75.1(8) 2_556 . ?
C70C C60C Nd4C 76.3(4) . . ?
C59C C60C Nd4C 76.8(4) . . ?
C61C C60C Nd4C 82.6(4) . . ?
C72C C60C Nd4C 76.6(3) 2_556 . ?
C76C C60C Nd4C 66.4(4) 2_556 . ?
C52C C60C Nd3C 71.1(10) 2_556 2_556 ?
C51C C60C Nd3C 81.6(6) 2_556 2_556 ?
C77C C60C Nd3C 76.2(8) 2_556 2_556 ?
C70C C60C Nd3C 77.4(4) . 2_556 ?
C59C C60C Nd3C 91.2(4) . 2_556 ?
C61C C60C Nd3C 69.5(4) . 2_556 ?
C72C C60C Nd3C 87.8(4) 2_556 2_556 ?
C76C C60C Nd3C 79.1(4) 2_556 2_556 ?
Nd4C C60C Nd3C 15.82(8) . 2_556 ?
C52C C61C C51C 81.1(8) 2_556 2_556 ?
C52C C61C C53C 68.9(7) 2_556 2_556 ?
C51C C61C C53C 147.1(8) 2_556 2_556 ?
C52C C61C C62C 143.0(8) 2_556 . ?
C51C C61C C62C 63.1(6) 2_556 . ?
C53C C61C C62C 141.7(7) 2_556 . ?
C52C C61C C67C 93.5(7) 2_556 . ?
C51C C61C C67C 163.6(8) 2_556 . ?
C53C C61C C67C 24.7(4) 2_556 . ?
C62C C61C C67C 118.3(5) . . ?
C52C C61C C60C 26.3(5) 2_556 . ?
C51C C61C C60C 54.8(6) 2_556 . ?
C53C C61C C60C 94.4(5) 2_556 . ?
C62C C61C C60C 117.2(5) . . ?
C67C C61C C60C 118.6(5) . . ?
C52C C61C C50C 140.8(9) 2_556 2_556 ?
C51C C61C C50C 61.2(6) 2_556 2_556 ?
C53C C61C C50C 142.7(8) 2_556 2_556 ?
C62C C61C C50C 2.4(9) . 2_556 ?
C67C C61C C50C 119.7(6) . 2_556 ?
C60C C61C C50C 115.1(7) . 2_556 ?
C52C C61C C54C 119.8(7) 2_556 2_556 ?
C51C C61C C54C 148.5(8) 2_556 2_556 ?
C53C C61C C54C 52.1(5) 2_556 2_556 ?
C62C C61C C54C 90.4(5) . 2_556 ?
C67C C61C C54C 27.9(4) . 2_556 ?
C60C C61C C54C 142.3(5) . 2_556 ?
C50C C61C C54C 91.8(6) 2_556 2_556 ?
C52C C61C C55C 160.2(8) 2_556 2_556 ?
C51C C61C C55C 108.7(7) 2_556 2_556 ?
C53C C61C C55C 96.6(6) 2_556 2_556 ?
C62C C61C C55C 46.3(4) . 2_556 ?
C67C C61C C55C 72.3(4) . 2_556 ?
C60C C61C C55C 157.0(6) . 2_556 ?
C50C C61C C55C 48.0(5) 2_556 2_556 ?
C54C C61C C55C 44.5(4) 2_556 2_556 ?
C52C C61C Nd3C 74.1(6) 2_556 2_556 ?
C51C C61C Nd3C 86.2(6) 2_556 2_556 ?
C53C C61C Nd3C 73.2(5) 2_556 2_556 ?
C62C C61C Nd3C 93.8(5) . 2_556 ?
C67C C61C Nd3C 77.4(4) . 2_556 ?
C60C C61C Nd3C 74.8(4) . 2_556 ?
C50C C61C Nd3C 92.1(8) 2_556 2_556 ?
C54C C61C Nd3C 78.5(4) 2_556 2_556 ?
C55C C61C Nd3C 89.2(4) 2_556 2_556 ?
C52C C61C Nd4C 66.7(6) 2_556 . ?
C51C C61C Nd4C 71.9(5) 2_556 . ?
C53C C61C Nd4C 83.7(5) 2_556 . ?
C62C C61C Nd4C 92.3(5) . . ?
C67C C61C Nd4C 91.7(4) . . ?
C60C C61C Nd4C 61.9(4) . . ?
C50C C61C Nd4C 90.3(8) 2_556 . ?
C54C C61C Nd4C 93.9(4) 2_556 . ?
C55C C61C Nd4C 99.3(4) 2_556 . ?
Nd3C C61C Nd4C 15.47(7) 2_556 . ?
C50C C62C C55C 111(5) 2_556 2_556 ?
C50C C62C C51C 111(6) 2_556 2_556 ?
C55C C62C C51C 132.4(8) 2_556 2_556 ?
C50C C62C C63C 36(6) 2_556 . ?
C55C C62C C63C 141.3(8) 2_556 . ?
C51C C62C C63C 75.2(5) 2_556 . ?
C50C C62C C61C 157(9) 2_556 . ?
C55C C62C C61C 84.5(6) 2_556 . ?
C51C C62C C61C 49.1(5) 2_556 . ?
C63C C62C C61C 122.1(6) . . ?
C50C C62C C64C 73(5) 2_556 . ?
C55C C62C C64C 37.8(5) 2_556 . ?
C51C C62C C64C 162.1(9) 2_556 . ?
C63C C62C C64C 106.9(5) . . ?
C61C C62C C64C 121.5(5) . . ?
C50C C62C C49C 9(5) 2_556 2_556 ?
C55C C62C C49C 102.0(7) 2_556 2_556 ?
C51C C62C C49C 119.4(7) 2_556 2_556 ?
C63C C62C C49C 44.3(5) . 2_556 ?
C61C C62C C49C 161.3(8) . 2_556 ?
C64C C62C C49C 64.4(5) . 2_556 ?
C50C C62C Nd2C 65(9) 2_556 2_556 ?
C55C C62C Nd2C 77.5(5) 2_556 2_556 ?
C51C C62C Nd2C 101.0(6) 2_556 2_556 ?
C63C C62C Nd2C 69.7(5) . 2_556 ?
C61C C62C Nd2C 103.2(5) . 2_556 ?
C64C C62C Nd2C 64.4(4) . 2_556 ?
C49C C62C Nd2C 61.9(4) 2_556 2_556 ?
C50C C62C Nd3C 107(10) 2_556 2_556 ?
C55C C62C Nd3C 83.0(6) 2_556 2_556 ?
C51C C62C Nd3C 64.2(5) 2_556 2_556 ?
C63C C62C Nd3C 89.8(5) . 2_556 ?
C61C C62C Nd3C 55.9(4) . 2_556 ?
C64C C62C Nd3C 98.0(5) . 2_556 ?
C49C C62C Nd3C 107.0(5) 2_556 2_556 ?
Nd2C C62C Nd3C 48.14(17) 2_556 2_556 ?
C50C C62C Nd1C 77(9) 2_556 . ?
C55C C62C Nd1C 65.7(5) 2_556 . ?
C51C C62C Nd1C 103.3(6) 2_556 . ?
C63C C62C Nd1C 83.4(5) . . ?
C61C C62C Nd1C 94.2(5) . . ?
C64C C62C Nd1C 60.0(4) . . ?
C49C C62C Nd1C 73.1(5) 2_556 . ?
Nd2C C62C Nd1C 13.93(5) 2_556 . ?
Nd3C C62C Nd1C 42.79(15) 2_556 . ?
C50C C62C Nd4C 101(10) 2_556 . ?
C55C C62C Nd4C 96.1(6) 2_556 . ?
C51C C62C Nd4C 54.5(5) 2_556 . ?
C63C C62C Nd4C 78.8(5) . . ?
C61C C62C Nd4C 58.4(4) . . ?
C64C C62C Nd4C 108.0(6) . . ?
C49C C62C Nd4C 103.1(5) 2_556 . ?
Nd2C C62C Nd4C 50.75(17) 2_556 . ?
Nd3C C62C Nd4C 13.19(6) 2_556 . ?
Nd1C C62C Nd4C 49.32(17) . . ?
C49C C63C C50C 70.3(8) 2_556 2_556 ?
C49C C63C C48C 74.0(7) 2_556 2_556 ?
C50C C63C C48C 142.7(9) 2_556 2_556 ?
C49C C63C C58C 160.7(8) 2_556 . ?
C50C C63C C58C 126.0(8) 2_556 . ?
C48C C63C C58C 87.8(6) 2_556 . ?
C49C C63C C62C 74.8(6) 2_556 . ?
C50C C63C C62C 4.5(7) 2_556 . ?
C48C C63C C62C 146.9(7) 2_556 . ?
C58C C63C C62C 121.5(6) . . ?
C49C C63C C10C 38.6(6) 2_556 . ?
C50C C63C C10C 105.5(8) 2_556 . ?
C48C C63C C10C 37.3(5) 2_556 . ?
C58C C63C C10C 122.1(6) . . ?
C62C C63C C10C 109.7(6) . . ?
C49C C63C C47C 133.3(7) 2_556 2_556 ?
C50C C63C C47C 154.1(9) 2_556 2_556 ?
C48C C63C C47C 59.3(5) 2_556 2_556 ?
C58C C63C C47C 28.8(4) . 2_556 ?
C62C C63C C47C 149.8(6) . 2_556 ?
C10C C63C C47C 95.2(5) . 2_556 ?
C49C C63C C51C 126.4(8) 2_556 2_556 ?
C50C C63C C51C 56.2(7) 2_556 2_556 ?
C48C C63C C51C 156.7(7) 2_556 2_556 ?
C58C C63C C51C 70.4(5) . 2_556 ?
C62C C63C C51C 51.6(4) . 2_556 ?
C10C C63C C51C 155.3(7) . 2_556 ?
C47C C63C C51C 99.2(6) 2_556 2_556 ?
C49C C63C C72C 173.4(9) 2_556 2_556 ?
C50C C63C C72C 105.1(7) 2_556 2_556 ?
C48C C63C C72C 109.5(6) 2_556 2_556 ?
C58C C63C C72C 21.7(4) . 2_556 ?
C62C C63C C72C 100.6(5) . 2_556 ?
C10C C63C C72C 143.0(6) . 2_556 ?
C47C C63C C72C 50.4(4) 2_556 2_556 ?
C51C C63C C72C 49.0(4) 2_556 2_556 ?
C49C C63C Nd2C 68.6(6) 2_556 2_556 ?
C50C C63C Nd2C 79.6(9) 2_556 2_556 ?
C48C C63C Nd2C 78.0(5) 2_556 2_556 ?
C58C C63C Nd2C 102.0(5) . 2_556 ?
C62C C63C Nd2C 80.7(5) . 2_556 ?
C10C C63C Nd2C 60.0(4) . 2_556 ?
C47C C63C Nd2C 98.2(4) 2_556 2_556 ?
C51C C63C Nd2C 98.0(4) 2_556 2_556 ?
C72C C63C Nd2C 106.3(4) 2_556 2_556 ?
C49C C63C Nd4C 114.9(7) 2_556 . ?
C50C C63C Nd4C 76.5(9) 2_556 . ?
C48C C63C Nd4C 110.4(5) 2_556 . ?
C58C C63C Nd4C 65.3(4) . . ?
C62C C63C Nd4C 73.7(5) . . ?
C10C C63C Nd4C 109.6(5) . . ?
C47C C63C Nd4C 82.1(4) 2_556 . ?
C51C C63C Nd4C 53.5(4) 2_556 . ?
C72C C63C Nd4C 58.9(3) 2_556 . ?
Nd2C C63C Nd4C 51.14(15) 2_556 . ?
C49C C63C Nd1C 68.6(6) 2_556 . ?
C50C C63C Nd1C 68.0(9) 2_556 . ?
C48C C63C Nd1C 89.6(5) 2_556 . ?
C58C C63C Nd1C 105.9(5) . . ?
C62C C63C Nd1C 69.0(5) . . ?
C10C C63C Nd1C 68.0(4) . . ?
C47C C63C Nd1C 107.1(5) 2_556 . ?
C51C C63C Nd1C 88.6(4) 2_556 . ?
C72C C63C Nd1C 105.5(4) 2_556 . ?
Nd2C C63C Nd1C 11.98(4) 2_556 . ?
Nd4C C63C Nd1C 47.20(13) . . ?
C55C C64C C56C 99.6(11) 2_556 2_556 ?
C55C C64C C57C 163.8(12) 2_556 2_556 ?
C56C C64C C57C 72.3(7) 2_556 2_556 ?
C55C C64C C50C 72.3(7) 2_556 2_556 ?
C56C C64C C50C 159.2(14) 2_556 2_556 ?
C57C C64C C50C 110.2(8) 2_556 2_556 ?
C55C C64C C65C 56.2(7) 2_556 . ?
C56C C64C C65C 43.4(7) 2_556 . ?
C57C C64C C65C 114.3(7) 2_556 . ?
C50C C64C C65C 125.0(7) 2_556 . ?
C55C C64C C62C 65.8(7) 2_556 . ?
C56C C64C C62C 156.8(11) 2_556 . ?
C57C C64C C62C 116.7(7) 2_556 . ?
C50C C64C C62C 6.6(6) 2_556 . ?
C65C C64C C62C 119.1(6) . . ?
C55C C64C C11C 161.2(11) 2_556 . ?
C56C C64C C11C 80.2(7) 2_556 . ?
C57C C64C C11C 9.1(6) 2_556 . ?
C50C C64C C11C 101.2(7) 2_556 . ?
C65C C64C C11C 120.8(6) . . ?
C62C C64C C11C 107.7(6) . . ?
C55C C64C C49C 125.9(9) 2_556 2_556 ?
C56C C64C C49C 127.9(9) 2_556 2_556 ?
C57C C64C C49C 56.9(5) 2_556 2_556 ?
C50C C64C C49C 54.0(5) 2_556 2_556 ?
C65C C64C C49C 157.4(7) . 2_556 ?
C62C C64C C49C 60.6(5) . 2_556 ?
C11C C64C C49C 48.4(5) . 2_556 ?
C55C C64C Nd1C 87.9(8) 2_556 . ?
C56C C64C Nd1C 71.9(8) 2_556 . ?
C57C C64C Nd1C 76.3(7) 2_556 . ?
C50C C64C Nd1C 88.4(10) 2_556 . ?
C65C C64C Nd1C 72.8(4) . . ?
C62C C64C Nd1C 89.0(5) . . ?
C11C C64C Nd1C 74.1(6) . . ?
C49C C64C Nd1C 84.7(5) 2_556 . ?
C55C C64C Nd2C 99.6(8) 2_556 2_556 ?
C56C C64C Nd2C 80.2(8) 2_556 2_556 ?
C57C C64C Nd2C 65.6(6) 2_556 2_556 ?
C50C C64C Nd2C 82.3(10) 2_556 2_556 ?
C65C C64C Nd2C 87.9(5) . 2_556 ?
C62C C64C Nd2C 84.5(5) . 2_556 ?
C11C C64C Nd2C 61.7(5) . 2_556 ?
C49C C64C Nd2C 69.5(4) 2_556 2_556 ?
Nd1C C64C Nd2C 15.59(6) . 2_556 ?
C56C C65C C55C 77.8(8) 2_556 2_556 ?
C56C C65C C30C 71.7(8) 2_556 2_556 ?
C55C C65C C30C 145.2(9) 2_556 2_556 ?
C56C C65C C66C 154.8(9) 2_556 . ?
C55C C65C C66C 79.7(6) 2_556 . ?
C30C C65C C66C 125.1(7) 2_556 . ?
C56C C65C C64C 38.8(6) 2_556 . ?
C55C C65C C64C 39.0(5) 2_556 . ?
C30C C65C C64C 108.8(7) 2_556 . ?
C66C C65C C64C 117.8(6) . . ?
C56C C65C C18C 81.0(7) 2_556 . ?
C55C C65C C18C 153.9(8) 2_556 . ?
C30C C65C C18C 9.4(6) 2_556 . ?
C66C C65C C18C 117.0(6) . . ?
C64C C65C C18C 118.3(6) . . ?
C56C C65C C54C 132.9(9) 2_556 2_556 ?
C55C C65C C54C 56.8(6) 2_556 2_556 ?
C30C C65C C54C 143.4(8) 2_556 2_556 ?
C66C C65C C54C 22.9(4) . 2_556 ?
C64C C65C C54C 94.9(5) . 2_556 ?
C18C C65C C54C 137.0(6) . 2_556 ?
C56C C65C C29C 125.8(8) 2_556 2_556 ?
C55C C65C C29C 147.8(8) 2_556 2_556 ?
C30C C65C C29C 54.5(6) 2_556 2_556 ?
C66C C65C C29C 71.8(5) . 2_556 ?
C64C C65C C29C 156.4(7) . 2_556 ?
C18C C65C C29C 45.6(4) . 2_556 ?
C54C C65C C29C 93.5(5) 2_556 2_556 ?
C56C C65C C80C 162.3(10) 2_556 2_556 ?
C55C C65C C80C 105.2(7) 2_556 2_556 ?
C30C C65C C80C 99.2(6) 2_556 2_556 ?
C66C C65C C80C 26.4(4) . 2_556 ?
C64C C65C C80C 141.2(6) . 2_556 ?
C18C C65C C80C 90.7(5) . 2_556 ?
C54C C65C C80C 48.6(4) 2_556 2_556 ?
C29C C65C C80C 45.4(4) 2_556 2_556 ?
C56C C65C Nd1C 71.4(7) 2_556 . ?
C55C C65C Nd1C 82.3(6) 2_556 . ?
C30C C65C Nd1C 72.5(7) 2_556 . ?
C66C C65C Nd1C 94.6(5) . . ?
C64C C65C Nd1C 72.7(5) . . ?
C18C C65C Nd1C 76.7(6) . . ?
C54C C65C Nd1C 89.3(5) 2_556 . ?
C29C C65C Nd1C 85.4(4) 2_556 . ?
C80C C65C Nd1C 91.5(4) 2_556 . ?
C56C C65C Nd2C 61.1(7) 2_556 2_556 ?
C55C C65C Nd2C 76.0(6) 2_556 2_556 ?
C30C C65C Nd2C 74.9(7) 2_556 2_556 ?
C66C C65C Nd2C 102.5(5) . 2_556 ?
C64C C65C Nd2C 61.8(4) . 2_556 ?
C18C C65C Nd2C 80.6(6) . 2_556 ?
C54C C65C Nd2C 93.6(5) 2_556 2_556 ?
C29C C65C Nd2C 95.7(4) 2_556 2_556 ?
C80C C65C Nd2C 102.3(4) 2_556 2_556 ?
Nd1C C65C Nd2C 11.41(5) . 2_556 ?
C54C C66C C80C 152.6(17) 2_556 2_556 ?
C54C C66C C67C 27.1(10) 2_556 . ?
C80C C66C C67C 127.4(10) 2_556 . ?
C54C C66C C25C 132.2(13) 2_556 . ?
C80C C66C C25C 21.2(7) 2_556 . ?
C67C C66C C25C 106.3(5) . . ?
C54C C66C C65C 96.1(12) 2_556 . ?
C80C C66C C65C 103.9(9) 2_556 . ?
C67C C66C C65C 122.4(6) . . ?
C25C C66C C65C 122.9(6) . . ?
C54C C66C C55C 52.0(10) 2_556 2_556 ?
C80C C66C C55C 145.8(11) 2_556 2_556 ?
C67C C66C C55C 78.8(5) . 2_556 ?
C25C C66C C55C 157.0(8) . 2_556 ?
C65C C66C C55C 44.2(4) . 2_556 ?
C54C C66C C29C 151.0(15) 2_556 2_556 ?
C80C C66C C29C 42.6(7) 2_556 2_556 ?
C67C C66C C29C 156.9(7) . 2_556 ?
C25C C66C C29C 62.4(5) . 2_556 ?
C65C C66C C29C 61.3(5) . 2_556 ?
C55C C66C C29C 104.2(6) 2_556 2_556 ?
C54C C66C C53C 32.9(10) 2_556 2_556 ?
C80C C66C C53C 120.8(9) 2_556 2_556 ?
C67C C66C C53C 7.0(4) . 2_556 ?
C25C C66C C53C 99.7(5) . 2_556 ?
C65C C66C C53C 126.4(5) . 2_556 ?
C55C C66C C53C 83.8(4) 2_556 2_556 ?
C29C C66C C53C 150.9(6) 2_556 2_556 ?
C54C C66C Nd1C 82.8(13) 2_556 . ?
C80C C66C Nd1C 92.9(9) 2_556 . ?
C67C C66C Nd1C 93.3(5) . . ?
C25C C66C Nd1C 96.2(5) . . ?
C65C C66C Nd1C 56.1(4) . . ?
C55C C66C Nd1C 60.8(4) 2_556 . ?
C29C C66C Nd1C 69.6(4) 2_556 . ?
C53C C66C Nd1C 91.5(4) 2_556 . ?
C54C C66C Nd3C 58.9(12) 2_556 2_556 ?
C80C C66C Nd3C 100.9(9) 2_556 2_556 ?
C67C C66C Nd3C 56.5(4) . 2_556 ?
C25C C66C Nd3C 89.7(5) . 2_556 ?
C65C C66C Nd3C 93.3(5) . 2_556 ?
C55C C66C Nd3C 74.2(4) 2_556 2_556 ?
C29C C66C Nd3C 101.8(4) 2_556 2_556 ?
C53C C66C Nd3C 52.8(3) 2_556 2_556 ?
Nd1C C66C Nd3C 40.94(12) . 2_556 ?
C53C C67C C54C 166(2) 2_556 2_556 ?
C53C C67C C66C 156.6(14) 2_556 . ?
C54C C67C C66C 19.4(7) 2_556 . ?
C53C C67C C68C 50.2(11) 2_556 . ?
C54C C67C C68C 126.7(9) 2_556 . ?
C66C C67C C68C 108.2(6) . . ?
C53C C67C C61C 74.0(11) 2_556 . ?
C54C C67C C61C 102.0(8) 2_556 . ?
C66C C67C C61C 120.5(6) . . ?
C68C C67C C61C 120.4(5) . . ?
C53C C67C C79C 41.8(9) 2_556 2_556 ?
C54C C67C C79C 133.5(10) 2_556 2_556 ?
C66C C67C C79C 115.9(6) . 2_556 ?
C68C C67C C79C 9.2(5) . 2_556 ?
C61C C67C C79C 111.2(5) . 2_556 ?
C53C C67C C52C 39.9(10) 2_556 2_556 ?
C54C C67C C52C 134.0(9) 2_556 2_556 ?
C66C C67C C52C 149.3(7) . 2_556 ?
C68C C67C C52C 87.2(5) . 2_556 ?
C61C C67C C52C 34.1(4) . 2_556 ?
C79C C67C C52C 78.1(5) 2_556 2_556 ?
C53C C67C C55C 136.9(13) 2_556 2_556 ?
C54C C67C C55C 38.3(6) 2_556 2_556 ?
C66C C67C C55C 57.4(4) . 2_556 ?
C68C C67C C55C 153.6(7) . 2_556 ?
C61C C67C C55C 63.9(4) . 2_556 ?
C79C C67C C55C 152.9(7) 2_556 2_556 ?
C52C C67C C55C 97.2(5) 2_556 2_556 ?
C53C C67C C80C 138.1(13) 2_556 2_556 ?
C54C C67C C80C 38.2(7) 2_556 2_556 ?
C66C C67C C80C 19.2(4) . 2_556 ?
C68C C67C C80C 89.0(5) . 2_556 ?
C61C C67C C80C 135.2(5) . 2_556 ?
C79C C67C C80C 96.7(5) 2_556 2_556 ?
C52C C67C C80C 152.8(6) 2_556 2_556 ?
C55C C67C C80C 75.2(4) 2_556 2_556 ?
C53C C67C Nd3C 72.3(13) 2_556 2_556 ?
C54C C67C Nd3C 93.7(9) 2_556 2_556 ?
C66C C67C Nd3C 95.3(5) . 2_556 ?
C68C C67C Nd3C 76.0(5) . 2_556 ?
C61C C67C Nd3C 67.8(4) . 2_556 ?
C79C C67C Nd3C 71.0(5) 2_556 2_556 ?
C52C C67C Nd3C 62.2(4) 2_556 2_556 ?
C55C C67C Nd3C 83.1(4) 2_556 2_556 ?
C80C C67C Nd3C 90.8(4) 2_556 2_556 ?
C53C C67C Nd4C 65.8(13) 2_556 . ?
C54C C67C Nd4C 100.6(9) 2_556 . ?
C66C C67C Nd4C 104.4(5) . . ?
C68C C67C Nd4C 78.5(5) . . ?
C61C C67C Nd4C 58.6(4) . . ?
C79C C67C Nd4C 72.2(5) 2_556 . ?
C52C C67C Nd4C 51.7(3) 2_556 . ?
C55C C67C Nd4C 84.0(4) 2_556 . ?
C80C C67C Nd4C 101.2(4) 2_556 . ?
Nd3C C67C Nd4C 10.61(7) 2_556 . ?
C79C C68C C53C 117(2) 2_556 2_556 ?
C79C C68C C26C 106(2) 2_556 . ?
C53C C68C C26C 132.6(8) 2_556 . ?
C79C C68C C69C 16.8(18) 2_556 . ?
C53C C68C C69C 100.8(8) 2_556 . ?
C26C C68C C69C 119.2(8) . . ?
C79C C68C C67C 140(2) 2_556 . ?
C53C C68C C67C 24.2(5) 2_556 . ?
C26C C68C C67C 108.7(6) . . ?
C69C C68C C67C 123.3(6) . . ?
C79C C68C C21C 83(2) 2_556 2_556 ?
C53C C68C C21C 150.2(11) 2_556 2_556 ?
C26C C68C C21C 22.6(5) . 2_556 ?
C69C C68C C21C 96.6(8) . 2_556 ?
C67C C68C C21C 128.6(7) . 2_556 ?
C79C C68C C78C 20.4(17) 2_556 2_556 ?
C53C C68C C78C 97.3(8) 2_556 2_556 ?
C26C C68C C78C 121.8(8) . 2_556 ?
C69C C68C C78C 3.6(6) . 2_556 ?
C67C C68C C78C 119.7(6) . 2_556 ?
C21C C68C C78C 99.4(7) 2_556 2_556 ?
C79C C68C Nd3C 85(3) 2_556 2_556 ?
C53C C68C Nd3C 67.9(7) 2_556 2_556 ?
C26C C68C Nd3C 98.1(7) . 2_556 ?
C69C C68C Nd3C 74.0(6) . 2_556 ?
C67C C68C Nd3C 70.8(5) . 2_556 ?
C21C C68C Nd3C 94.3(7) 2_556 2_556 ?
C78C C68C Nd3C 71.6(6) 2_556 2_556 ?
C79C C68C Nd4C 78(3) 2_556 . ?
C53C C68C Nd4C 65.9(7) 2_556 . ?
C26C C68C Nd4C 107.0(7) . . ?
C69C C68C Nd4C 65.3(5) . . ?
C67C C68C Nd4C 73.4(5) . . ?
C21C C68C Nd4C 100.6(7) 2_556 . ?
C78C C68C Nd4C 62.6(5) 2_556 . ?
Nd3C C68C Nd4C 10.39(7) 2_556 . ?
C78C C69C C79C 172(3) 2_556 2_556 ?
C78C C69C C68C 165(2) 2_556 . ?
C79C C69C C68C 7.5(8) 2_556 . ?
C78C C69C C33C 72(2) 2_556 . ?
C79C C69C C33C 114.3(12) 2_556 . ?
C68C C69C C33C 120.3(9) . . ?
C78C C69C C70C 50(2) 2_556 . ?
C79C C69C C70C 122.8(10) 2_556 . ?
C68C C69C C70C 115.4(6) . . ?
C33C C69C C70C 117.5(6) . . ?
C78C C69C C77C 51.5(19) 2_556 2_556 ?
C79C C69C C77C 120.9(12) 2_556 2_556 ?
C68C C69C C77C 113.5(7) . 2_556 ?
C33C C69C C77C 118.7(8) . 2_556 ?
C70C C69C C77C 2.2(7) . 2_556 ?
C78C C69C C15C 50(2) 2_556 2_556 ?
C79C C69C C15C 134.8(14) 2_556 2_556 ?
C68C C69C C15C 139.4(10) . 2_556 ?
C33C C69C C15C 23.3(4) . 2_556 ?
C70C C69C C15C 94.2(6) . 2_556 ?
C77C C69C C15C 95.4(7) 2_556 2_556 ?
C78C C69C C53C 130(2) 2_556 2_556 ?
C79C C69C C53C 42.1(7) 2_556 2_556 ?
C68C C69C C53C 34.7(4) . 2_556 ?
C33C C69C C53C 149.4(10) . 2_556 ?
C70C C69C C53C 80.7(5) . 2_556 ?
C77C C69C C53C 78.9(6) 2_556 2_556 ?
C15C C69C C53C 153.7(9) 2_556 2_556 ?
C78C C69C Nd3C 96(3) 2_556 2_556 ?
C79C C69C Nd3C 78.8(10) 2_556 2_556 ?
C68C C69C Nd3C 73.9(6) . 2_556 ?
C33C C69C Nd3C 99.7(7) . 2_556 ?
C70C C69C Nd3C 70.4(4) . 2_556 ?
C77C C69C Nd3C 68.5(7) 2_556 2_556 ?
C15C C69C Nd3C 92.4(6) 2_556 2_556 ?
C53C C69C Nd3C 61.6(4) 2_556 2_556 ?
C78C C69C Nd4C 82(3) 2_556 . ?
C79C C69C Nd4C 92.1(11) 2_556 . ?
C68C C69C Nd4C 86.7(6) . . ?
C33C C69C Nd4C 98.6(7) . . ?
C70C C69C Nd4C 58.3(4) . . ?
C77C C69C Nd4C 56.6(7) 2_556 . ?
C15C C69C Nd4C 86.3(6) 2_556 . ?
C53C C69C Nd4C 69.1(4) 2_556 . ?
Nd3C C69C Nd4C 14.09(8) 2_556 . ?
C77C C70C C78C 120(10) 2_556 2_556 ?
C77C C70C C60C 25(10) 2_556 . ?
C78C C70C C60C 133.9(8) 2_556 . ?
C77C C70C C40C 101(10) 2_556 . ?
C78C C70C C40C 109.2(7) 2_556 . ?
C60C C70C C40C 108.3(6) . . ?
C77C C70C C52C 35(10) 2_556 2_556 ?
C78C C70C C52C 106.8(8) 2_556 2_556 ?
C60C C70C C52C 28.3(4) . 2_556 ?
C40C C70C C52C 134.8(7) . 2_556 ?
C77C C70C C76C 83(10) 2_556 2_556 ?
C78C C70C C76C 123.3(9) 2_556 2_556 ?
C60C C70C C76C 89.5(6) . 2_556 ?
C40C C70C C76C 19.1(4) . 2_556 ?
C52C C70C C76C 115.6(7) 2_556 2_556 ?
C77C C70C C69C 108(10) 2_556 . ?
C78C C70C C69C 14.3(6) 2_556 . ?
C60C C70C C69C 119.9(6) . . ?
C40C C70C C69C 121.9(6) . . ?
C52C C70C C69C 92.6(6) 2_556 . ?
C76C C70C C69C 133.6(7) 2_556 . ?
C77C C70C Nd4C 43(10) 2_556 . ?
C78C C70C Nd4C 90.6(7) 2_556 . ?
C60C C70C Nd4C 68.5(4) . . ?
C40C C70C Nd4C 82.9(5) . . ?
C52C C70C Nd4C 70.2(5) 2_556 . ?
C76C C70C Nd4C 71.6(5) 2_556 . ?
C69C C70C Nd4C 86.1(5) . . ?
C77C C70C Nd3C 46(10) 2_556 2_556 ?
C78C C70C Nd3C 79.7(7) 2_556 2_556 ?
C60C C70C Nd3C 70.3(4) . 2_556 ?
C40C C70C Nd3C 96.6(5) . 2_556 ?
C52C C70C Nd3C 64.1(5) 2_556 2_556 ?
C76C C70C Nd3C 86.6(5) 2_556 2_556 ?
C69C C70C Nd3C 73.0(5) . 2_556 ?
Nd4C C70C Nd3C 15.27(8) . 2_556 ?
C9C C71C C8C 97(4) 2_556 2_556 ?
C9C C71C C44C 108(4) 2_556 . ?
C8C C71C C44C 82.8(6) 2_556 . ?
C9C C71C C37C 88(3) 2_556 . ?
C8C C71C C37C 25.6(4) 2_556 . ?
C44C C71C C37C 108.4(6) . . ?
C9C C71C C4C 85(3) 2_556 2_556 ?
C8C C71C C4C 122.2(9) 2_556 2_556 ?
C44C C71C C4C 43.5(5) . 2_556 ?
C37C C71C C4C 144.9(9) . 2_556 ?
C9C C71C C48C 45(3) 2_556 . ?
C8C C71C C48C 139.2(9) 2_556 . ?
C44C C71C C48C 120.1(6) . . ?
C37C C71C C48C 119.6(6) . . ?
C4C C71C C48C 77.3(6) 2_556 . ?
C9C C71C C10C 37(4) 2_556 2_556 ?
C8C C71C C10C 109.1(8) 2_556 2_556 ?
C44C C71C C10C 143.1(9) . 2_556 ?
C37C C71C C10C 87.2(6) . 2_556 ?
C4C C71C C10C 106.3(8) 2_556 2_556 ?
C48C C71C C10C 32.5(4) . 2_556 ?
C9C C71C Nd2C 25(4) 2_556 . ?
C8C C71C Nd2C 72.7(7) 2_556 . ?
C44C C71C Nd2C 99.0(7) . . ?
C37C C71C Nd2C 68.1(5) . . ?
C4C C71C Nd2C 92.9(7) 2_556 . ?
C48C C71C Nd2C 70.6(5) . . ?
C10C C71C Nd2C 55.1(5) 2_556 . ?
C58C C72C C59C 153.2(15) 2_556 2_556 ?
C58C C72C C73C 117.3(11) 2_556 . ?
C59C C72C C73C 43.8(8) 2_556 . ?
C58C C72C C47C 11.6(9) 2_556 . ?
C59C C72C C47C 151.4(10) 2_556 . ?
C73C C72C C47C 110.0(5) . . ?
C58C C72C C51C 105.7(12) 2_556 . ?
C59C C72C C51C 80.7(8) 2_556 . ?
C73C C72C C51C 121.6(6) . . ?
C47C C72C C51C 117.0(7) . . ?
C58C C72C C63C 45.0(9) 2_556 2_556 ?
C59C C72C C63C 138.4(11) 2_556 2_556 ?
C73C C72C C63C 150.3(6) . 2_556 ?
C47C C72C C63C 55.8(4) . 2_556 ?
C51C C72C C63C 61.5(5) . 2_556 ?
C58C C72C C60C 139.7(12) 2_556 2_556 ?
C59C C72C C60C 40.4(7) 2_556 2_556 ?
C73C C72C C60C 82.6(5) . 2_556 ?
C47C C72C C60C 150.8(7) . 2_556 ?
C51C C72C C60C 40.3(4) . 2_556 ?
C63C C72C C60C 100.2(5) 2_556 2_556 ?
C58C C72C C41C 124.7(11) 2_556 2_556 ?
C59C C72C C41C 33.5(7) 2_556 2_556 ?
C73C C72C C41C 11.4(4) . 2_556 ?
C47C C72C C41C 119.0(6) . 2_556 ?
C51C C72C C41C 110.2(5) . 2_556 ?
C63C C72C C41C 148.0(6) 2_556 2_556 ?
C60C C72C C41C 71.4(4) 2_556 2_556 ?
C58C C72C C3C 35.7(8) 2_556 2_556 ?
C59C C72C C3C 125.3(10) 2_556 2_556 ?
C73C C72C C3C 82.9(5) . 2_556 ?
C47C C72C C3C 27.1(4) . 2_556 ?
C51C C72C C3C 137.3(7) . 2_556 ?
C63C C72C C3C 80.1(4) 2_556 2_556 ?
C60C C72C C3C 149.4(5) 2_556 2_556 ?
C41C C72C C3C 92.1(5) 2_556 2_556 ?
C58C C72C Nd4C 93.8(10) 2_556 2_556 ?
C59C C72C Nd4C 64.3(8) 2_556 2_556 ?
C73C C72C Nd4C 72.5(4) . 2_556 ?
C47C C72C Nd4C 100.5(5) . 2_556 ?
C51C C72C Nd4C 66.7(4) . 2_556 ?
C63C C72C Nd4C 84.1(4) 2_556 2_556 ?
C60C C72C Nd4C 57.1(3) 2_556 2_556 ?
C41C C72C Nd4C 65.2(3) 2_556 2_556 ?
C3C C72C Nd4C 92.9(4) 2_556 2_556 ?
C58C C72C Nd3C 93.3(10) 2_556 . ?
C59C C72C Nd3C 67.9(8) 2_556 . ?
C73C C72C Nd3C 81.7(4) . . ?
C47C C72C Nd3C 101.6(5) . . ?
C51C C72C Nd3C 57.2(4) . . ?
C63C C72C Nd3C 76.9(4) 2_556 . ?
C60C C72C Nd3C 53.0(3) 2_556 . ?
C41C C72C Nd3C 73.6(3) 2_556 . ?
C3C C72C Nd3C 98.3(4) 2_556 . ?
Nd4C C72C Nd3C 10.07(7) 2_556 . ?
C41C C73C C59C 113.6(13) 2_556 2_556 ?
C41C C73C C74C 101.3(11) 2_556 . ?
C59C C73C C74C 138.9(7) 2_556 . ?
C41C C73C C72C 143.1(12) 2_556 . ?
C59C C73C C72C 31.0(5) 2_556 . ?
C74C C73C C72C 109.1(5) . . ?
C41C C73C C76C 24.3(10) 2_556 . ?
C59C C73C C76C 89.8(7) 2_556 . ?
C74C C73C C76C 120.9(6) . . ?
C72C C73C C76C 118.9(6) . . ?
C41C C73C C42C 69.6(10) 2_556 2_556 ?
C59C C73C C42C 159.9(9) 2_556 2_556 ?
C74C C73C C42C 31.7(5) . 2_556 ?
C72C C73C C42C 138.2(6) . 2_556 ?
C76C C73C C42C 90.3(6) . 2_556 ?
C41C C73C C58C 153.2(13) 2_556 2_556 ?
C59C C73C C58C 49.9(5) 2_556 2_556 ?
C74C C73C C58C 89.4(5) . 2_556 ?
C72C C73C C58C 20.0(4) . 2_556 ?
C76C C73C C58C 131.3(6) . 2_556 ?
C42C C73C C58C 118.3(6) 2_556 2_556 ?
C41C C73C C40C 21.6(9) 2_556 2_556 ?
C59C C73C C40C 92.1(7) 2_556 2_556 ?
C74C C73C C40C 120.0(5) . 2_556 ?
C72C C73C C40C 121.6(5) . 2_556 ?
C76C C73C C40C 3.4(5) . 2_556 ?
C42C C73C C40C 88.9(5) 2_556 2_556 ?
C58C C73C C40C 134.6(5) 2_556 2_556 ?
C41C C73C Nd4C 80.0(11) 2_556 2_556 ?
C59C C73C Nd4C 67.0(5) 2_556 2_556 ?
C74C C73C Nd4C 100.2(4) . 2_556 ?
C72C C73C Nd4C 74.6(4) . 2_556 ?
C76C C73C Nd4C 64.5(4) . 2_556 ?
C42C C73C Nd4C 95.0(5) 2_556 2_556 ?
C58C C73C Nd4C 73.9(3) 2_556 2_556 ?
C40C C73C Nd4C 67.7(4) 2_556 2_556 ?
C42C C74C C2C 131.2(15) 2_556 2_556 ?
C42C C74C C73C 80.6(10) 2_556 . ?
C2C C74C C73C 144.2(11) 2_556 . ?
C42C C74C C46C 158.9(13) 2_556 . ?
C2C C74C C46C 37.5(8) 2_556 . ?
C73C C74C C46C 106.8(6) . . ?
C42C C74C C6C 37.3(10) 2_556 . ?
C2C C74C C6C 93.9(10) 2_556 . ?
C73C C74C C6C 116.6(6) . . ?
C46C C74C C6C 127.5(7) . . ?
C42C C74C C41C 57.7(9) 2_556 2_556 ?
C2C C74C C41C 162.2(11) 2_556 2_556 ?
C73C C74C C41C 22.9(4) . 2_556 ?
C46C C74C C41C 127.7(6) . 2_556 ?
C6C C74C C41C 94.0(5) . 2_556 ?
C42C C74C C3C 158.9(12) 2_556 2_556 ?
C2C C74C C3C 51.2(8) 2_556 2_556 ?
C73C C74C C3C 93.1(5) . 2_556 ?
C46C C74C C3C 13.7(5) . 2_556 ?
C6C C74C C3C 138.4(7) . 2_556 ?
C41C C74C C3C 114.3(6) 2_556 2_556 ?
C39C C75C C40C 111.5(12) 2_556 2_556 ?
C39C C75C C76C 128.0(11) 2_556 . ?
C40C C75C C76C 20.5(5) 2_556 . ?
C39C C75C C38C 69.4(10) 2_556 2_556 ?
C40C C75C C38C 168.6(10) 2_556 2_556 ?
C76C C75C C38C 151.4(8) . 2_556 ?
C39C C75C C7C 106.0(10) 2_556 . ?
C40C C75C C7C 140.6(8) 2_556 . ?
C76C C75C C7C 120.5(6) . . ?
C38C C75C C7C 36.6(5) 2_556 . ?
C39C C75C C14C 9.4(9) 2_556 . ?
C40C C75C C14C 105.8(7) 2_556 . ?
C76C C75C C14C 120.6(6) . . ?
C38C C75C C14C 73.3(6) 2_556 . ?
C7C C75C C14C 109.5(6) . . ?
C39C C75C C43C 112.3(11) 2_556 2_556 ?
C40C C75C C43C 131.2(8) 2_556 2_556 ?
C76C C75C C43C 110.8(6) . 2_556 ?
C38C C75C C43C 44.0(5) 2_556 2_556 ?
C7C C75C C43C 11.1(6) . 2_556 ?
C14C C75C C43C 114.2(6) . 2_556 ?
C39C C75C C41C 155.1(12) 2_556 2_556 ?
C40C C75C C41C 48.6(5) 2_556 2_556 ?
C76C C75C C41C 29.2(4) . 2_556 ?
C38C C75C C41C 126.7(7) 2_556 2_556 ?
C7C C75C C41C 92.0(5) . 2_556 ?
C14C C75C C41C 146.2(7) . 2_556 ?
C43C C75C C41C 83.1(5) 2_556 2_556 ?
C39C C75C C34C 17.2(8) 2_556 2_556 ?
C40C C75C C34C 99.4(7) 2_556 2_556 ?
C76C C75C C34C 113.2(6) . 2_556 ?
C38C C75C C34C 78.6(5) 2_556 2_556 ?
C7C C75C C34C 114.0(5) . 2_556 ?
C14C C75C C34C 8.0(4) . 2_556 ?
C43C C75C C34C 117.3(6) 2_556 2_556 ?
C41C C75C C34C 138.3(6) 2_556 2_556 ?
C39C C75C Nd4C 99.4(10) 2_556 2_556 ?
C40C C75C Nd4C 62.1(6) 2_556 2_556 ?
C76C C75C Nd4C 52.8(5) . 2_556 ?
C38C C75C Nd4C 106.5(6) 2_556 2_556 ?
C7C C75C Nd4C 100.7(5) . 2_556 ?
C14C C75C Nd4C 90.1(5) . 2_556 ?
C43C C75C Nd4C 90.5(5) 2_556 2_556 ?
C41C C75C Nd4C 59.8(4) 2_556 2_556 ?
C34C C75C Nd4C 82.8(4) 2_556 2_556 ?
C40C C76C C41C 150(2) 2_556 2_556 ?
C40C C76C C75C 56.2(16) 2_556 . ?
C41C C76C C75C 103.9(9) 2_556 . ?
C40C C76C C73C 166(2) 2_556 . ?
C41C C76C C73C 17.5(7) 2_556 . ?
C75C C76C C73C 119.2(6) . . ?
C40C C76C C77C 71.8(16) 2_556 . ?
C41C C76C C77C 136.0(9) 2_556 . ?
C75C C76C C77C 117.6(6) . . ?
C73C C76C C77C 118.7(6) . . ?
C40C C76C C70C 69.4(15) 2_556 2_556 ?
C41C C76C C70C 138.2(11) 2_556 2_556 ?
C75C C76C C70C 115.8(7) . 2_556 ?
C73C C76C C70C 121.0(6) . 2_556 ?
C77C C76C C70C 2.5(7) . 2_556 ?
C40C C76C C59C 152.5(18) 2_556 2_556 ?
C41C C76C C59C 52.5(7) 2_556 2_556 ?
C75C C76C C59C 150.7(7) . 2_556 ?
C73C C76C C59C 35.2(4) . 2_556 ?
C77C C76C C59C 83.5(5) . 2_556 ?
C70C C76C C59C 85.8(6) 2_556 2_556 ?
C40C C76C C39C 43.2(16) 2_556 2_556 ?
C41C C76C C39C 121.7(10) 2_556 2_556 ?
C75C C76C C39C 18.6(4) . 2_556 ?
C73C C76C C39C 135.6(6) . 2_556 ?
C77C C76C C39C 98.9(5) . 2_556 ?
C70C C76C C39C 97.2(6) 2_556 2_556 ?
C59C C76C C39C 158.4(7) 2_556 2_556 ?
C40C C76C C60C 111.4(16) 2_556 2_556 ?
C41C C76C C60C 95.5(8) 2_556 2_556 ?
C75C C76C C60C 152.9(7) . 2_556 ?
C73C C76C C60C 78.2(4) . 2_556 ?
C77C C76C C60C 40.5(4) . 2_556 ?
C70C C76C C60C 42.8(4) 2_556 2_556 ?
C59C C76C C60C 43.0(3) 2_556 2_556 ?
C39C C76C C60C 135.8(6) 2_556 2_556 ?
C40C C76C Nd4C 112(2) 2_556 2_556 ?
C41C C76C Nd4C 91.1(9) 2_556 2_556 ?
C75C C76C Nd4C 99.5(6) . 2_556 ?
C73C C76C Nd4C 80.6(5) . 2_556 ?
C77C C76C Nd4C 69.0(7) . 2_556 ?
C70C C76C Nd4C 70.8(5) 2_556 2_556 ?
C59C C76C Nd4C 67.8(4) 2_556 2_556 ?
C39C C76C Nd4C 92.9(5) 2_556 2_556 ?
C60C C76C Nd4C 60.9(3) 2_556 2_556 ?
C40C C76C Nd3C 105.1(19) 2_556 . ?
C41C C76C Nd3C 99.9(9) 2_556 . ?
C75C C76C Nd3C 100.8(6) . . ?
C73C C76C Nd3C 88.3(5) . . ?
C77C C76C Nd3C 60.0(7) . . ?
C70C C76C Nd3C 61.7(5) 2_556 . ?
C59C C76C Nd3C 71.1(4) 2_556 . ?
C39C C76C Nd3C 91.4(5) 2_556 . ?
C60C C76C Nd3C 56.6(3) 2_556 . ?
Nd4C C76C Nd3C 9.51(9) 2_556 . ?
C70C C77C C60C 154(10) 2_556 2_556 ?
C70C C77C C78C 58(10) 2_556 . ?
C60C C77C C78C 136.5(9) 2_556 . ?
C70C C77C C40C 76(10) 2_556 2_556 ?
C60C C77C C40C 110.8(8) 2_556 2_556 ?
C78C C77C C40C 106.5(7) . 2_556 ?
C70C C77C C52C 143(10) 2_556 . ?
C60C C77C C52C 29.4(5) 2_556 . ?
C78C C77C C52C 107.9(7) . . ?
C40C C77C C52C 138.6(8) 2_556 . ?
C70C C77C C76C 95(10) 2_556 . ?
C60C C77C C76C 92.1(7) 2_556 . ?
C78C C77C C76C 121.4(7) . . ?
C40C C77C C76C 19.2(5) 2_556 . ?
C52C C77C C76C 119.4(7) . . ?
C70C C77C C69C 70(10) 2_556 2_556 ?
C60C C77C C69C 122.3(10) 2_556 2_556 ?
C78C C77C C69C 14.3(5) . 2_556 ?
C40C C77C C69C 119.5(9) 2_556 2_556 ?
C52C C77C C69C 93.7(7) . 2_556 ?
C76C C77C C69C 132.3(9) . 2_556 ?
C70C C77C Nd4C 135(10) 2_556 2_556 ?
C60C C77C Nd4C 70.8(7) 2_556 2_556 ?
C78C C77C Nd4C 91.7(9) . 2_556 ?
C40C C77C Nd4C 84.4(8) 2_556 2_556 ?
C52C C77C Nd4C 72.5(7) . 2_556 ?
C76C C77C Nd4C 73.2(7) . 2_556 ?
C69C C77C Nd4C 87.2(9) 2_556 2_556 ?
C70C C77C Nd3C 133(10) 2_556 . ?
C60C C77C Nd3C 72.5(8) 2_556 . ?
C78C C77C Nd3C 80.9(8) . . ?
C40C C77C Nd3C 98.1(9) 2_556 . ?
C52C C77C Nd3C 65.9(6) . . ?
C76C C77C Nd3C 88.5(8) . . ?
C69C C77C Nd3C 74.1(8) 2_556 . ?
Nd4C C77C Nd3C 15.56(12) 2_556 . ?
C69C C78C C70C 116(2) 2_556 2_556 ?
C69C C78C C33C 90(2) 2_556 2_556 ?
C70C C78C C33C 145.1(10) 2_556 2_556 ?
C69C C78C C77C 114(2) 2_556 . ?
C70C C78C C77C 2.3(9) 2_556 . ?
C33C C78C C77C 145.4(9) 2_556 . ?
C69C C78C C79C 5(2) 2_556 . ?
C70C C78C C79C 110.9(7) 2_556 . ?
C33C C78C C79C 94.7(7) 2_556 . ?
C77C C78C C79C 109.0(6) . . ?
C69C C78C C15C 117(3) 2_556 . ?
C70C C78C C15C 118.2(8) 2_556 . ?
C33C C78C C15C 27.9(5) 2_556 . ?
C77C C78C C15C 118.9(7) . . ?
C79C C78C C15C 120.2(7) . . ?
C69C C78C C68C 11.7(19) 2_556 2_556 ?
C70C C78C C68C 104.7(8) 2_556 2_556 ?
C33C C78C C68C 99.9(7) 2_556 2_556 ?
C77C C78C C68C 102.7(6) . 2_556 ?
C79C C78C C68C 6.3(5) . 2_556 ?
C15C C78C C68C 124.4(7) . 2_556 ?
C69C C78C Nd3C 75(3) 2_556 . ?
C70C C78C Nd3C 70.0(6) 2_556 . ?
C33C C78C Nd3C 98.2(8) 2_556 . ?
C77C C78C Nd3C 67.9(8) . . ?
C79C C78C Nd3C 71.0(6) . . ?
C15C C78C Nd3C 95.3(7) . . ?
C68C C78C Nd3C 66.9(5) 2_556 . ?
C69C C78C Nd4C 89(3) 2_556 2_556 ?
C70C C78C Nd4C 59.4(6) 2_556 2_556 ?
C33C C78C Nd4C 101.8(8) 2_556 2_556 ?
C77C C78C Nd4C 57.5(8) . 2_556 ?
C79C C78C Nd4C 84.7(7) . 2_556 ?
C15C C78C Nd4C 92.1(7) . 2_556 ?
C68C C78C Nd4C 80.2(6) 2_556 2_556 ?
Nd3C C78C Nd4C 14.36(9) . 2_556 ?
C68C C79C C69C 156(3) 2_556 2_556 ?
C68C C79C C53C 46.4(17) 2_556 . ?
C69C C79C C53C 109.8(10) 2_556 . ?
C68C C79C C78C 153(2) 2_556 . ?
C69C C79C C78C 2.4(9) 2_556 . ?
C53C C79C C78C 107.5(6) . . ?
C68C C79C C21C 79(2) 2_556 . ?
C69C C79C C21C 119.7(11) 2_556 . ?
C53C C79C C21C 121.5(7) . . ?
C78C C79C C21C 121.3(6) . . ?
C68C C79C C26C 58.2(19) 2_556 2_556 ?
C69C C79C C26C 140.0(12) 2_556 2_556 ?
C53C C79C C26C 102.2(6) . 2_556 ?
C78C C79C C26C 141.4(8) . 2_556 ?
C21C C79C C26C 20.9(4) . 2_556 ?
C68C C79C C67C 30.7(16) 2_556 2_556 ?
C69C C79C C67C 125.0(11) 2_556 2_556 ?
C53C C79C C67C 16.9(4) . 2_556 ?
C78C C79C C67C 122.6(6) . 2_556 ?
C21C C79C C67C 104.8(6) . 2_556 ?
C26C C79C C67C 85.4(6) 2_556 2_556 ?
C68C C79C C33C 156(3) 2_556 2_556 ?
C69C C79C C33C 39.6(8) 2_556 2_556 ?
C53C C79C C33C 143.7(7) . 2_556 ?
C78C C79C C33C 41.5(5) . 2_556 ?
C21C C79C C33C 80.4(5) . 2_556 ?
C26C C79C C33C 101.1(6) 2_556 2_556 ?
C67C C79C C33C 151.6(8) 2_556 2_556 ?
C68C C79C Nd3C 85(3) 2_556 . ?
C69C C79C Nd3C 78.8(10) 2_556 . ?
C53C C79C Nd3C 66.4(6) . . ?
C78C C79C Nd3C 77.2(7) . . ?
C21C C79C Nd3C 93.9(7) . . ?
C26C C79C Nd3C 93.2(7) 2_556 . ?
C67C C79C Nd3C 67.0(5) 2_556 . ?
C33C C79C Nd3C 85.0(5) 2_556 . ?
C68C C79C Nd4C 94(3) 2_556 2_556 ?
C69C C79C Nd4C 68.2(10) 2_556 2_556 ?
C53C C79C Nd4C 68.0(5) . 2_556 ?
C78C C79C Nd4C 66.4(6) . 2_556 ?
C21C C79C Nd4C 102.9(7) . 2_556 ?
C26C C79C Nd4C 104.2(7) 2_556 2_556 ?
C67C C79C Nd4C 72.0(5) 2_556 2_556 ?
C33C C79C Nd4C 79.7(4) 2_556 2_556 ?
Nd3C C79C Nd4C 11.55(8) . 2_556 ?
C25C C80C C66C 133.8(15) 2_556 2_556 ?
C25C C80C C29C 109.4(11) 2_556 . ?
C66C C80C C29C 113.0(9) 2_556 . ?
C25C C80C C22C 5.4(10) 2_556 . ?
C66C C80C C22C 132.1(9) 2_556 . ?
C29C C80C C22C 108.5(6) . . ?
C25C C80C C54C 122.6(11) 2_556 . ?
C66C C80C C54C 11.8(8) 2_556 . ?
C29C C80C C54C 121.1(6) . . ?
C22C C80C C54C 120.6(6) . . ?
C25C C80C C24C 56.6(10) 2_556 2_556 ?
C66C C80C C24C 156.4(11) 2_556 2_556 ?
C29C C80C C24C 52.8(5) . 2_556 ?
C22C C80C C24C 55.7(5) . 2_556 ?
C54C C80C C24C 153.2(7) . 2_556 ?
C25C C80C C65C 161.6(13) 2_556 2_556 ?
C66C C80C C65C 49.7(7) 2_556 2_556 ?
C29C C80C C65C 63.3(4) . 2_556 ?
C22C C80C C65C 156.4(7) . 2_556 ?
C54C C80C C65C 58.6(4) . 2_556 ?
C24C C80C C65C 112.9(6) 2_556 2_556 ?
C25C C80C C26C 31.1(8) 2_556 2_556 ?
C66C C80C C26C 102.8(9) 2_556 2_556 ?
C29C C80C C26C 135.0(6) . 2_556 ?
C22C C80C C26C 29.5(4) . 2_556 ?
C54C C80C C26C 91.5(5) . 2_556 ?
C24C C80C C26C 83.8(5) 2_556 2_556 ?
C65C C80C C26C 143.6(6) 2_556 2_556 ?
C25C C80C C67C 100.5(11) 2_556 2_556 ?
C66C C80C C67C 33.3(7) 2_556 2_556 ?
C29C C80C C67C 140.4(6) . 2_556 ?
C22C C80C C67C 98.9(5) . 2_556 ?
C54C C80C C67C 22.2(4) . 2_556 ?
C24C C80C C67C 144.8(6) 2_556 2_556 ?
C65C C80C C67C 80.2(4) 2_556 2_556 ?
C26C C80C C67C 69.5(4) 2_556 2_556 ?
C81C C81C F9 137.8(17) 2_556 2_556 ?
C81C C81C F9 24.1(8) 2_556 . ?
F9 C81C F9 114.2(17) 2_556 . ?
C81C C81C F7 123(5) 2_556 . ?
F9 C81C F7 55.4(19) 2_556 . ?
F9 C81C F7 108.5(15) . . ?
C81C C81C F8 118(6) 2_556 . ?
F9 C81C F8 48.9(18) 2_556 . ?
F9 C81C F8 108.3(18) . . ?
F7 C81C F8 103.7(10) . . ?
C81C C81C C1C 89.1(6) 2_556 . ?
F9 C81C C1C 132.6(15) 2_556 . ?
F9 C81C C1C 113.0(9) . . ?
F7 C81C C1C 111.8(17) . . ?
F8 C81C C1C 111.0(14) . . ?
C81C C81C C1C 69.7(5) 2_556 2_556 ?
F9 C81C C1C 152.1(15) 2_556 2_556 ?
F9 C81C C1C 93.6(8) . 2_556 ?
F7 C81C C1C 119.3(18) . 2_556 ?
F8 C81C C1C 122.1(16) . 2_556 ?
C1C C81C C1C 19.6(6) . 2_556 ?
C81C C81C F8 44(4) 2_556 2_556 ?
F9 C81C F8 112.5(18) 2_556 2_556 ?
F9 C81C F8 36.6(9) . 2_556 ?
F7 C81C F8 78.4(12) . 2_556 ?
F8 C81C F8 137.1(12) . 2_556 ?
C1C C81C F8 107.4(11) . 2_556 ?
C1C C81C F8 90.7(9) 2_556 2_556 ?
C81C C81C F7 40(4) 2_556 2_556 ?
F9 C81C F7 110(2) 2_556 2_556 ?
F9 C81C F7 39.3(10) . 2_556 ?
F7 C81C F7 140.8(10) . 2_556 ?
F8 C81C F7 77.4(14) . 2_556 ?
C1C C81C F7 103.7(12) . 2_556 ?
C1C C81C F7 90.0(10) 2_556 2_556 ?
F8 C81C F7 75.7(7) 2_556 2_556 ?
F9 F7 C81C 35.8(10) 2_556 . ?
F9 F7 C81C 47.9(10) 2_556 2_556 ?
C81C F7 C81C 16.9(12) . 2_556 ?
F9 F8 C81C 34.7(10) 2_556 . ?
F9 F8 C81C 48.1(12) 2_556 2_556 ?
C81C F8 C81C 17.9(15) . 2_556 ?
C81C F9 F8 96(2) 2_556 2_556 ?
C81C F9 F7 89(3) 2_556 2_556 ?
F8 F9 F7 168.6(17) 2_556 2_556 ?
C81C F9 C81C 18.2(12) 2_556 . ?
F8 F9 C81C 95.3(18) 2_556 . ?
F7 F9 C81C 92.8(18) 2_556 . ?
C81C F9 F9 41.9(12) 2_556 2_556 ?
F8 F9 F9 97.2(15) 2_556 2_556 ?
F7 F9 F9 93.5(16) 2_556 2_556 ?
C81C F9 F9 23.9(6) . 2_556 ?
Nd2B Nd1B Nd3B 117.16(19) 2_656 . ?
Nd2B Nd1B Nd4B 103.65(19) 2_656 2_656 ?
Nd3B Nd1B Nd4B 13.58(7) . 2_656 ?
Nd2B Nd1B C20B 104.1(3) 2_656 2_656 ?
Nd3B Nd1B C20B 114.2(2) . 2_656 ?
Nd4B Nd1B C20B 122.1(2) 2_656 2_656 ?
Nd2B Nd1B C38B 66.0(3) 2_656 . ?
Nd3B Nd1B C38B 122.9(3) . . ?
Nd4B Nd1B C38B 120.5(3) 2_656 . ?
C20B Nd1B C38B 39.6(3) 2_656 . ?
Nd2B Nd1B C37B 97.3(3) 2_656 . ?
Nd3B Nd1B C37B 95.7(2) . . ?
Nd4B Nd1B C37B 99.6(2) 2_656 . ?
C20B Nd1B C37B 27.2(3) 2_656 . ?
C38B Nd1B C37B 34.9(3) . . ?
Nd2B Nd1B C39B 63.9(3) 2_656 . ?
Nd3B Nd1B C39B 156.4(3) . . ?
Nd4B Nd1B C39B 153.5(3) 2_656 . ?
C20B Nd1B C39B 47.7(3) 2_656 . ?
C38B Nd1B C39B 33.9(4) . . ?
C37B Nd1B C39B 61.6(3) . . ?
Nd2B Nd1B C21B 116.6(3) 2_656 2_656 ?
Nd3B Nd1B C21B 123.5(2) . 2_656 ?
Nd4B Nd1B C21B 136.6(2) 2_656 2_656 ?
C20B Nd1B C21B 34.9(3) 2_656 2_656 ?
C38B Nd1B C21B 67.3(3) . 2_656 ?
C37B Nd1B C21B 61.5(3) . 2_656 ?
C39B Nd1B C21B 53.4(3) . 2_656 ?
Nd2B Nd1B C19B 118.5(3) 2_656 2_656 ?
Nd3B Nd1B C19B 80.6(3) . 2_656 ?
Nd4B Nd1B C19B 88.3(2) 2_656 2_656 ?
C20B Nd1B C19B 33.9(3) 2_656 2_656 ?
C38B Nd1B C19B 56.6(3) . 2_656 ?
C37B Nd1B C19B 22.0(3) . 2_656 ?
C39B Nd1B C19B 79.0(3) . 2_656 ?
C21B Nd1B C19B 59.4(3) 2_656 2_656 ?
Nd2B Nd1B C16B 70.0(3) 2_656 2_656 ?
Nd3B Nd1B C16B 127.7(3) . 2_656 ?
Nd4B Nd1B C16B 126.8(3) 2_656 2_656 ?
C20B Nd1B C16B 34.3(3) 2_656 2_656 ?
C38B Nd1B C16B 7.6(4) . 2_656 ?
C37B Nd1B C16B 35.3(3) . 2_656 ?
C39B Nd1B C16B 28.7(4) . 2_656 ?
C21B Nd1B C16B 60.0(3) 2_656 2_656 ?
C19B Nd1B C16B 56.0(4) 2_656 2_656 ?
Nd2B Nd1B C36B 128.6(3) 2_656 . ?
Nd3B Nd1B C36B 92.0(2) . . ?
Nd4B Nd1B C36B 102.7(2) 2_656 . ?
C20B Nd1B C36B 26.0(3) 2_656 . ?
C38B Nd1B C36B 62.6(3) . . ?
C37B Nd1B C36B 34.9(3) . . ?
C39B Nd1B C36B 73.0(3) . . ?
C21B Nd1B C36B 39.0(3) 2_656 . ?
C19B Nd1B C36B 21.9(3) 2_656 . ?
C16B Nd1B C36B 58.8(3) 2_656 . ?
Nd2B Nd1B C34B 92.5(3) 2_656 . ?
Nd3B Nd1B C34B 149.1(2) . . ?
Nd4B Nd1B C34B 162.3(2) 2_656 . ?
C20B Nd1B C34B 45.2(3) 2_656 . ?
C38B Nd1B C34B 59.9(3) . . ?
C37B Nd1B C34B 70.9(3) . . ?
C39B Nd1B C34B 33.4(3) . . ?
C21B Nd1B C34B 25.7(3) 2_656 . ?
C19B Nd1B C34B 77.7(3) 2_656 . ?
C16B Nd1B C34B 52.4(3) 2_656 . ?
C36B Nd1B C34B 60.9(3) . . ?
Nd1B Nd2B C38B 100.8(3) 2_656 2_656 ?
Nd1B Nd2B C39B 103.2(3) 2_656 2_656 ?
C38B Nd2B C39B 36.7(4) 2_656 2_656 ?
Nd1B Nd2B C16B 96.9(3) 2_656 . ?
C38B Nd2B C16B 7.9(4) 2_656 . ?
C39B Nd2B C16B 30.7(4) 2_656 . ?
Nd1B Nd2B Nd3B 50.53(17) 2_656 2_656 ?
C38B Nd2B Nd3B 116.9(3) 2_656 2_656 ?
C39B Nd2B Nd3B 144.9(3) 2_656 2_656 ?
C16B Nd2B Nd3B 119.6(3) . 2_656 ?
Nd1B Nd2B C43B 123.6(3) 2_656 2_656 ?
C38B Nd2B C43B 35.1(3) 2_656 2_656 ?
C39B Nd2B C43B 63.4(3) 2_656 2_656 ?
C16B Nd2B C43B 42.7(3) . 2_656 ?
Nd3B Nd2B C43B 108.5(2) 2_656 2_656 ?
Nd1B Nd2B C15B 119.7(3) 2_656 . ?
C38B Nd2B C15B 38.4(3) 2_656 . ?
C39B Nd2B C15B 16.5(3) 2_656 . ?
C16B Nd2B C15B 35.5(4) . . ?
Nd3B Nd2B C15B 155.1(2) 2_656 . ?
C43B Nd2B C15B 54.6(3) 2_656 . ?
Nd1B Nd2B Nd4B 63.34(17) 2_656 . ?
C38B Nd2B Nd4B 119.4(3) 2_656 . ?
C39B Nd2B Nd4B 153.1(3) 2_656 . ?
C16B Nd2B Nd4B 123.9(3) . . ?
Nd3B Nd2B Nd4B 12.87(6) 2_656 . ?
C43B Nd2B Nd4B 103.2(2) 2_656 . ?
C15B Nd2B Nd4B 156.5(2) . . ?
Nd1B Nd2B C17B 101.3(3) 2_656 . ?
C38B Nd2B C17B 28.4(3) 2_656 . ?
C39B Nd2B C17B 64.7(4) 2_656 . ?
C16B Nd2B C17B 35.7(3) . . ?
Nd3B Nd2B C17B 95.0(2) 2_656 . ?
C43B Nd2B C17B 22.4(3) 2_656 . ?
C15B Nd2B C17B 62.7(3) . . ?
Nd4B Nd2B C17B 93.9(2) . . ?
Nd1B Nd2B C20B 63.3(2) 2_656 . ?
C38B Nd2B C20B 39.0(3) 2_656 . ?
C39B Nd2B C20B 47.5(3) 2_656 . ?
C16B Nd2B C20B 33.9(3) . . ?
Nd3B Nd2B C20B 97.5(2) 2_656 . ?
C43B Nd2B C20B 71.4(3) 2_656 . ?
C15B Nd2B C20B 61.2(3) . . ?
Nd4B Nd2B C20B 107.2(2) . . ?
C17B Nd2B C20B 54.3(3) . . ?
Nd1B Nd2B C40B 130.0(3) 2_656 2_656 ?
C38B Nd2B C40B 62.1(3) 2_656 2_656 ?
C39B Nd2B C40B 34.6(3) 2_656 2_656 ?
C16B Nd2B C40B 59.4(4) . 2_656 ?
Nd3B Nd2B C40B 178.7(3) 2_656 2_656 ?
C43B Nd2B C40B 70.2(3) 2_656 2_656 ?
C15B Nd2B C40B 24.0(3) . 2_656 ?
Nd4B Nd2B C40B 166.6(3) . 2_656 ?
C17B Nd2B C40B 83.8(3) . 2_656 ?
C20B Nd2B C40B 82.1(3) . 2_656 ?
Nd1B Nd2B C37B 70.1(3) 2_656 2_656 ?
C38B Nd2B C37B 34.4(3) 2_656 2_656 ?
C39B Nd2B C37B 62.0(3) 2_656 2_656 ?
C16B Nd2B C37B 35.0(4) . 2_656 ?
Nd3B Nd2B C37B 85.0(2) 2_656 2_656 ?
C43B Nd2B C37B 55.0(3) 2_656 2_656 ?
C15B Nd2B C37B 70.3(3) . 2_656 ?
Nd4B Nd2B C37B 91.07(19) . 2_656 ?
C17B Nd2B C37B 33.7(3) . 2_656 ?
C20B Nd2B C37B 25.5(3) . 2_656 ?
C40B Nd2B C37B 94.1(3) 2_656 2_656 ?
Nd4B Nd3B Nd1B 104.4(6) 2_656 . ?
Nd4B Nd3B C74B 92.5(6) 2_656 2_656 ?
Nd1B Nd3B C74B 119.7(4) . 2_656 ?
Nd4B Nd3B C25B 130.5(7) 2_656 2_656 ?
Nd1B Nd3B C25B 107.3(4) . 2_656 ?
C74B Nd3B C25B 38.6(4) 2_656 2_656 ?
Nd4B Nd3B C75B 74.1(7) 2_656 2_656 ?
Nd1B Nd3B C75B 155.2(4) . 2_656 ?
C74B Nd3B C75B 37.3(5) 2_656 2_656 ?
C25B Nd3B C75B 61.3(5) 2_656 2_656 ?
Nd4B Nd3B C48B 99.2(6) 2_656 . ?
Nd1B Nd3B C48B 95.5(2) . . ?
C74B Nd3B C48B 24.2(4) 2_656 . ?
C25B Nd3B C48B 41.4(3) 2_656 . ?
C75B Nd3B C48B 61.0(4) 2_656 . ?
Nd4B Nd3B Nd2B 92.1(6) 2_656 2_656 ?
Nd1B Nd3B Nd2B 12.30(4) . 2_656 ?
C74B Nd3B Nd2B 120.0(4) 2_656 2_656 ?
C25B Nd3B Nd2B 115.8(4) 2_656 2_656 ?
C75B Nd3B Nd2B 150.1(4) 2_656 2_656 ?
C48B Nd3B Nd2B 96.3(2) . 2_656 ?
Nd4B Nd3B C49B 131.0(6) 2_656 . ?
Nd1B Nd3B C49B 98.1(2) . . ?
C74B Nd3B C49B 38.9(4) 2_656 . ?
C25B Nd3B C49B 10.7(4) 2_656 . ?
C75B Nd3B C49B 67.7(4) 2_656 . ?
C48B Nd3B C49B 34.9(3) . . ?
Nd2B Nd3B C49B 105.8(2) 2_656 . ?
Nd4B Nd3B C51B 96.4(7) 2_656 . ?
Nd1B Nd3B C51B 157.8(3) . . ?
C74B Nd3B C51B 50.4(4) 2_656 . ?
C25B Nd3B C51B 51.6(4) 2_656 . ?
C75B Nd3B C51B 28.3(5) 2_656 . ?
C48B Nd3B C51B 73.1(3) . . ?
Nd2B Nd3B C51B 167.3(3) 2_656 . ?
C49B Nd3B C51B 61.5(3) . . ?
Nd4B Nd3B C50B 128.6(7) 2_656 . ?
Nd1B Nd3B C50B 123.5(2) . . ?
C74B Nd3B C50B 49.9(3) 2_656 . ?
C25B Nd3B C50B 23.6(3) 2_656 . ?
C75B Nd3B C50B 54.7(5) 2_656 . ?
C48B Nd3B C50B 61.8(2) . . ?
Nd2B Nd3B C50B 134.4(3) 2_656 . ?
C49B Nd3B C50B 34.0(2) . . ?
C51B Nd3B C50B 34.2(3) . . ?
Nd4B Nd3B C26B 129.0(7) 2_656 2_656 ?
Nd1B Nd3B C26B 126.4(3) . 2_656 ?
C74B Nd3B C26B 60.4(4) 2_656 2_656 ?
C25B Nd3B C26B 35.0(4) 2_656 2_656 ?
C75B Nd3B C26B 58.0(5) 2_656 2_656 ?
C48B Nd3B C26B 73.7(3) . 2_656 ?
Nd2B Nd3B C26B 138.4(3) 2_656 2_656 ?
C49B Nd3B C26B 45.1(3) . 2_656 ?
C51B Nd3B C26B 32.6(3) . 2_656 ?
C50B Nd3B C26B 11.9(3) . 2_656 ?
Nd4B Nd3B C47B 70.0(6) 2_656 . ?
Nd1B Nd3B C47B 119.8(2) . . ?
C74B Nd3B C47B 22.9(3) 2_656 . ?
C25B Nd3B C47B 61.5(3) 2_656 . ?
C75B Nd3B C47B 35.7(4) 2_656 . ?
C48B Nd3B C47B 34.5(2) . . ?
Nd2B Nd3B C47B 114.7(2) 2_656 . ?
C49B Nd3B C47B 61.0(3) . . ?
C51B Nd3B C47B 60.2(3) . . ?
C50B Nd3B C47B 70.8(3) . . ?
C26B Nd3B C47B 79.8(3) 2_656 . ?
Nd3B Nd4B C74B 73.4(6) 2_656 . ?
Nd3B Nd4B Nd1B 62.1(6) 2_656 2_656 ?
C74B Nd4B Nd1B 108.0(3) . 2_656 ?
Nd3B Nd4B C75B 92.5(7) 2_656 . ?
C74B Nd4B C75B 37.6(5) . . ?
Nd1B Nd4B C75B 144.7(4) 2_656 . ?
Nd3B Nd4B C47B 97.2(6) 2_656 2_656 ?
C74B Nd4B C47B 24.2(3) . 2_656 ?
Nd1B Nd4B C47B 117.1(2) 2_656 2_656 ?
C75B Nd4B C47B 37.5(4) . 2_656 ?
Nd3B Nd4B C69B 129.4(7) 2_656 . ?
C74B Nd4B C69B 64.2(4) . . ?
Nd1B Nd4B C69B 156.5(3) 2_656 . ?
C75B Nd4B C69B 36.9(5) . . ?
C47B Nd4B C69B 47.1(3) 2_656 . ?
Nd3B Nd4B C52B 98.6(6) 2_656 2_656 ?
C74B Nd4B C52B 39.2(4) . 2_656 ?
Nd1B Nd4B C52B 147.1(3) 2_656 2_656 ?
C75B Nd4B C52B 6.6(6) . 2_656 ?
C47B Nd4B C52B 34.6(3) 2_656 2_656 ?
C69B Nd4B C52B 31.0(3) . 2_656 ?
Nd3B Nd4B C73B 87.3(6) 2_656 . ?
C74B Nd4B C73B 35.2(3) . . ?
Nd1B Nd4B C73B 87.6(3) 2_656 . ?
C75B Nd4B C73B 65.8(4) . . ?
C47B Nd4B C73B 29.8(3) 2_656 . ?
C69B Nd4B C73B 73.8(4) . . ?
C52B Nd4B C73B 63.9(3) 2_656 . ?
Nd3B Nd4B Nd2B 75.0(6) 2_656 . ?
C74B Nd4B Nd2B 113.0(3) . . ?
Nd1B Nd4B Nd2B 12.99(3) 2_656 . ?
C75B Nd4B Nd2B 150.6(4) . . ?
C47B Nd4B Nd2B 116.5(2) 2_656 . ?
C69B Nd4B Nd2B 146.5(3) . . ?
C52B Nd4B Nd2B 150.4(3) 2_656 . ?
C73B Nd4B Nd2B 86.7(2) . . ?
Nd3B Nd4B C48B 68.4(6) 2_656 2_656 ?
C74B Nd4B C48B 22.6(3) . 2_656 ?
Nd1B Nd4B C48B 86.8(2) 2_656 2_656 ?
C75B Nd4B C48B 59.9(4) . 2_656 ?
C47B Nd4B C48B 34.2(2) 2_656 2_656 ?
C69B Nd4B C48B 81.0(3) . 2_656 ?
C52B Nd4B C48B 60.7(3) 2_656 2_656 ?
C73B Nd4B C48B 21.1(3) . 2_656 ?
Nd2B Nd4B C48B 90.6(2) . 2_656 ?
Nd3B Nd4B C46B 126.6(6) 2_656 2_656 ?
C74B Nd4B C46B 57.0(3) . 2_656 ?
Nd1B Nd4B C46B 113.6(2) 2_656 2_656 ?
C75B Nd4B C46B 60.5(5) . 2_656 ?
C47B Nd4B C46B 33.3(2) 2_656 2_656 ?
C69B Nd4B C46B 43.0(3) . 2_656 ?
C52B Nd4B C46B 54.7(3) 2_656 2_656 ?
C73B Nd4B C46B 40.6(3) . 2_656 ?
Nd2B Nd4B C46B 105.6(2) . 2_656 ?
C48B Nd4B C46B 58.2(2) 2_656 2_656 ?
Nd3B Nd4B C51B 71.3(6) 2_656 2_656 ?
C74B Nd4B C51B 48.0(4) . 2_656 ?
Nd1B Nd4B C51B 132.7(2) 2_656 2_656 ?
C75B Nd4B C51B 27.4(5) . 2_656 ?
C47B Nd4B C51B 60.1(3) 2_656 2_656 ?
C69B Nd4B C51B 60.2(3) . 2_656 ?
C52B Nd4B C51B 33.7(3) 2_656 2_656 ?
C73B Nd4B C51B 82.8(3) . 2_656 ?
Nd2B Nd4B C51B 145.1(2) . 2_656 ?
C48B Nd4B C51B 68.7(3) 2_656 2_656 ?
C46B Nd4B C51B 87.6(3) 2_656 2_656 ?
C1B C1B C9B 119(2) 2_656 2_656 ?
C1B C1B C5B 156.0(12) 2_656 . ?
C9B C1B C5B 65.5(5) 2_656 . ?
C1B C1B C2B 84(2) 2_656 . ?
C9B C1B C2B 35.7(4) 2_656 . ?
C5B C1B C2B 100.2(5) . . ?
C1B C1B C2B 79(2) 2_656 2_656 ?
C9B C1B C2B 136.2(6) 2_656 2_656 ?
C5B C1B C2B 83.4(5) . 2_656 ?
C2B C1B C2B 140.3(6) . 2_656 ?
C1B C1B C9B 46.2(18) 2_656 . ?
C9B C1B C9B 137.4(7) 2_656 . ?
C5B C1B C9B 113.2(5) . . ?
C2B C1B C9B 116.5(5) . . ?
C2B C1B C9B 33.3(4) 2_656 . ?
C1B C1B C81B 87.2(13) 2_656 . ?
C9B C1B C81B 117(2) 2_656 . ?
C5B C1B C81B 112.7(10) . . ?
C2B C1B C81B 111.6(16) . . ?
C2B C1B C81B 102.9(19) 2_656 . ?
C9B C1B C81B 103(2) . . ?
C1B C1B C81B 76.2(12) 2_656 2_656 ?
C9B C1B C81B 115(2) 2_656 2_656 ?
C5B C1B C81B 125.3(10) . 2_656 ?
C2B C1B C81B 101.7(15) . 2_656 ?
C2B C1B C81B 108.2(19) 2_656 2_656 ?
C9B C1B C81B 100.3(19) . 2_656 ?
C81B C1B C81B 13.8(12) . 2_656 ?
C1B C1B C5B 18.4(9) 2_656 2_656 ?
C9B C1B C5B 103.3(6) 2_656 2_656 ?
C5B C1B C5B 142.8(6) . 2_656 ?
C2B C1B C5B 70.5(5) . 2_656 ?
C2B C1B C5B 82.8(5) 2_656 2_656 ?
C9B C1B C5B 50.0(4) . 2_656 ?
C81B C1B C5B 103.9(11) . 2_656 ?
C81B C1B C5B 91.8(10) 2_656 2_656 ?
C9B C2B C8B 92.1(9) 2_656 2_656 ?
C9B C2B C3B 53.7(7) 2_656 . ?
C8B C2B C3B 38.4(5) 2_656 . ?
C9B C2B C66B 154.1(10) 2_656 . ?
C8B C2B C66B 86.5(6) 2_656 . ?
C3B C2B C66B 120.5(6) . . ?
C9B C2B C1B 57.7(7) 2_656 . ?
C8B C2B C1B 149.3(7) 2_656 . ?
C3B C2B C1B 111.2(5) . . ?
C66B C2B C1B 117.8(5) . . ?
C9B C2B C1B 75.0(7) 2_656 2_656 ?
C8B C2B C1B 164.2(8) 2_656 2_656 ?
C3B C2B C1B 128.0(6) . 2_656 ?
C66B C2B C1B 101.1(5) . 2_656 ?
C1B C2B C1B 17.5(4) . 2_656 ?
C9B C2B C7B 144.4(9) 2_656 2_656 ?
C8B C2B C7B 56.7(6) 2_656 2_656 ?
C3B C2B C7B 93.5(5) . 2_656 ?
C66B C2B C7B 30.5(4) . 2_656 ?
C1B C2B C7B 148.0(6) . 2_656 ?
C1B C2B C7B 131.7(6) 2_656 2_656 ?
C9B C2B C5B 117.5(8) 2_656 2_656 ?
C8B C2B C5B 138.4(7) 2_656 2_656 ?
C3B C2B C5B 152.7(6) . 2_656 ?
C66B C2B C5B 53.9(4) . 2_656 ?
C1B C2B C5B 64.2(4) . 2_656 ?
C1B C2B C5B 47.2(4) 2_656 2_656 ?
C7B C2B C5B 84.5(5) 2_656 2_656 ?
C8B C3B C9B 88.3(9) 2_656 2_656 ?
C8B C3B C13B 74.0(8) 2_656 2_656 ?
C9B C3B C13B 159.7(9) 2_656 2_656 ?
C8B C3B C4B 156.1(10) 2_656 . ?
C9B C3B C4B 69.6(6) 2_656 . ?
C13B C3B C4B 125.5(7) 2_656 . ?
C8B C3B C2B 49.5(7) 2_656 . ?
C9B C3B C2B 38.9(5) 2_656 . ?
C13B C3B C2B 122.7(7) 2_656 . ?
C4B C3B C2B 108.0(6) . . ?
C8B C3B C42B 76.1(8) 2_656 . ?
C9B C3B C42B 155.2(9) 2_656 . ?
C13B C3B C42B 9.3(10) 2_656 . ?
C4B C3B C42B 120.9(6) . . ?
C2B C3B C42B 122.5(6) . . ?
C8B C3B C10B 144.8(9) 2_656 2_656 ?
C9B C3B C10B 58.1(5) 2_656 2_656 ?
C13B C3B C10B 136.0(7) 2_656 2_656 ?
C4B C3B C10B 11.6(5) . 2_656 ?
C2B C3B C10B 96.4(5) . 2_656 ?
C42B C3B C10B 130.4(6) . 2_656 ?
C8B C3B C12B 122.5(9) 2_656 2_656 ?
C9B C3B C12B 142.9(7) 2_656 2_656 ?
C13B C3B C12B 49.7(5) 2_656 2_656 ?
C4B C3B C12B 75.8(5) . 2_656 ?
C2B C3B C12B 160.5(7) . 2_656 ?
C42B C3B C12B 46.4(4) . 2_656 ?
C10B C3B C12B 86.6(5) 2_656 2_656 ?
C8B C3B C11B 160.4(9) 2_656 2_656 ?
C9B C3B C11B 98.6(6) 2_656 2_656 ?
C13B C3B C11B 95.2(6) 2_656 2_656 ?
C4B C3B C11B 30.3(4) . 2_656 ?
C2B C3B C11B 134.8(6) . 2_656 ?
C42B C3B C11B 90.8(5) . 2_656 ?
C10B C3B C11B 41.0(4) 2_656 2_656 ?
C12B C3B C11B 45.6(4) 2_656 2_656 ?
C10B C4B C11B 121(2) 2_656 2_656 ?
C10B C4B C3B 127(2) 2_656 . ?
C11B C4B C3B 107.1(8) 2_656 . ?
C10B C4B C5B 17.8(18) 2_656 . ?
C11B C4B C5B 135.7(10) 2_656 . ?
C3B C4B C5B 109.2(6) . . ?
C10B C4B C9B 80.4(19) 2_656 2_656 ?
C11B C4B C9B 150.0(11) 2_656 2_656 ?
C3B C4B C9B 46.9(5) . 2_656 ?
C5B C4B C9B 62.8(5) . 2_656 ?
C10B C4B C45B 106(2) 2_656 . ?
C11B C4B C45B 14.5(6) 2_656 . ?
C3B C4B C45B 120.7(6) . . ?
C5B C4B C45B 121.6(6) . . ?
C9B C4B C45B 157.7(11) 2_656 . ?
C10B C4B C71B 23.9(19) 2_656 2_656 ?
C11B C4B C71B 97.7(8) 2_656 2_656 ?
C3B C4B C71B 141.7(8) . 2_656 ?
C5B C4B C71B 38.4(4) . 2_656 ?
C9B C4B C71B 99.4(6) 2_656 2_656 ?
C45B C4B C71B 83.4(5) . 2_656 ?
C10B C5B C71B 84.0(8) 2_656 2_656 ?
C10B C5B C4B 7.2(7) 2_656 . ?
C71B C5B C4B 90.3(6) 2_656 . ?
C10B C5B C6B 113.5(8) 2_656 . ?
C71B C5B C6B 30.3(5) 2_656 . ?
C4B C5B C6B 119.3(6) . . ?
C10B C5B C1B 117.7(8) 2_656 . ?
C71B C5B C1B 152.0(7) 2_656 . ?
C4B C5B C1B 110.6(6) . . ?
C6B C5B C1B 123.1(5) . . ?
C10B C5B C9B 66.8(7) 2_656 2_656 ?
C71B C5B C9B 144.8(8) 2_656 2_656 ?
C4B C5B C9B 59.7(5) . 2_656 ?
C6B C5B C9B 155.1(7) . 2_656 ?
C1B C5B C9B 50.9(4) . 2_656 ?
C10B C5B C66B 135.3(9) 2_656 2_656 ?
C71B C5B C66B 56.6(6) 2_656 2_656 ?
C4B C5B C66B 139.1(7) . 2_656 ?
C6B C5B C66B 27.0(4) . 2_656 ?
C1B C5B C66B 96.1(5) . 2_656 ?
C9B C5B C66B 136.2(6) 2_656 2_656 ?
C10B C5B C1B 119.2(9) 2_656 2_656 ?
C71B C5B C1B 147.0(8) 2_656 2_656 ?
C4B C5B C1B 112.0(6) . 2_656 ?
C6B C5B C1B 119.0(6) . 2_656 ?
C1B C5B C1B 5.7(3) . 2_656 ?
C9B C5B C1B 52.6(5) 2_656 2_656 ?
C66B C5B C1B 91.9(5) 2_656 2_656 ?
C10B C5B C2B 152.2(9) 2_656 2_656 ?
C71B C5B C2B 103.2(6) 2_656 2_656 ?
C4B C5B C2B 146.8(7) . 2_656 ?
C6B C5B C2B 73.7(4) . 2_656 ?
C1B C5B C2B 49.4(4) . 2_656 ?
C9B C5B C2B 95.2(5) 2_656 2_656 ?
C66B C5B C2B 46.8(4) 2_656 2_656 ?
C1B C5B C2B 45.3(4) 2_656 2_656 ?
C71B C6B C66B 141.5(17) 2_656 2_656 ?
C71B C6B C5B 51.9(8) 2_656 . ?
C66B C6B C5B 93.0(10) 2_656 . ?
C71B C6B C79B 68.7(8) 2_656 . ?
C66B C6B C79B 137.4(11) 2_656 . ?
C5B C6B C79B 119.9(6) . . ?
C71B C6B C7B 161.9(14) 2_656 . ?
C66B C6B C7B 24.7(9) 2_656 . ?
C5B C6B C7B 117.6(5) . . ?
C79B C6B C7B 116.3(6) . . ?
C71B C6B C70B 49.2(7) 2_656 2_656 ?
C66B C6B C70B 148.1(12) 2_656 2_656 ?
C5B C6B C70B 99.9(5) . 2_656 ?
C79B C6B C70B 20.0(4) . 2_656 ?
C7B C6B C70B 132.8(6) . 2_656 ?
C71B C6B C67B 150.3(11) 2_656 2_656 ?
C66B C6B C67B 51.9(9) 2_656 2_656 ?
C5B C6B C67B 141.9(6) . 2_656 ?
C79B C6B C67B 87.6(5) . 2_656 ?
C7B C6B C67B 28.7(4) . 2_656 ?
C70B C6B C67B 104.9(5) 2_656 2_656 ?
C66B C7B C67B 116.7(12) 2_656 2_656 ?
C66B C7B C8B 100.9(9) 2_656 . ?
C67B C7B C8B 129.2(9) 2_656 . ?
C66B C7B C80B 138.7(9) 2_656 . ?
C67B C7B C80B 24.9(7) 2_656 . ?
C8B C7B C80B 105.8(5) . . ?
C66B C7B C6B 21.6(7) 2_656 . ?
C67B C7B C6B 97.5(8) 2_656 . ?
C8B C7B C6B 122.3(6) . . ?
C80B C7B C6B 121.6(6) . . ?
C66B C7B C2B 62.5(8) 2_656 2_656 ?
C67B C7B C2B 157.2(10) 2_656 2_656 ?
C8B C7B C2B 39.5(4) . 2_656 ?
C80B C7B C2B 142.2(6) . 2_656 ?
C6B C7B C2B 84.0(5) . 2_656 ?
C66B C7B C41B 148.2(10) 2_656 2_656 ?
C67B C7B C41B 53.9(7) 2_656 2_656 ?
C8B C7B C41B 76.0(5) . 2_656 ?
C80B C7B C41B 29.8(5) . 2_656 ?
C6B C7B C41B 143.1(7) . 2_656 ?
C2B C7B C41B 113.3(6) 2_656 2_656 ?
C3B C8B C2B 92.2(9) 2_656 2_656 ?
C3B C8B C7B 161.0(10) 2_656 . ?
C2B C8B C7B 83.8(6) 2_656 . ?
C3B C8B C9B 53.5(7) 2_656 . ?
C2B C8B C9B 38.7(5) 2_656 . ?
C7B C8B C9B 120.4(6) . . ?
C3B C8B C13B 69.5(8) 2_656 . ?
C2B C8B C13B 159.1(8) 2_656 . ?
C7B C8B C13B 110.1(6) . . ?
C9B C8B C13B 122.2(6) . . ?
C3B C8B C42B 69.6(8) 2_656 2_656 ?
C2B C8B C42B 153.5(9) 2_656 2_656 ?
C7B C8B C42B 107.0(6) . 2_656 ?
C9B C8B C42B 120.2(6) . 2_656 ?
C13B C8B C42B 8.8(10) . 2_656 ?
C3B C8B C66B 140.3(9) 2_656 2_656 ?
C2B C8B C66B 56.6(6) 2_656 2_656 ?
C7B C8B C66B 28.1(4) . 2_656 ?
C9B C8B C66B 92.3(5) . 2_656 ?
C13B C8B C66B 133.5(6) . 2_656 ?
C42B C8B C66B 127.8(7) 2_656 2_656 ?
C3B C8B C41B 115.3(8) 2_656 2_656 ?
C2B C8B C41B 139.9(7) 2_656 2_656 ?
C7B C8B C41B 60.5(4) . 2_656 ?
C9B C8B C41B 152.1(6) . 2_656 ?
C13B C8B C41B 49.7(5) . 2_656 ?
C42B C8B C41B 46.9(5) 2_656 2_656 ?
C66B C8B C41B 84.9(5) 2_656 2_656 ?
C2B C9B C3B 87.4(8) 2_656 2_656 ?
C2B C9B C1B 86.6(7) 2_656 2_656 ?
C3B C9B C1B 171.5(8) 2_656 2_656 ?
C2B C9B C8B 49.2(7) 2_656 . ?
C3B C9B C8B 38.2(5) 2_656 . ?
C1B C9B C8B 135.4(6) 2_656 . ?
C2B C9B C10B 163.0(9) 2_656 . ?
C3B C9B C10B 80.1(6) 2_656 . ?
C1B C9B C10B 104.5(6) 2_656 . ?
C8B C9B C10B 117.5(5) . . ?
C2B C9B C4B 149.4(10) 2_656 2_656 ?
C3B C9B C4B 63.5(6) 2_656 2_656 ?
C1B C9B C4B 121.2(7) 2_656 2_656 ?
C8B C9B C4B 101.2(6) . 2_656 ?
C10B C9B C4B 16.7(4) . 2_656 ?
C2B C9B C5B 147.3(9) 2_656 2_656 ?
C3B C9B C5B 120.4(7) 2_656 2_656 ?
C1B C9B C5B 63.7(5) 2_656 2_656 ?
C8B C9B C5B 154.8(6) . 2_656 ?
C10B C9B C5B 40.8(4) . 2_656 ?
C4B C9B C5B 57.5(4) 2_656 2_656 ?
C2B C9B C1B 71.8(7) 2_656 . ?
C3B C9B C1B 157.2(7) 2_656 . ?
C1B C9B C1B 15.2(5) 2_656 . ?
C8B C9B C1B 120.3(5) . . ?
C10B C9B C1B 118.1(5) . . ?
C4B C9B C1B 134.5(6) 2_656 . ?
C5B C9B C1B 77.4(5) 2_656 . ?
C4B C10B C5B 155(2) 2_656 2_656 ?
C4B C10B C11B 43.0(18) 2_656 . ?
C5B C10B C11B 155.8(10) 2_656 . ?
C4B C10B C9B 83.0(19) 2_656 . ?
C5B C10B C9B 72.3(7) 2_656 . ?
C11B C10B C9B 122.3(6) . . ?
C4B C10B C71B 149(2) 2_656 . ?
C5B C10B C71B 51.1(6) 2_656 . ?
C11B C10B C71B 107.0(6) . . ?
C9B C10B C71B 120.4(6) . . ?
C4B C10B C45B 59.3(18) 2_656 2_656 ?
C5B C10B C45B 141.2(10) 2_656 2_656 ?
C11B C10B C45B 16.4(4) . 2_656 ?
C9B C10B C45B 136.9(7) . 2_656 ?
C71B C10B C45B 90.9(6) . 2_656 ?
C4B C10B C3B 41.5(18) 2_656 2_656 ?
C5B C10B C3B 113.6(8) 2_656 2_656 ?
C11B C10B C3B 81.3(5) . 2_656 ?
C9B C10B C3B 41.7(4) . 2_656 ?
C71B C10B C3B 152.8(8) . 2_656 ?
C45B C10B C3B 97.1(6) 2_656 2_656 ?
C45B C11B C4B 136.5(18) 2_656 2_656 ?
C45B C11B C10B 120.4(15) 2_656 . ?
C4B C11B C10B 16.1(7) 2_656 . ?
C45B C11B C72B 11.6(14) 2_656 . ?
C4B C11B C72B 127.0(9) 2_656 . ?
C10B C11B C72B 111.0(6) . . ?
C45B C11B C44B 68.8(13) 2_656 2_656 ?
C4B C11B C44B 151.2(10) 2_656 2_656 ?
C10B C11B C44B 161.4(8) . 2_656 ?
C72B C11B C44B 75.6(5) . 2_656 ?
C45B C11B C12B 114.7(14) 2_656 . ?
C4B C11B C12B 107.5(8) 2_656 . ?
C10B C11B C12B 122.7(6) . . ?
C72B C11B C12B 121.1(6) . . ?
C44B C11B C12B 45.9(5) 2_656 . ?
C45B C11B C46B 25.4(12) 2_656 2_656 ?
C4B C11B C46B 111.9(8) 2_656 2_656 ?
C10B C11B C46B 95.8(5) . 2_656 ?
C72B C11B C46B 15.2(4) . 2_656 ?
C44B C11B C46B 90.3(5) 2_656 2_656 ?
C12B C11B C46B 135.1(5) . 2_656 ?
C45B C11B C3B 166.4(19) 2_656 2_656 ?
C4B C11B C3B 42.6(6) 2_656 2_656 ?
C10B C11B C3B 57.7(4) . 2_656 ?
C72B C11B C3B 156.4(6) . 2_656 ?
C44B C11B C3B 109.2(6) 2_656 2_656 ?
C12B C11B C3B 65.1(4) . 2_656 ?
C46B C11B C3B 146.3(6) 2_656 2_656 ?
C43B C12B C44B 89.9(10) 2_656 2_656 ?
C43B C12B C42B 74.8(10) 2_656 2_656 ?
C44B C12B C42B 151.5(11) 2_656 2_656 ?
C43B C12B C17B 38.7(8) 2_656 . ?
C44B C12B C17B 51.9(6) 2_656 . ?
C42B C12B C17B 112.5(7) 2_656 . ?
C43B C12B C13B 80.5(9) 2_656 . ?
C44B C12B C13B 160.6(10) 2_656 . ?
C42B C12B C13B 9.2(9) 2_656 . ?
C17B C12B C13B 119.0(6) . . ?
C43B C12B C11B 150.1(11) 2_656 . ?
C44B C12B C11B 67.0(6) 2_656 . ?
C42B C12B C11B 116.8(7) 2_656 . ?
C17B C12B C11B 118.0(6) . . ?
C13B C12B C11B 115.2(6) . . ?
C43B C12B C45B 137.4(11) 2_656 2_656 ?
C44B C12B C45B 51.2(6) 2_656 2_656 ?
C42B C12B C45B 130.3(8) 2_656 2_656 ?
C17B C12B C45B 102.5(6) . 2_656 ?
C13B C12B C45B 130.1(6) . 2_656 ?
C11B C12B C45B 15.8(3) . 2_656 ?
C43B C12B C3B 123.0(10) 2_656 2_656 ?
C44B C12B C3B 133.3(8) 2_656 2_656 ?
C42B C12B C3B 49.4(5) 2_656 2_656 ?
C17B C12B C3B 154.4(7) . 2_656 ?
C13B C12B C3B 46.0(4) . 2_656 ?
C11B C12B C3B 69.4(4) . 2_656 ?
C45B C12B C3B 84.7(5) 2_656 2_656 ?
C43B C12B Nd2B 57.7(8) 2_656 . ?
C44B C12B Nd2B 81.0(6) 2_656 . ?
C42B C12B Nd2B 70.5(7) 2_656 . ?
C17B C12B Nd2B 65.4(5) . . ?
C13B C12B Nd2B 79.6(6) . . ?
C11B C12B Nd2B 98.4(5) . . ?
C45B C12B Nd2B 95.0(5) 2_656 . ?
C3B C12B Nd2B 89.7(4) 2_656 . ?
C42B C13B C3B 103(4) 2_656 2_656 ?
C42B C13B C8B 108(5) 2_656 . ?
C3B C13B C8B 36.5(4) 2_656 . ?
C42B C13B C14B 65(3) 2_656 . ?
C3B C13B C14B 139.5(9) 2_656 . ?
C8B C13B C14B 107.1(6) . . ?
C42B C13B C12B 68(3) 2_656 . ?
C3B C13B C12B 84.2(6) 2_656 . ?
C8B C13B C12B 119.7(7) . . ?
C14B C13B C12B 120.7(7) . . ?
C42B C13B C41B 70(3) 2_656 2_656 ?
C3B C13B C41B 118.2(9) 2_656 2_656 ?
C8B C13B C41B 85.0(6) . 2_656 ?
C14B C13B C41B 22.1(4) . 2_656 ?
C12B C13B C41B 135.9(10) . 2_656 ?
C42B C13B C43B 51(4) 2_656 2_656 ?
C3B C13B C43B 113.5(8) 2_656 2_656 ?
C8B C13B C43B 144.5(10) . 2_656 ?
C14B C13B C43B 89.8(6) . 2_656 ?
C12B C13B C43B 31.6(4) . 2_656 ?
C41B C13B C43B 107.9(8) 2_656 2_656 ?
C42B C13B Nd2B 7(4) 2_656 . ?
C3B C13B Nd2B 97.1(8) 2_656 . ?
C8B C13B Nd2B 100.4(7) . . ?
C14B C13B Nd2B 67.4(6) . . ?
C12B C13B Nd2B 70.1(6) . . ?
C41B C13B Nd2B 69.8(7) 2_656 . ?
C43B C13B Nd2B 56.9(5) 2_656 . ?
C41B C14B C40B 93.4(16) 2_656 2_656 ?
C41B C14B C42B 90.4(17) 2_656 2_656 ?
C40B C14B C42B 144.9(11) 2_656 2_656 ?
C41B C14B C80B 18.9(13) 2_656 . ?
C40B C14B C80B 78.4(7) 2_656 . ?
C42B C14B C80B 109.3(8) 2_656 . ?
C41B C14B C13B 88.9(15) 2_656 . ?
C40B C14B C13B 154.3(10) 2_656 . ?
C42B C14B C13B 9.4(10) 2_656 . ?
C80B C14B C13B 107.4(6) . . ?
C41B C14B C15B 135.1(18) 2_656 . ?
C40B C14B C15B 44.5(6) 2_656 . ?
C42B C14B C15B 115.1(7) 2_656 . ?
C80B C14B C15B 122.6(6) . . ?
C13B C14B C15B 121.8(6) . . ?
C41B C14B C67B 5.0(13) 2_656 2_656 ?
C40B C14B C67B 89.4(6) 2_656 2_656 ?
C42B C14B C67B 95.4(7) 2_656 2_656 ?
C80B C14B C67B 13.9(4) . 2_656 ?
C13B C14B C67B 93.8(5) . 2_656 ?
C15B C14B C67B 132.1(6) . 2_656 ?
C41B C14B Nd2B 91.6(17) 2_656 . ?
C40B C14B Nd2B 71.3(6) 2_656 . ?
C42B C14B Nd2B 73.8(7) 2_656 . ?
C80B C14B Nd2B 97.5(5) . . ?
C13B C14B Nd2B 83.1(6) . . ?
C15B C14B Nd2B 64.0(5) . . ?
C67B C14B Nd2B 93.2(4) 2_656 . ?
C39B C15B C40B 114.6(16) 2_656 2_656 ?
C39B C15B C14B 155.7(15) 2_656 . ?
C40B C15B C14B 57.6(7) 2_656 . ?
C39B C15B C16B 58.1(12) 2_656 . ?
C40B C15B C16B 157.0(12) 2_656 . ?
C14B C15B C16B 118.8(6) . . ?
C39B C15B C59B 59.5(12) 2_656 . ?
C40B C15B C59B 57.9(8) 2_656 . ?
C14B C15B C59B 115.2(6) . . ?
C16B C15B C59B 117.4(6) . . ?
C39B C15B C38B 68.5(12) 2_656 2_656 ?
C40B C15B C38B 150.2(11) 2_656 2_656 ?
C14B C15B C38B 106.4(7) . 2_656 ?
C16B C15B C38B 12.4(6) . 2_656 ?
C59B C15B C38B 126.5(8) . 2_656 ?
C39B C15B C41B 146.8(14) 2_656 2_656 ?
C40B C15B C41B 46.7(7) 2_656 2_656 ?
C14B C15B C41B 12.3(5) . 2_656 ?
C16B C15B C41B 125.8(7) . 2_656 ?
C59B C15B C41B 103.5(6) . 2_656 ?
C38B C15B C41B 113.5(7) 2_656 2_656 ?
C39B C15B Nd2B 73.0(11) 2_656 . ?
C40B C15B Nd2B 85.7(7) 2_656 . ?
C14B C15B Nd2B 83.2(5) . . ?
C16B C15B Nd2B 71.4(7) . . ?
C59B C15B Nd2B 86.2(5) . . ?
C38B C15B Nd2B 66.4(6) 2_656 . ?
C41B C15B Nd2B 77.9(5) 2_656 . ?
C39B C15B Nd1B 62.6(11) 2_656 2_656 ?
C40B C15B Nd1B 91.4(7) 2_656 2_656 ?
C14B C15B Nd1B 93.7(5) . 2_656 ?
C16B C15B Nd1B 65.7(7) . 2_656 ?
C59B C15B Nd1B 81.8(5) . 2_656 ?
C38B C15B Nd1B 62.9(6) 2_656 2_656 ?
C41B C15B Nd1B 88.2(5) 2_656 2_656 ?
Nd2B C15B Nd1B 10.48(5) . 2_656 ?
C38B C16B C39B 121(4) 2_656 2_656 ?
C38B C16B C20B 118(5) 2_656 . ?
C39B C16B C20B 93.5(8) 2_656 . ?
C38B C16B C15B 99(3) 2_656 . ?
C39B C16B C15B 27.9(6) 2_656 . ?
C20B C16B C15B 120.6(8) . . ?
C38B C16B C17B 21(3) 2_656 . ?
C39B C16B C17B 140.0(11) 2_656 . ?
C20B C16B C17B 102.8(11) . . ?
C15B C16B C17B 119.4(7) . . ?
C38B C16B C37B 77(4) 2_656 2_656 ?
C39B C16B C37B 134.2(13) 2_656 2_656 ?
C20B C16B C37B 45.2(7) . 2_656 ?
C15B C16B C37B 152.7(14) . 2_656 ?
C17B C16B C37B 59.0(8) . 2_656 ?
C38B C16B C43B 13(3) 2_656 2_656 ?
C39B C16B C43B 110.6(9) 2_656 2_656 ?
C20B C16B C43B 129.3(12) . 2_656 ?
C15B C16B C43B 86.5(6) . 2_656 ?
C17B C16B C43B 33.3(5) . 2_656 ?
C37B C16B C43B 90.5(9) 2_656 2_656 ?
C38B C16B Nd2B 68(5) 2_656 . ?
C39B C16B Nd2B 71.1(8) 2_656 . ?
C20B C16B Nd2B 78.7(8) . . ?
C15B C16B Nd2B 73.2(7) . . ?
C17B C16B Nd2B 76.6(8) . . ?
C37B C16B Nd2B 80.4(9) 2_656 . ?
C43B C16B Nd2B 69.0(6) 2_656 . ?
C38B C16B Nd1B 75(5) 2_656 2_656 ?
C39B C16B Nd1B 74.7(9) 2_656 2_656 ?
C20B C16B Nd1B 65.8(7) . 2_656 ?
C15B C16B Nd1B 82.4(7) . 2_656 ?
C17B C16B Nd1B 79.1(8) . 2_656 ?
C37B C16B Nd1B 70.4(8) 2_656 2_656 ?
C43B C16B Nd1B 78.3(7) 2_656 2_656 ?
Nd2B C16B Nd1B 13.06(10) . 2_656 ?
C43B C17B C44B 83.8(9) 2_656 2_656 ?
C43B C17B C38B 81.6(9) 2_656 2_656 ?
C44B C17B C38B 155.7(12) 2_656 2_656 ?
C43B C17B C12B 32.7(7) 2_656 . ?
C44B C17B C12B 51.7(6) 2_656 . ?
C38B C17B C12B 113.9(8) 2_656 . ?
C43B C17B C37B 142.1(11) 2_656 2_656 ?
C44B C17B C37B 118.8(9) 2_656 2_656 ?
C38B C17B C37B 65.8(7) 2_656 2_656 ?
C12B C17B C37B 157.3(9) . 2_656 ?
C43B C17B C65B 142.1(11) 2_656 2_656 ?
C44B C17B C65B 62.5(6) 2_656 2_656 ?
C38B C17B C65B 122.6(10) 2_656 2_656 ?
C12B C17B C65B 113.5(7) . 2_656 ?
C37B C17B C65B 57.9(6) 2_656 2_656 ?
C43B C17B C16B 87.2(8) 2_656 . ?
C44B C17B C16B 159.3(11) 2_656 . ?
C38B C17B C16B 5.7(7) 2_656 . ?
C12B C17B C16B 119.6(7) . . ?
C37B C17B C16B 60.8(7) 2_656 . ?
C65B C17B C16B 118.2(9) 2_656 . ?
C43B C17B C18B 142.8(11) 2_656 . ?
C44B C17B C18B 68.9(7) 2_656 . ?
C38B C17B C18B 113.8(11) 2_656 . ?
C12B C17B C18B 118.2(7) . . ?
C37B C17B C18B 50.3(7) 2_656 . ?
C65B C17B C18B 9.5(10) 2_656 . ?
C16B C17B C18B 109.6(10) . . ?
C43B C17B Nd2B 72.4(8) 2_656 . ?
C44B C17B Nd2B 91.8(7) 2_656 . ?
C38B C17B Nd2B 65.3(8) 2_656 . ?
C12B C17B Nd2B 82.8(5) . . ?
C37B C17B Nd2B 76.6(6) 2_656 . ?
C65B C17B Nd2B 90.8(7) 2_656 . ?
C16B C17B Nd2B 67.7(7) . . ?
C18B C17B Nd2B 83.4(9) . . ?
C43B C17B Nd1B 84.5(8) 2_656 2_656 ?
C44B C17B Nd1B 93.1(7) 2_656 2_656 ?
C38B C17B Nd1B 66.3(8) 2_656 2_656 ?
C12B C17B Nd1B 93.1(5) . 2_656 ?
C37B C17B Nd1B 65.5(5) 2_656 2_656 ?
C65B C17B Nd1B 80.8(7) 2_656 2_656 ?
C16B C17B Nd1B 67.5(7) . 2_656 ?
C18B C17B Nd1B 72.8(8) . 2_656 ?
Nd2B C17B Nd1B 12.12(5) . 2_656 ?
C65B C18B C37B 128(6) 2_656 2_656 ?
C65B C18B C19B 151(6) 2_656 . ?
C37B C18B C19B 41.5(7) 2_656 . ?
C65B C18B C73B 62(5) 2_656 . ?
C37B C18B C73B 169.5(18) 2_656 . ?
C19B C18B C73B 130.7(12) . . ?
C65B C18B C48B 88(5) 2_656 2_656 ?
C37B C18B C48B 136.7(12) 2_656 2_656 ?
C19B C18B C48B 95.1(10) . 2_656 ?
C73B C18B C48B 36.9(6) . 2_656 ?
C65B C18B C17B 80(5) 2_656 . ?
C37B C18B C17B 63.9(9) 2_656 . ?
C19B C18B C17B 104.4(11) . . ?
C73B C18B C17B 121.0(8) . . ?
C48B C18B C17B 157.2(9) 2_656 . ?
C65B C18B C44B 53(5) 2_656 2_656 ?
C37B C18B C44B 108.9(12) 2_656 2_656 ?
C19B C18B C44B 146.4(14) . 2_656 ?
C73B C18B C44B 75.7(7) . 2_656 ?
C48B C18B C44B 112.4(10) 2_656 2_656 ?
C17B C18B C44B 45.3(6) . 2_656 ?
C65B C18B Nd1B 138(6) 2_656 2_656 ?
C37B C18B Nd1B 67.4(10) 2_656 2_656 ?
C19B C18B Nd1B 68.6(8) . 2_656 ?
C73B C18B Nd1B 104.1(10) . 2_656 ?
C48B C18B Nd1B 102.5(10) 2_656 2_656 ?
C17B C18B Nd1B 74.4(8) . 2_656 ?
C44B C18B Nd1B 86.2(8) 2_656 2_656 ?
C65B C18B Nd2B 128(5) 2_656 . ?
C37B C18B Nd2B 68.9(10) 2_656 . ?
C19B C18B Nd2B 77.8(9) . . ?
C73B C18B Nd2B 104.2(9) . . ?
C48B C18B Nd2B 109.9(10) 2_656 . ?
C17B C18B Nd2B 63.9(7) . . ?
C44B C18B Nd2B 74.9(7) 2_656 . ?
Nd1B C18B Nd2B 11.87(8) 2_656 . ?
C65B C18B Nd3B 121(6) 2_656 2_656 ?
C37B C18B Nd3B 106.4(12) 2_656 2_656 ?
C19B C18B Nd3B 84.0(9) . 2_656 ?
C73B C18B Nd3B 63.4(7) . 2_656 ?
C48B C18B Nd3B 58.9(7) 2_656 2_656 ?
C17B C18B Nd3B 110.8(9) . 2_656 ?
C44B C18B Nd3B 93.8(8) 2_656 2_656 ?
Nd1B C18B Nd3B 44.8(3) 2_656 2_656 ?
Nd2B C18B Nd3B 51.0(3) . 2_656 ?
C65B C18B Nd4B 112(6) 2_656 . ?
C37B C18B Nd4B 113.4(12) 2_656 . ?
C19B C18B Nd4B 94.5(10) . . ?
C73B C18B Nd4B 57.0(7) . . ?
C48B C18B Nd4B 60.1(7) 2_656 . ?
C17B C18B Nd4B 105.8(8) . . ?
C44B C18B Nd4B 83.7(7) 2_656 . ?
Nd1B C18B Nd4B 47.9(3) 2_656 . ?
Nd2B C18B Nd4B 51.5(3) . . ?
Nd3B C18B Nd4B 10.75(9) 2_656 . ?
C37B C19B C36B 103.8(13) 2_656 2_656 ?
C37B C19B C18B 62.6(9) 2_656 . ?
C36B C19B C18B 158.4(13) 2_656 . ?
C37B C19B C24B 166.5(12) 2_656 . ?
C36B C19B C24B 72.8(9) 2_656 . ?
C18B C19B C24B 116.2(11) . . ?
C37B C19B C20B 52.9(9) 2_656 . ?
C36B C19B C20B 51.2(8) 2_656 . ?
C18B C19B C20B 111.7(10) . . ?
C24B C19B C20B 121.2(7) . . ?
C37B C19B C64B 165.1(12) 2_656 2_656 ?
C36B C19B C64B 63.7(9) 2_656 2_656 ?
C18B C19B C64B 126.3(10) . 2_656 ?
C24B C19B C64B 10.1(7) . 2_656 ?
C20B C19B C64B 113.5(7) . 2_656 ?
C37B C19B C65B 62.1(8) 2_656 2_656 ?
C36B C19B C65B 161.4(11) 2_656 2_656 ?
C18B C19B C65B 4.3(12) . 2_656 ?
C24B C19B C65B 117.7(9) . 2_656 ?
C20B C19B C65B 112.6(7) . 2_656 ?
C64B C19B C65B 127.7(8) 2_656 2_656 ?
C37B C19B Nd1B 76.4(8) 2_656 2_656 ?
C36B C19B Nd1B 80.1(8) 2_656 2_656 ?
C18B C19B Nd1B 80.3(8) . 2_656 ?
C24B C19B Nd1B 90.1(7) . 2_656 ?
C20B C19B Nd1B 66.2(5) . 2_656 ?
C64B C19B Nd1B 92.7(6) 2_656 2_656 ?
C65B C19B Nd1B 84.4(6) 2_656 2_656 ?
C37B C19B Nd2B 66.6(8) 2_656 . ?
C36B C19B Nd2B 85.9(8) 2_656 . ?
C18B C19B Nd2B 73.5(8) . . ?
C24B C19B Nd2B 100.0(7) . . ?
C20B C19B Nd2B 63.4(5) . . ?
C64B C19B Nd2B 102.9(6) 2_656 . ?
C65B C19B Nd2B 77.3(6) 2_656 . ?
Nd1B C19B Nd2B 10.27(5) 2_656 . ?
C37B C19B Nd3B 106.3(8) 2_656 2_656 ?
C36B C19B Nd3B 102.6(8) 2_656 2_656 ?
C18B C19B Nd3B 68.4(8) . 2_656 ?
C24B C19B Nd3B 62.7(7) . 2_656 ?
C20B C19B Nd3B 109.3(5) . 2_656 ?
C64B C19B Nd3B 70.6(6) 2_656 2_656 ?
C65B C19B Nd3B 72.3(6) 2_656 2_656 ?
Nd1B C19B Nd3B 43.40(15) 2_656 2_656 ?
Nd2B C19B Nd3B 48.59(15) . 2_656 ?
C36B C20B C37B 83.8(9) 2_656 2_656 ?
C36B C20B C19B 42.2(6) 2_656 . ?
C37B C20B C19B 41.8(6) 2_656 . ?
C36B C20B C16B 152.5(11) 2_656 . ?
C37B C20B C16B 70.7(8) 2_656 . ?
C19B C20B C16B 111.1(8) . . ?
C36B C20B C21B 80.4(8) 2_656 . ?
C37B C20B C21B 156.6(9) 2_656 . ?
C19B C20B C21B 119.3(6) . . ?
C16B C20B C21B 120.0(7) . . ?
C36B C20B C35B 67.7(8) 2_656 2_656 ?
C37B C20B C35B 148.5(10) 2_656 2_656 ?
C19B C20B C35B 107.9(7) . 2_656 ?
C16B C20B C35B 133.2(8) . 2_656 ?
C21B C20B C35B 13.2(6) . 2_656 ?
C36B C20B C38B 142.0(10) 2_656 2_656 ?
C37B C20B C38B 61.7(7) 2_656 2_656 ?
C19B C20B C38B 101.1(7) . 2_656 ?
C16B C20B C38B 10.5(8) . 2_656 ?
C21B C20B C38B 126.0(7) . 2_656 ?
C35B C20B C38B 138.7(9) 2_656 2_656 ?
C36B C20B C34B 115.8(9) 2_656 2_656 ?
C37B C20B C34B 147.5(9) 2_656 2_656 ?
C19B C20B C34B 146.7(7) . 2_656 ?
C16B C20B C34B 83.5(6) . 2_656 ?
C21B C20B C34B 36.7(5) . 2_656 ?
C35B C20B C34B 49.9(6) 2_656 2_656 ?
C38B C20B C34B 90.3(7) 2_656 2_656 ?
C36B C20B C39B 152.9(9) 2_656 2_656 ?
C37B C20B C39B 107.2(8) 2_656 2_656 ?
C19B C20B C39B 140.5(7) . 2_656 ?
C16B C20B C39B 39.3(5) . 2_656 ?
C21B C20B C39B 80.7(6) . 2_656 ?
C35B C20B C39B 93.9(7) 2_656 2_656 ?
C38B C20B C39B 46.4(6) 2_656 2_656 ?
C34B C20B C39B 44.2(5) 2_656 2_656 ?
C36B C20B Nd1B 86.9(6) 2_656 2_656 ?
C37B C20B Nd1B 82.9(7) 2_656 2_656 ?
C19B C20B Nd1B 79.9(5) . 2_656 ?
C16B C20B Nd1B 80.0(7) . 2_656 ?
C21B C20B Nd1B 79.1(6) . 2_656 ?
C35B C20B Nd1B 82.5(7) 2_656 2_656 ?
C38B C20B Nd1B 74.3(6) 2_656 2_656 ?
C34B C20B Nd1B 73.2(4) 2_656 2_656 ?
C39B C20B Nd1B 70.6(4) 2_656 2_656 ?
C36B C20B Nd2B 99.0(7) 2_656 . ?
C37B C20B Nd2B 80.6(7) 2_656 . ?
C19B C20B Nd2B 86.5(5) . . ?
C16B C20B Nd2B 67.4(7) . . ?
C21B C20B Nd2B 84.9(6) . . ?
C35B C20B Nd2B 90.6(7) 2_656 . ?
C38B C20B Nd2B 62.1(5) 2_656 . ?
C34B C20B Nd2B 71.3(4) 2_656 . ?
C39B C20B Nd2B 60.1(3) 2_656 . ?
Nd1B C20B Nd2B 12.69(5) 2_656 . ?
C35B C21B C34B 179(6) 2_656 2_656 ?
C35B C21B C22B 37(3) 2_656 . ?
C34B C21B C22B 142.4(10) 2_656 . ?
C35B C21B C58B 153(3) 2_656 . ?
C34B C21B C58B 26.7(6) 2_656 . ?
C22B C21B C58B 117.6(6) . . ?
C35B C21B C20B 88(3) 2_656 . ?
C34B C21B C20B 92.5(8) 2_656 . ?
C22B C21B C20B 118.2(6) . . ?
C58B C21B C20B 119.0(6) . . ?
C35B C21B C31B 61(3) 2_656 2_656 ?
C34B C21B C31B 118.3(10) 2_656 2_656 ?
C22B C21B C31B 24.9(4) . 2_656 ?
C58B C21B C31B 92.8(6) . 2_656 ?
C20B C21B C31B 140.5(8) . 2_656 ?
C35B C21B C36B 49(3) 2_656 2_656 ?
C34B C21B C36B 131.5(10) 2_656 2_656 ?
C22B C21B C36B 77.8(6) . 2_656 ?
C58B C21B C36B 155.2(9) . 2_656 ?
C20B C21B C36B 40.7(5) . 2_656 ?
C31B C21B C36B 101.6(7) 2_656 2_656 ?
C35B C21B Nd1B 102(5) 2_656 2_656 ?
C34B C21B Nd1B 78.7(8) 2_656 2_656 ?
C22B C21B Nd1B 93.8(7) . 2_656 ?
C58B C21B Nd1B 87.7(7) . 2_656 ?
C20B C21B Nd1B 66.1(6) . 2_656 ?
C31B C21B Nd1B 94.8(7) 2_656 2_656 ?
C36B C21B Nd1B 71.2(5) 2_656 2_656 ?
C35B C21B Nd2B 112(5) 2_656 . ?
C34B C21B Nd2B 69.0(8) 2_656 . ?
C22B C21B Nd2B 103.9(7) . . ?
C58B C21B Nd2B 80.6(6) . . ?
C20B C21B Nd2B 63.9(5) . . ?
C31B C21B Nd2B 102.8(7) 2_656 . ?
C36B C21B Nd2B 76.6(5) 2_656 . ?
Nd1B C21B Nd2B 10.52(6) 2_656 . ?
C31B C22B C35B 99.7(14) 2_656 2_656 ?
C31B C22B C23B 138.4(14) 2_656 . ?
C35B C22B C23B 114.1(8) 2_656 . ?
C31B C22B C30B 82.3(12) 2_656 2_656 ?
C35B C22B C30B 160.9(13) 2_656 2_656 ?
C23B C22B C30B 57.8(5) . 2_656 ?
C31B C22B C60B 33.1(11) 2_656 . ?
C35B C22B C60B 132.1(8) 2_656 . ?
C23B C22B C60B 107.2(6) . . ?
C30B C22B C60B 49.6(5) 2_656 . ?
C31B C22B C21B 90.2(12) 2_656 . ?
C35B C22B C21B 10.0(8) 2_656 . ?
C23B C22B C21B 121.2(6) . . ?
C30B C22B C21B 156.5(9) 2_656 . ?
C60B C22B C21B 122.2(6) . . ?
C31B C22B C36B 143.2(15) 2_656 2_656 ?
C35B C22B C36B 48.6(7) 2_656 2_656 ?
C23B C22B C36B 65.6(5) . 2_656 ?
C30B C22B C36B 121.2(7) 2_656 2_656 ?
C60B C22B C36B 158.2(8) . 2_656 ?
C21B C22B C36B 56.6(5) . 2_656 ?
C31B C22B C32B 13.1(11) 2_656 2_656 ?
C35B C22B C32B 88.6(8) 2_656 2_656 ?
C23B C22B C32B 141.8(7) . 2_656 ?
C30B C22B C32B 90.6(6) 2_656 2_656 ?
C60B C22B C32B 43.5(4) . 2_656 ?
C21B C22B C32B 78.7(5) . 2_656 ?
C36B C22B C32B 130.1(6) 2_656 2_656 ?
C31B C22B Nd1B 92.8(14) 2_656 2_656 ?
C35B C22B Nd1B 60.4(9) 2_656 2_656 ?
C23B C22B Nd1B 84.1(5) . 2_656 ?
C30B C22B Nd1B 100.7(6) 2_656 2_656 ?
C60B C22B Nd1B 102.4(6) . 2_656 ?
C21B C22B Nd1B 57.4(6) . 2_656 ?
C36B C22B Nd1B 57.4(3) 2_656 2_656 ?
C32B C22B Nd1B 81.3(4) 2_656 2_656 ?
C63B C23B C64B 92.8(11) 2_656 2_656 ?
C63B C23B C30B 79.6(9) 2_656 2_656 ?
C64B C23B C30B 162.7(10) 2_656 2_656 ?
C63B C23B C22B 140.9(11) 2_656 . ?
C64B C23B C22B 122.5(7) 2_656 . ?
C30B C23B C22B 61.7(5) 2_656 . ?
C63B C23B C28B 32.0(8) 2_656 . ?
C64B C23B C28B 123.0(8) 2_656 . ?
C30B C23B C28B 47.6(5) 2_656 . ?
C22B C23B C28B 109.0(6) . . ?
C63B C23B C24B 92.5(9) 2_656 . ?
C64B C23B C24B 8.6(11) 2_656 . ?
C30B C23B C24B 154.7(8) 2_656 . ?
C22B C23B C24B 119.7(6) . . ?
C28B C23B C24B 120.7(6) . . ?
C63B C23B C36B 141.1(10) 2_656 2_656 ?
C64B C23B C36B 50.7(6) 2_656 2_656 ?
C30B C23B C36B 130.9(6) 2_656 2_656 ?
C22B C23B C36B 71.9(5) . 2_656 ?
C28B C23B C36B 158.4(6) . 2_656 ?
C24B C23B C36B 49.3(5) . 2_656 ?
C63B C23B C31B 127.8(10) 2_656 2_656 ?
C64B C23B C31B 132.3(8) 2_656 2_656 ?
C30B C23B C31B 49.4(5) 2_656 2_656 ?
C22B C23B C31B 13.2(4) . 2_656 ?
C28B C23B C31B 96.1(5) . 2_656 ?
C24B C23B C31B 127.9(6) . 2_656 ?
C36B C23B C31B 82.7(4) 2_656 2_656 ?
C64B C24B C49B 127(3) 2_656 2_656 ?
C64B C24B C19B 122(3) 2_656 . ?
C49B C24B C19B 105.9(10) 2_656 . ?
C64B C24B C36B 85(3) 2_656 2_656 ?
C49B C24B C36B 145.1(12) 2_656 2_656 ?
C19B C24B C36B 39.2(5) . 2_656 ?
C64B C24B C23B 32(4) 2_656 . ?
C49B C24B C23B 132.7(9) 2_656 . ?
C19B C24B C23B 119.5(7) . . ?
C36B C24B C23B 81.1(7) 2_656 . ?
C64B C24B C25B 120(3) 2_656 . ?
C49B C24B C25B 16.1(7) 2_656 . ?
C19B C24B C25B 117.2(9) . . ?
C36B C24B C25B 154.3(11) 2_656 . ?
C23B C24B C25B 118.1(7) . . ?
C64B C24B C63B 42(3) 2_656 2_656 ?
C49B C24B C63B 105.4(9) 2_656 2_656 ?
C19B C24B C63B 145.3(8) . 2_656 ?
C36B C24B C63B 108.1(8) 2_656 2_656 ?
C23B C24B C63B 27.3(4) . 2_656 ?
C25B C24B C63B 91.1(6) . 2_656 ?
C64B C24B Nd3B 131(4) 2_656 2_656 ?
C49B C24B Nd3B 65.6(8) 2_656 2_656 ?
C19B C24B Nd3B 89.3(7) . 2_656 ?
C36B C24B Nd3B 104.7(8) 2_656 2_656 ?
C23B C24B Nd3B 100.6(7) . 2_656 ?
C25B C24B Nd3B 57.2(7) . 2_656 ?
C63B C24B Nd3B 90.0(6) 2_656 2_656 ?
C64B C24B Nd1B 116(4) 2_656 2_656 ?
C49B C24B Nd1B 105.7(10) 2_656 2_656 ?
C19B C24B Nd1B 60.7(6) . 2_656 ?
C36B C24B Nd1B 61.4(6) 2_656 2_656 ?
C23B C24B Nd1B 86.7(6) . 2_656 ?
C25B C24B Nd1B 100.5(8) . 2_656 ?
C63B C24B Nd1B 96.4(6) 2_656 2_656 ?
Nd3B C24B Nd1B 43.9(2) 2_656 2_656 ?
C49B C25B C50B 156(3) 2_656 2_656 ?
C49B C25B C26B 158(2) 2_656 . ?
C50B C25B C26B 12.4(9) 2_656 . ?
C49B C25B C74B 92(2) 2_656 . ?
C50B C25B C74B 106.4(13) 2_656 . ?
C26B C25B C74B 109.1(10) . . ?
C49B C25B C24B 45(2) 2_656 . ?
C50B C25B C24B 126.5(11) 2_656 . ?
C26B C25B C24B 118.7(7) . . ?
C74B C25B C24B 123.2(11) . . ?
C49B C25B C48B 58(2) 2_656 2_656 ?
C50B C25B C48B 142.7(13) 2_656 2_656 ?
C26B C25B C48B 143.7(10) . 2_656 ?
C74B C25B C48B 36.3(6) . 2_656 ?
C24B C25B C48B 88.5(8) . 2_656 ?
C49B C25B C64B 50.5(19) 2_656 2_656 ?
C50B C25B C64B 117.9(12) 2_656 2_656 ?
C26B C25B C64B 111.2(7) . 2_656 ?
C74B C25B C64B 133.0(11) . 2_656 ?
C24B C25B C64B 9.8(6) . 2_656 ?
C48B C25B C64B 97.9(8) 2_656 2_656 ?
C49B C25B C62B 126(2) 2_656 2_656 ?
C50B C25B C62B 41.1(7) 2_656 2_656 ?
C26B C25B C62B 33.9(5) . 2_656 ?
C74B C25B C62B 140.7(9) . 2_656 ?
C24B C25B C62B 85.6(6) . 2_656 ?
C48B C25B C62B 161.4(10) 2_656 2_656 ?
C64B C25B C62B 77.5(6) 2_656 2_656 ?
C49B C25B Nd3B 108(3) 2_656 2_656 ?
C50B C25B Nd3B 92.0(10) 2_656 2_656 ?
C26B C25B Nd3B 81.9(7) . 2_656 ?
C74B C25B Nd3B 68.9(6) . 2_656 ?
C24B C25B Nd3B 88.7(8) . 2_656 ?
C48B C25B Nd3B 74.6(6) 2_656 2_656 ?
C64B C25B Nd3B 93.9(8) 2_656 2_656 ?
C62B C25B Nd3B 87.7(5) 2_656 2_656 ?
C49B C25B Nd4B 109(3) 2_656 . ?
C50B C25B Nd4B 92.8(10) 2_656 . ?
C26B C25B Nd4B 84.1(7) . . ?
C74B C25B Nd4B 59.9(6) . . ?
C24B C25B Nd4B 95.5(8) . . ?
C48B C25B Nd4B 68.7(5) 2_656 . ?
C64B C25B Nd4B 101.5(8) 2_656 . ?
C62B C25B Nd4B 94.3(5) 2_656 . ?
Nd3B C25B Nd4B 9.21(13) 2_656 . ?
C50B C26B C62B 112(2) 2_656 2_656 ?
C50B C26B C51B 86.7(19) 2_656 2_656 ?
C62B C26B C51B 160.4(11) 2_656 2_656 ?
C50B C26B C27B 137(2) 2_656 . ?
C62B C26B C27B 25.1(5) 2_656 . ?
C51B C26B C27B 135.5(9) 2_656 . ?
C50B C26B C25B 24.3(19) 2_656 . ?
C62B C26B C25B 101.4(8) 2_656 . ?
C51B C26B C25B 93.4(8) 2_656 . ?
C27B C26B C25B 122.3(7) . . ?
C50B C26B C76B 101(2) 2_656 . ?
C62B C26B C76B 146.2(12) 2_656 . ?
C51B C26B C76B 14.7(8) 2_656 . ?
C27B C26B C76B 121.1(10) . . ?
C25B C26B C76B 107.1(9) . . ?
C50B C26B C49B 25.4(17) 2_656 2_656 ?
C62B C26B C49B 96.5(8) 2_656 2_656 ?
C51B C26B C49B 98.6(8) 2_656 2_656 ?
C27B C26B C49B 118.1(7) . 2_656 ?
C25B C26B C49B 5.3(6) . 2_656 ?
C76B C26B C49B 112.3(9) . 2_656 ?
C50B C26B C61B 158(2) 2_656 2_656 ?
C62B C26B C61B 46.1(6) 2_656 2_656 ?
C51B C26B C61B 114.8(8) 2_656 2_656 ?
C27B C26B C61B 21.2(5) . 2_656 ?
C25B C26B C61B 140.3(7) . 2_656 ?
C76B C26B C61B 100.2(9) . 2_656 ?
C49B C26B C61B 136.9(7) 2_656 2_656 ?
C50B C26B Nd3B 83(2) 2_656 2_656 ?
C62B C26B Nd3B 102.1(8) 2_656 2_656 ?
C51B C26B Nd3B 73.3(8) 2_656 2_656 ?
C27B C26B Nd3B 98.4(6) . 2_656 ?
C25B C26B Nd3B 63.1(7) . 2_656 ?
C76B C26B Nd3B 75.9(8) . 2_656 ?
C49B C26B Nd3B 65.8(5) 2_656 2_656 ?
C61B C26B Nd3B 97.5(5) 2_656 2_656 ?
C50B C26B Nd4B 84(2) 2_656 . ?
C62B C26B Nd4B 109.9(8) 2_656 . ?
C51B C26B Nd4B 64.7(8) 2_656 . ?
C27B C26B Nd4B 103.9(6) . . ?
C25B C26B Nd4B 66.0(7) . . ?
C76B C26B Nd4B 67.4(7) . . ?
C49B C26B Nd4B 69.4(5) 2_656 . ?
C61B C26B Nd4B 100.2(5) 2_656 . ?
Nd3B C26B Nd4B 8.65(13) 2_656 . ?
C62B C27B C61B 169.7(18) 2_656 2_656 ?
C62B C27B C26B 51.3(11) 2_656 . ?
C61B C27B C26B 122.0(11) 2_656 . ?
C62B C27B C28B 73.7(12) 2_656 . ?
C61B C27B C28B 115.7(9) 2_656 . ?
C26B C27B C28B 119.0(6) . . ?
C62B C27B C32B 166.5(15) 2_656 . ?
C61B C27B C32B 10.7(8) 2_656 . ?
C26B C27B C32B 115.2(8) . . ?
C28B C27B C32B 118.1(6) . . ?
C62B C27B C63B 45.7(10) 2_656 2_656 ?
C61B C27B C63B 144.3(10) 2_656 2_656 ?
C26B C27B C63B 89.8(6) . 2_656 ?
C28B C27B C63B 29.5(4) . 2_656 ?
C32B C27B C63B 144.0(6) . 2_656 ?
C62B C27B C50B 40.4(10) 2_656 2_656 ?
C61B C27B C50B 133.1(11) 2_656 2_656 ?
C26B C27B C50B 11.1(5) . 2_656 ?
C28B C27B C50B 108.5(6) . 2_656 ?
C32B C27B C50B 126.1(7) . 2_656 ?
C63B C27B C50B 79.1(5) 2_656 2_656 ?
C62B C27B C60B 146.3(14) 2_656 2_656 ?
C61B C27B C60B 43.2(7) 2_656 2_656 ?
C26B C27B C60B 155.4(8) . 2_656 ?
C28B C27B C60B 72.6(4) . 2_656 ?
C32B C27B C60B 46.2(4) . 2_656 ?
C63B C27B C60B 101.2(5) 2_656 2_656 ?
C50B C27B C60B 161.1(7) 2_656 2_656 ?
C62B C27B C57B 135.7(13) 2_656 2_656 ?
C61B C27B C57B 37.2(7) 2_656 2_656 ?
C26B C27B C57B 84.9(6) . 2_656 ?
C28B C27B C57B 146.8(6) . 2_656 ?
C32B C27B C57B 31.0(5) . 2_656 ?
C63B C27B C57B 159.3(6) 2_656 2_656 ?
C50B C27B C57B 96.0(6) 2_656 2_656 ?
C60B C27B C57B 77.0(4) 2_656 2_656 ?
C62B C27B Nd3B 75.4(12) 2_656 2_656 ?
C61B C27B Nd3B 107.4(9) 2_656 2_656 ?
C26B C27B Nd3B 54.0(5) . 2_656 ?
C28B C27B Nd3B 92.2(5) . 2_656 ?
C32B C27B Nd3B 96.7(6) . 2_656 ?
C63B C27B Nd3B 76.8(4) 2_656 2_656 ?
C50B C27B Nd3B 54.6(4) 2_656 2_656 ?
C60B C27B Nd3B 106.8(4) 2_656 2_656 ?
C57B C27B Nd3B 83.9(4) 2_656 2_656 ?
C63B C28B C30B 90.8(10) 2_656 2_656 ?
C63B C28B C62B 72.1(8) 2_656 2_656 ?
C30B C28B C62B 156.6(8) 2_656 2_656 ?
C63B C28B C29B 135.7(9) 2_656 . ?
C30B C28B C29B 45.6(6) 2_656 . ?
C62B C28B C29B 145.2(6) 2_656 . ?
C63B C28B C23B 27.8(7) 2_656 . ?
C30B C28B C23B 63.0(6) 2_656 . ?
C62B C28B C23B 98.5(5) 2_656 . ?
C29B C28B C23B 108.1(5) . . ?
C63B C28B C27B 96.1(8) 2_656 . ?
C30B C28B C27B 155.8(8) 2_656 . ?
C62B C28B C27B 25.1(4) 2_656 . ?
C29B C28B C27B 120.7(6) . . ?
C23B C28B C27B 120.7(5) . . ?
C63B C28B C29B 146.9(10) 2_656 2_656 ?
C30B C28B C29B 58.4(6) 2_656 2_656 ?
C62B C28B C29B 132.7(7) 2_656 2_656 ?
C29B C28B C29B 13.0(5) . 2_656 ?
C23B C28B C29B 119.9(6) . 2_656 ?
C27B C28B C29B 107.9(6) . 2_656 ?
C63B C28B C61B 118.6(9) 2_656 2_656 ?
C30B C28B C61B 140.0(7) 2_656 2_656 ?
C62B C28B C61B 48.0(5) 2_656 2_656 ?
C29B C28B C61B 98.3(5) . 2_656 ?
C23B C28B C61B 140.7(6) . 2_656 ?
C27B C28B C61B 23.0(4) . 2_656 ?
C29B C28B C61B 85.3(5) 2_656 2_656 ?
C63B C28B C60B 156.2(9) 2_656 2_656 ?
C30B C28B C60B 101.3(7) 2_656 2_656 ?
C62B C28B C60B 90.0(5) 2_656 2_656 ?
C29B C28B C60B 56.7(4) . 2_656 ?
C23B C28B C60B 154.0(6) . 2_656 ?
C27B C28B C60B 64.9(4) . 2_656 ?
C29B C28B C60B 43.6(4) 2_656 2_656 ?
C61B C28B C60B 42.0(4) 2_656 2_656 ?
C29B C29B C30B 166.3(11) 2_656 2_656 ?
C29B C29B C28B 121(2) 2_656 . ?
C30B C29B C28B 52.0(7) 2_656 . ?
C29B C29B C60B 128(2) 2_656 . ?
C30B C29B C60B 55.4(7) 2_656 . ?
C28B C29B C60B 106.9(5) . . ?
C29B C29B C30B 9.6(8) 2_656 . ?
C30B C29B C30B 158.3(9) 2_656 . ?
C28B C29B C30B 121.6(5) . . ?
C60B C29B C30B 121.8(6) . . ?
C29B C29B C28B 46.0(18) 2_656 2_656 ?
C30B C29B C28B 134.0(9) 2_656 2_656 ?
C28B C29B C28B 154.4(6) . 2_656 ?
C60B C29B C28B 81.5(5) . 2_656 ?
C30B C29B C28B 41.1(4) . 2_656 ?
C29B C29B C60B 40.7(18) 2_656 2_656 ?
C30B C29B C60B 130.5(9) 2_656 2_656 ?
C28B C29B C60B 80.2(5) . 2_656 ?
C60B C29B C60B 157.4(7) . 2_656 ?
C30B C29B C60B 42.8(4) . 2_656 ?
C28B C29B C60B 83.7(6) 2_656 2_656 ?
C29B C30B C28B 82.4(9) 2_656 2_656 ?
C29B C30B C60B 79.7(9) 2_656 2_656 ?
C28B C30B C60B 159.7(10) 2_656 2_656 ?
C29B C30B C23B 150.0(10) 2_656 2_656 ?
C28B C30B C23B 69.3(6) 2_656 2_656 ?
C60B C30B C23B 125.8(8) 2_656 2_656 ?
C29B C30B C22B 144.0(10) 2_656 2_656 ?
C28B C30B C22B 129.3(8) 2_656 2_656 ?
C60B C30B C22B 65.7(6) 2_656 2_656 ?
C23B C30B C22B 60.5(5) 2_656 2_656 ?
C29B C30B C63B 119.4(8) 2_656 . ?
C28B C30B C63B 37.6(5) 2_656 . ?
C60B C30B C63B 155.9(8) 2_656 . ?
C23B C30B C63B 31.8(4) 2_656 . ?
C22B C30B C63B 92.1(6) 2_656 . ?
C29B C30B C29B 4.1(4) 2_656 . ?
C28B C30B C29B 80.5(6) 2_656 . ?
C60B C30B C29B 80.9(6) 2_656 . ?
C23B C30B C29B 146.9(7) 2_656 . ?
C22B C30B C29B 143.9(7) 2_656 . ?
C63B C30B C29B 117.1(6) . . ?
C29B C30B C31B 117.9(8) 2_656 . ?
C28B C30B C31B 152.4(8) 2_656 . ?
C60B C30B C31B 39.4(5) 2_656 . ?
C23B C30B C31B 86.5(5) 2_656 . ?
C22B C30B C31B 26.5(4) 2_656 . ?
C63B C30B C31B 117.5(6) . . ?
C29B C30B C31B 118.3(6) . . ?
C22B C31B C60B 124.2(16) 2_656 2_656 ?
C22B C31B C32B 160.7(16) 2_656 . ?
C60B C31B C32B 70.7(8) 2_656 . ?
C22B C31B C35B 53.4(11) 2_656 . ?
C60B C31B C35B 170.7(12) 2_656 . ?
C32B C31B C35B 109.8(6) . . ?
C22B C31B C30B 71.2(12) 2_656 . ?
C60B C31B C30B 53.6(7) 2_656 . ?
C32B C31B C30B 120.0(6) . . ?
C35B C31B C30B 121.7(6) . . ?
C22B C31B C21B 65.0(11) 2_656 2_656 ?
C60B C31B C21B 164.8(12) 2_656 2_656 ?
C32B C31B C21B 97.9(6) . 2_656 ?
C35B C31B C21B 11.9(6) . 2_656 ?
C30B C31B C21B 131.1(7) . 2_656 ?
C22B C31B C61B 166.8(17) 2_656 2_656 ?
C60B C31B C61B 51.6(7) 2_656 2_656 ?
C32B C31B C61B 19.2(4) . 2_656 ?
C35B C31B C61B 128.3(6) . 2_656 ?
C30B C31B C61B 101.6(5) . 2_656 ?
C21B C31B C61B 116.5(7) 2_656 2_656 ?
C22B C31B C23B 28.5(10) 2_656 2_656 ?
C60B C31B C23B 97.7(9) 2_656 2_656 ?
C32B C31B C23B 152.9(8) . 2_656 ?
C35B C31B C23B 77.8(5) . 2_656 ?
C30B C31B C23B 44.2(4) . 2_656 ?
C21B C31B C23B 88.1(6) 2_656 2_656 ?
C61B C31B C23B 140.8(6) 2_656 2_656 ?
C22B C31B Nd1B 74.7(14) 2_656 . ?
C60B C31B Nd1B 113.7(9) 2_656 . ?
C32B C31B Nd1B 88.2(5) . . ?
C35B C31B Nd1B 57.3(7) . . ?
C30B C31B Nd1B 94.6(5) . . ?
C21B C31B Nd1B 54.3(6) 2_656 . ?
C61B C31B Nd1B 95.4(5) 2_656 . ?
C23B C31B Nd1B 73.9(4) 2_656 . ?
C61B C32B C57B 108.1(14) 2_656 2_656 ?
C61B C32B C31B 118.1(12) 2_656 . ?
C57B C32B C31B 133.2(8) 2_656 . ?
C61B C32B C60B 79.0(11) 2_656 2_656 ?
C57B C32B C60B 171.2(10) 2_656 2_656 ?
C31B C32B C60B 39.2(5) . 2_656 ?
C61B C32B C33B 131.7(14) 2_656 . ?
C57B C32B C33B 25.4(6) 2_656 . ?
C31B C32B C33B 108.1(6) . . ?
C60B C32B C33B 146.1(8) 2_656 . ?
C61B C32B C27B 13.5(10) 2_656 . ?
C57B C32B C27B 102.1(9) 2_656 . ?
C31B C32B C27B 121.2(6) . . ?
C60B C32B C27B 83.7(6) 2_656 . ?
C33B C32B C27B 122.9(8) . . ?
C61B C32B C58B 156.6(14) 2_656 2_656 ?
C57B C32B C58B 49.7(6) 2_656 2_656 ?
C31B C32B C58B 83.5(5) . 2_656 ?
C60B C32B C58B 122.4(7) 2_656 2_656 ?
C33B C32B C58B 25.1(5) . 2_656 ?
C27B C32B C58B 146.1(8) . 2_656 ?
C61B C32B C22B 122.7(12) 2_656 2_656 ?
C57B C32B C22B 127.8(8) 2_656 2_656 ?
C31B C32B C22B 6.2(5) . 2_656 ?
C60B C32B C22B 44.3(5) 2_656 2_656 ?
C33B C32B C22B 102.5(6) . 2_656 ?
C27B C32B C22B 124.5(6) . 2_656 ?
C58B C32B C22B 78.2(5) 2_656 2_656 ?
C57B C33B C58B 145.3(19) 2_656 2_656 ?
C57B C33B C77B 85.1(14) 2_656 . ?
C58B C33B C77B 129.6(14) 2_656 . ?
C57B C33B C32B 42.8(11) 2_656 . ?
C58B C33B C32B 106.6(11) 2_656 . ?
C77B C33B C32B 119.8(11) . . ?
C57B C33B C34B 150.6(14) 2_656 . ?
C58B C33B C34B 12.4(8) 2_656 . ?
C77B C33B C34B 122.1(11) . . ?
C32B C33B C34B 108.4(6) . . ?
C57B C33B C56B 65.7(11) 2_656 2_656 ?
C58B C33B C56B 148.8(13) 2_656 2_656 ?
C77B C33B C56B 19.8(7) . 2_656 ?
C32B C33B C56B 103.5(8) . 2_656 ?
C34B C33B C56B 141.9(9) . 2_656 ?
C57B C33B C59B 157.3(15) 2_656 2_656 ?
C58B C33B C59B 57.2(9) 2_656 2_656 ?
C77B C33B C59B 72.5(9) . 2_656 ?
C32B C33B C59B 155.9(8) . 2_656 ?
C34B C33B C59B 51.7(6) . 2_656 ?
C56B C33B C59B 91.6(7) 2_656 2_656 ?
C57B C33B C55B 112.3(13) 2_656 2_656 ?
C58B C33B C55B 102.3(11) 2_656 2_656 ?
C77B C33B C55B 27.5(7) . 2_656 ?
C32B C33B C55B 145.0(8) . 2_656 ?
C34B C33B C55B 95.9(7) . 2_656 ?
C56B C33B C55B 46.6(4) 2_656 2_656 ?
C59B C33B C55B 45.1(4) 2_656 2_656 ?
C57B C33B C61B 29.8(10) 2_656 2_656 ?
C58B C33B C61B 121.5(11) 2_656 2_656 ?
C77B C33B C61B 105.2(9) . 2_656 ?
C32B C33B C61B 15.0(5) . 2_656 ?
C34B C33B C61B 122.5(6) . 2_656 ?
C56B C33B C61B 88.6(6) 2_656 2_656 ?
C59B C33B C61B 161.9(7) 2_656 2_656 ?
C55B C33B C61B 131.5(7) 2_656 2_656 ?
C57B C33B Nd1B 116.8(13) 2_656 . ?
C58B C33B Nd1B 67.2(9) 2_656 . ?
C77B C33B Nd1B 94.3(7) . . ?
C32B C33B Nd1B 88.2(5) . . ?
C34B C33B Nd1B 55.6(5) . . ?
C56B C33B Nd1B 106.1(6) 2_656 . ?
C59B C33B Nd1B 69.4(4) 2_656 . ?
C55B C33B Nd1B 85.0(5) 2_656 . ?
C61B C33B Nd1B 93.1(4) 2_656 . ?
C58B C34B C21B 104.3(16) 2_656 2_656 ?
C58B C34B C59B 78.7(12) 2_656 2_656 ?
C21B C34B C59B 167.2(11) 2_656 2_656 ?
C58B C34B C39B 132.2(15) 2_656 . ?
C21B C34B C39B 121.4(10) 2_656 . ?
C59B C34B C39B 53.7(6) 2_656 . ?
C58B C34B C33B 15.3(11) 2_656 . ?
C21B C34B C33B 107.2(9) 2_656 . ?
C59B C34B C33B 72.5(7) 2_656 . ?
C39B C34B C33B 123.5(9) . . ?
C58B C34B C35B 104.2(13) 2_656 . ?
C21B C34B C35B 0.2(14) 2_656 . ?
C59B C34B C35B 167.3(10) 2_656 . ?
C39B C34B C35B 121.5(9) . . ?
C33B C34B C35B 107.1(7) . . ?
C58B C34B C20B 154.3(14) 2_656 2_656 ?
C21B C34B C20B 50.8(7) 2_656 2_656 ?
C59B C34B C20B 123.9(8) 2_656 2_656 ?
C39B C34B C20B 70.8(6) . 2_656 ?
C33B C34B C20B 150.4(7) . 2_656 ?
C35B C34B C20B 51.0(6) . 2_656 ?
C58B C34B Nd1B 110.3(13) 2_656 . ?
C21B C34B Nd1B 75.6(8) 2_656 . ?
C59B C34B Nd1B 91.7(6) 2_656 . ?
C39B C34B Nd1B 71.9(5) . . ?
C33B C34B Nd1B 96.2(6) . . ?
C35B C34B Nd1B 75.7(7) . . ?
C20B C34B Nd1B 61.7(4) 2_656 . ?
C58B C34B Nd2B 111.9(13) 2_656 2_656 ?
C21B C34B Nd2B 87.5(8) 2_656 2_656 ?
C59B C34B Nd2B 79.9(5) 2_656 2_656 ?
C39B C34B Nd2B 61.1(4) . 2_656 ?
C33B C34B Nd2B 96.8(6) . 2_656 ?
C35B C34B Nd2B 87.6(8) . 2_656 ?
C20B C34B Nd2B 66.1(4) 2_656 2_656 ?
Nd1B C34B Nd2B 12.61(5) . 2_656 ?
C21B C35B C22B 133(3) 2_656 2_656 ?
C21B C35B C31B 107(3) 2_656 . ?
C22B C35B C31B 26.9(6) 2_656 . ?
C21B C35B C34B 0(5) 2_656 . ?
C22B C35B C34B 132.5(9) 2_656 . ?
C31B C35B C34B 106.5(6) . . ?
C21B C35B C36B 121(4) 2_656 . ?
C22B C35B C36B 94.5(8) 2_656 . ?
C31B C35B C36B 119.3(7) . . ?
C34B C35B C36B 121.3(10) . . ?
C21B C35B C20B 79(3) 2_656 2_656 ?
C22B C35B C20B 136.7(11) 2_656 2_656 ?
C31B C35B C20B 154.3(12) . 2_656 ?
C34B C35B C20B 79.1(8) . 2_656 ?
C36B C35B C20B 44.0(6) . 2_656 ?
C21B C35B C58B 22(2) 2_656 2_656 ?
C22B C35B C58B 112.6(9) 2_656 2_656 ?
C31B C35B C58B 85.9(6) . 2_656 ?
C34B C35B C58B 21.7(4) . 2_656 ?
C36B C35B C58B 141.2(11) . 2_656 ?
C20B C35B C58B 100.7(8) 2_656 2_656 ?
C21B C35B Nd1B 71(5) 2_656 . ?
C22B C35B Nd1B 96.2(10) 2_656 . ?
C31B C35B Nd1B 94.5(7) . . ?
C34B C35B Nd1B 71.2(7) . . ?
C36B C35B Nd1B 70.7(7) . . ?
C20B C35B Nd1B 63.0(7) 2_656 . ?
C58B C35B Nd1B 78.9(6) 2_656 . ?
C21B C35B Nd2B 62(5) 2_656 2_656 ?
C22B C35B Nd2B 104.8(10) 2_656 2_656 ?
C31B C35B Nd2B 100.4(8) . 2_656 ?
C34B C35B Nd2B 62.7(7) . 2_656 ?
C36B C35B Nd2B 74.2(7) . 2_656 ?
C20B C35B Nd2B 59.1(6) 2_656 2_656 ?
C58B C35B Nd2B 72.3(6) 2_656 2_656 ?
Nd1B C35B Nd2B 9.33(6) . 2_656 ?
C19B C36B C20B 86.6(11) 2_656 2_656 ?
C19B C36B C24B 67.9(9) 2_656 2_656 ?
C20B C36B C24B 148.2(10) 2_656 2_656 ?
C19B C36B C64B 80.2(9) 2_656 . ?
C20B C36B C64B 160.3(10) 2_656 . ?
C24B C36B C64B 13.1(7) 2_656 . ?
C19B C36B C35B 149.1(13) 2_656 . ?
C20B C36B C35B 68.4(8) 2_656 . ?
C24B C36B C35B 126.8(8) 2_656 . ?
C64B C36B C35B 118.3(6) . . ?
C19B C36B C37B 38.0(8) 2_656 . ?
C20B C36B C37B 48.9(7) 2_656 . ?
C24B C36B C37B 104.9(7) 2_656 . ?
C64B C36B C37B 117.7(6) . . ?
C35B C36B C37B 116.0(8) . . ?
C19B C36B C21B 139.5(11) 2_656 2_656 ?
C20B C36B C21B 58.9(7) 2_656 2_656 ?
C24B C36B C21B 132.7(9) 2_656 2_656 ?
C64B C36B C21B 125.9(7) . 2_656 ?
C35B C36B C21B 10.0(7) . 2_656 ?
C37B C36B C21B 106.0(7) . 2_656 ?
C19B C36B C23B 116.7(10) 2_656 2_656 ?
C20B C36B C23B 143.8(9) 2_656 2_656 ?
C24B C36B C23B 49.7(6) 2_656 2_656 ?
C64B C36B C23B 39.1(4) . 2_656 ?
C35B C36B C23B 79.4(5) . 2_656 ?
C37B C36B C23B 149.3(6) . 2_656 ?
C21B C36B C23B 87.6(6) 2_656 2_656 ?
C19B C36B C22B 151.0(10) 2_656 2_656 ?
C20B C36B C22B 104.2(8) 2_656 2_656 ?
C24B C36B C22B 91.3(7) 2_656 2_656 ?
C64B C36B C22B 81.6(5) . 2_656 ?
C35B C36B C22B 36.9(4) . 2_656 ?
C37B C36B C22B 146.8(8) . 2_656 ?
C21B C36B C22B 45.6(5) 2_656 2_656 ?
C23B C36B C22B 42.5(4) 2_656 2_656 ?
C19B C36B Nd1B 78.0(8) 2_656 . ?
C20B C36B Nd1B 67.1(6) 2_656 . ?
C24B C36B Nd1B 88.5(7) 2_656 . ?
C64B C36B Nd1B 95.7(6) . . ?
C35B C36B Nd1B 75.8(7) . . ?
C37B C36B Nd1B 70.3(5) . . ?
C21B C36B Nd1B 69.8(6) 2_656 . ?
C23B C36B Nd1B 89.9(4) 2_656 . ?
C22B C36B Nd1B 81.7(4) 2_656 . ?
C19B C36B Nd2B 75.0(8) 2_656 2_656 ?
C20B C36B Nd2B 59.0(6) 2_656 2_656 ?
C24B C36B Nd2B 94.9(7) 2_656 2_656 ?
C64B C36B Nd2B 103.1(6) . 2_656 ?
C35B C36B Nd2B 76.6(7) . 2_656 ?
C37B C36B Nd2B 62.7(5) . 2_656 ?
C21B C36B Nd2B 69.4(5) 2_656 2_656 ?
C23B C36B Nd2B 98.6(4) 2_656 2_656 ?
C22B C36B Nd2B 87.5(4) 2_656 2_656 ?
Nd1B C36B Nd2B 8.83(5) . 2_656 ?
C19B C37B C20B 85.4(11) 2_656 2_656 ?
C19B C37B C18B 75.9(10) 2_656 2_656 ?
C20B C37B C18B 149.9(14) 2_656 2_656 ?
C19B C37B C65B 82.1(9) 2_656 . ?
C20B C37B C65B 157.4(11) 2_656 . ?
C18B C37B C65B 7.8(12) 2_656 . ?
C19B C37B C38B 151.6(13) 2_656 . ?
C20B C37B C38B 75.7(8) 2_656 . ?
C18B C37B C38B 111.2(9) 2_656 . ?
C65B C37B C38B 107.9(6) . . ?
C19B C37B C17B 139.3(11) 2_656 2_656 ?
C20B C37B C17B 122.1(9) 2_656 2_656 ?
C18B C37B C17B 65.8(9) 2_656 2_656 ?
C65B C37B C17B 61.1(6) . 2_656 ?
C38B C37B C17B 47.6(5) . 2_656 ?
C19B C37B C36B 38.3(8) 2_656 . ?
C20B C37B C36B 47.4(7) 2_656 . ?
C18B C37B C36B 112.3(10) 2_656 . ?
C65B C37B C36B 119.3(7) . . ?
C38B C37B C36B 121.1(9) . . ?
C17B C37B C36B 156.0(9) 2_656 . ?
C19B C37B C16B 146.0(13) 2_656 2_656 ?
C20B C37B C16B 64.1(7) 2_656 2_656 ?
C18B C37B C16B 123.9(11) 2_656 2_656 ?
C65B C37B C16B 120.7(7) . 2_656 ?
C38B C37B C16B 12.8(6) . 2_656 ?
C17B C37B C16B 60.2(6) 2_656 2_656 ?
C36B C37B C16B 110.7(8) . 2_656 ?
C19B C37B Nd1B 81.6(9) 2_656 . ?
C20B C37B Nd1B 69.9(7) 2_656 . ?
C18B C37B Nd1B 84.2(10) 2_656 . ?
C65B C37B Nd1B 89.7(7) . . ?
C38B C37B Nd1B 72.2(7) . . ?
C17B C37B Nd1B 81.3(5) 2_656 . ?
C36B C37B Nd1B 74.8(6) . . ?
C16B C37B Nd1B 74.3(7) 2_656 . ?
C19B C37B Nd2B 93.9(9) 2_656 2_656 ?
C20B C37B Nd2B 73.9(7) 2_656 2_656 ?
C18B C37B Nd2B 84.0(10) 2_656 2_656 ?
C65B C37B Nd2B 88.2(7) . 2_656 ?
C38B C37B Nd2B 60.9(6) . 2_656 ?
C17B C37B Nd2B 69.6(5) 2_656 2_656 ?
C36B C37B Nd2B 86.4(6) . 2_656 ?
C16B C37B Nd2B 64.7(7) 2_656 2_656 ?
Nd1B C37B Nd2B 12.64(6) . 2_656 ?
C16B C38B C17B 154(3) 2_656 2_656 ?
C16B C38B C43B 164(4) 2_656 . ?
C17B C38B C43B 42.0(6) 2_656 . ?
C16B C38B C39B 47(3) 2_656 . ?
C17B C38B C39B 155.9(11) 2_656 . ?
C43B C38B C39B 119.4(6) . . ?
C16B C38B C37B 90(4) 2_656 . ?
C17B C38B C37B 66.6(7) 2_656 . ?
C43B C38B C37B 106.4(6) . . ?
C39B C38B C37B 120.8(10) . . ?
C16B C38B C15B 69(3) 2_656 2_656 ?
C17B C38B C15B 137.5(10) 2_656 2_656 ?
C43B C38B C15B 96.0(6) . 2_656 ?
C39B C38B C15B 26.2(5) . 2_656 ?
C37B C38B C15B 145.6(11) . 2_656 ?
C16B C38B C20B 52(4) 2_656 2_656 ?
C17B C38B C20B 108.4(9) 2_656 2_656 ?
C43B C38B C20B 142.3(9) . 2_656 ?
C39B C38B C20B 79.1(8) . 2_656 ?
C37B C38B C20B 42.7(6) . 2_656 ?
C15B C38B C20B 105.2(9) 2_656 2_656 ?
C16B C38B Nd2B 104(5) 2_656 2_656 ?
C17B C38B Nd2B 86.3(8) 2_656 2_656 ?
C43B C38B Nd2B 76.9(6) . 2_656 ?
C39B C38B Nd2B 72.4(6) . 2_656 ?
C37B C38B Nd2B 84.7(7) . 2_656 ?
C15B C38B Nd2B 75.2(6) 2_656 2_656 ?
C20B C38B Nd2B 78.9(6) 2_656 2_656 ?
C16B C38B Nd1B 97(5) 2_656 . ?
C17B C38B Nd1B 87.3(8) 2_656 . ?
C43B C38B Nd1B 86.4(6) . . ?
C39B C38B Nd1B 74.7(7) . . ?
C37B C38B Nd1B 72.9(7) . . ?
C15B C38B Nd1B 83.0(7) 2_656 . ?
C20B C38B Nd1B 66.1(6) 2_656 . ?
Nd2B C38B Nd1B 13.27(9) 2_656 . ?
C15B C39B C16B 93.9(15) 2_656 2_656 ?
C15B C39B C59B 92.9(13) 2_656 2_656 ?
C16B C39B C59B 170.9(13) 2_656 2_656 ?
C15B C39B C38B 85.2(13) 2_656 . ?
C16B C39B C38B 11.5(8) 2_656 . ?
C59B C39B C38B 166.3(9) 2_656 . ?
C15B C39B C34B 152.2(16) 2_656 . ?
C16B C39B C34B 112.1(9) 2_656 . ?
C59B C39B C34B 60.3(7) 2_656 . ?
C38B C39B C34B 119.0(9) . . ?
C15B C39B C40B 40.2(11) 2_656 . ?
C16B C39B C40B 129.6(9) 2_656 . ?
C59B C39B C40B 55.1(6) 2_656 . ?
C38B C39B C40B 118.7(7) . . ?
C34B C39B C40B 112.0(9) . . ?
C15B C39B C20B 139.3(15) 2_656 2_656 ?
C16B C39B C20B 47.2(7) 2_656 2_656 ?
C59B C39B C20B 124.6(8) 2_656 2_656 ?
C38B C39B C20B 54.5(6) . 2_656 ?
C34B C39B C20B 64.9(6) . 2_656 ?
C40B C39B C20B 154.3(7) . 2_656 ?
C15B C39B C58B 137.8(14) 2_656 2_656 ?
C16B C39B C58B 126.4(9) 2_656 2_656 ?
C59B C39B C58B 45.7(5) 2_656 2_656 ?
C38B C39B C58B 132.5(8) . 2_656 ?
C34B C39B C58B 14.6(5) . 2_656 ?
C40B C39B C58B 97.8(7) . 2_656 ?
C20B C39B C58B 79.2(5) 2_656 2_656 ?
C15B C39B Nd2B 90.5(12) 2_656 2_656 ?
C16B C39B Nd2B 78.3(9) 2_656 2_656 ?
C59B C39B Nd2B 95.7(6) 2_656 2_656 ?
C38B C39B Nd2B 70.8(6) . 2_656 ?
C34B C39B Nd2B 85.6(5) . 2_656 ?
C40B C39B Nd2B 82.0(5) . 2_656 ?
C20B C39B Nd2B 72.4(4) 2_656 2_656 ?
C58B C39B Nd2B 86.8(5) 2_656 2_656 ?
C15B C39B Nd1B 103.3(12) 2_656 . ?
C16B C39B Nd1B 76.6(9) 2_656 . ?
C59B C39B Nd1B 96.0(6) 2_656 . ?
C38B C39B Nd1B 71.4(6) . . ?
C34B C39B Nd1B 74.7(5) . . ?
C40B C39B Nd1B 92.6(5) . . ?
C20B C39B Nd1B 61.7(3) 2_656 . ?
C58B C39B Nd1B 78.1(4) 2_656 . ?
Nd2B C39B Nd1B 12.92(6) 2_656 . ?
C15B C40B C14B 77.9(9) 2_656 2_656 ?
C15B C40B C59B 78.6(9) 2_656 2_656 ?
C14B C40B C59B 155.4(10) 2_656 2_656 ?
C15B C40B C41B 100.7(9) 2_656 . ?
C14B C40B C41B 24.0(5) 2_656 . ?
C59B C40B C41B 165.9(9) 2_656 . ?
C15B C40B C39B 25.2(7) 2_656 . ?
C14B C40B C39B 100.6(8) 2_656 . ?
C59B C40B C39B 55.0(7) 2_656 . ?
C41B C40B C39B 121.2(7) . . ?
C15B C40B C78B 149.3(11) 2_656 . ?
C14B C40B C78B 129.9(9) 2_656 . ?
C59B C40B C78B 71.8(7) 2_656 . ?
C41B C40B C78B 105.9(8) . . ?
C39B C40B C78B 124.1(9) . . ?
C15B C40B C80B 132.6(10) 2_656 2_656 ?
C14B C40B C80B 55.1(6) 2_656 2_656 ?
C59B C40B C80B 146.5(9) 2_656 2_656 ?
C41B C40B C80B 31.9(5) . 2_656 ?
C39B C40B C80B 151.0(7) . 2_656 ?
C78B C40B C80B 75.2(6) . 2_656 ?
C15B C40B C55B 132.4(10) 2_656 2_656 ?
C14B C40B C55B 147.3(9) 2_656 2_656 ?
C59B C40B C55B 54.2(6) 2_656 2_656 ?
C41B C40B C55B 123.4(8) . 2_656 ?
C39B C40B C55B 107.6(8) . 2_656 ?
C78B C40B C55B 17.7(4) . 2_656 ?
C80B C40B C55B 92.9(6) 2_656 2_656 ?
C15B C40B C54B 169.8(10) 2_656 2_656 ?
C14B C40B C54B 101.9(7) 2_656 2_656 ?
C59B C40B C54B 100.1(7) 2_656 2_656 ?
C41B C40B C54B 78.1(6) . 2_656 ?
C39B C40B C54B 149.1(8) . 2_656 ?
C78B C40B C54B 28.3(5) . 2_656 ?
C80B C40B C54B 46.9(4) 2_656 2_656 ?
C55B C40B C54B 46.0(5) 2_656 2_656 ?
C15B C40B Nd2B 70.3(7) 2_656 2_656 ?
C14B C40B Nd2B 81.0(6) 2_656 2_656 ?
C59B C40B Nd2B 84.5(6) 2_656 2_656 ?
C41B C40B Nd2B 82.0(5) . 2_656 ?
C39B C40B Nd2B 63.4(4) . 2_656 ?
C78B C40B Nd2B 98.3(6) . 2_656 ?
C80B C40B Nd2B 94.6(5) 2_656 2_656 ?
C55B C40B Nd2B 97.0(5) 2_656 2_656 ?
C54B C40B Nd2B 99.5(5) 2_656 2_656 ?
C15B C40B Nd1B 68.0(7) 2_656 . ?
C14B C40B Nd1B 88.6(6) 2_656 . ?
C59B C40B Nd1B 76.0(6) 2_656 . ?
C41B C40B Nd1B 90.5(5) . . ?
C39B C40B Nd1B 57.7(4) . . ?
C78B C40B Nd1B 96.4(6) . . ?
C80B C40B Nd1B 102.3(5) 2_656 . ?
C55B C40B Nd1B 92.7(5) 2_656 . ?
C54B C40B Nd1B 101.9(5) 2_656 . ?
Nd2B C40B Nd1B 8.56(5) 2_656 . ?
C14B C41B C80B 149(2) 2_656 2_656 ?
C14B C41B C40B 62.6(14) 2_656 . ?
C80B C41B C40B 91.8(11) 2_656 . ?
C14B C41B C67B 173.0(18) 2_656 . ?
C80B C41B C67B 23.9(7) 2_656 . ?
C40B C41B C67B 111.7(8) . . ?
C14B C41B C42B 66.5(15) 2_656 . ?
C80B C41B C42B 144.4(10) 2_656 . ?
C40B C41B C42B 119.0(7) . . ?
C67B C41B C42B 120.5(7) . . ?
C14B C41B C13B 69.0(14) 2_656 2_656 ?
C80B C41B C13B 140.9(12) 2_656 2_656 ?
C40B C41B C13B 125.7(7) . 2_656 ?
C67B C41B C13B 117.8(7) . 2_656 ?
C42B C41B C13B 8.9(9) . 2_656 ?
C14B C41B C7B 157.2(18) 2_656 2_656 ?
C80B C41B C7B 52.4(7) 2_656 2_656 ?
C40B C41B C7B 139.4(9) . 2_656 ?
C67B C41B C7B 29.3(4) . 2_656 ?
C42B C41B C7B 92.3(6) . 2_656 ?
C13B C41B C7B 88.7(7) 2_656 2_656 ?
C14B C41B C15B 32.6(14) 2_656 2_656 ?
C80B C41B C15B 124.4(12) 2_656 2_656 ?
C40B C41B C15B 32.5(5) . 2_656 ?
C67B C41B C15B 143.0(8) . 2_656 ?
C42B C41B C15B 87.9(6) . 2_656 ?
C13B C41B C15B 93.7(6) 2_656 2_656 ?
C7B C41B C15B 163.1(8) 2_656 2_656 ?
C14B C41B C8B 114.3(16) 2_656 2_656 ?
C80B C41B C8B 95.9(9) 2_656 2_656 ?
C40B C41B C8B 158.5(8) . 2_656 ?
C67B C41B C8B 72.6(5) . 2_656 ?
C42B C41B C8B 49.0(4) . 2_656 ?
C13B C41B C8B 45.3(5) 2_656 2_656 ?
C7B C41B C8B 43.5(4) 2_656 2_656 ?
C15B C41B C8B 135.6(6) 2_656 2_656 ?
C14B C41B Nd2B 76.4(16) 2_656 2_656 ?
C80B C41B Nd2B 111.3(10) 2_656 2_656 ?
C40B C41B Nd2B 67.4(5) . 2_656 ?
C67B C41B Nd2B 105.8(6) . 2_656 ?
C42B C41B Nd2B 69.9(6) . 2_656 ?
C13B C41B Nd2B 78.8(7) 2_656 2_656 ?
C7B C41B Nd2B 104.9(5) 2_656 2_656 ?
C15B C41B Nd2B 59.4(4) 2_656 2_656 ?
C8B C41B Nd2B 91.1(4) 2_656 2_656 ?
C13B C42B C14B 106(4) 2_656 2_656 ?
C13B C42B C12B 103(4) 2_656 2_656 ?
C14B C42B C12B 133.7(9) 2_656 2_656 ?
C13B C42B C43B 121(4) 2_656 . ?
C14B C42B C43B 99.5(7) 2_656 . ?
C12B C42B C43B 34.2(5) 2_656 . ?
C13B C42B C3B 67(4) 2_656 . ?
C14B C42B C3B 140.5(8) 2_656 . ?
C12B C42B C3B 84.2(6) 2_656 . ?
C43B C42B C3B 117.6(6) . . ?
C13B C42B C41B 101(4) 2_656 . ?
C14B C42B C41B 23.1(5) 2_656 . ?
C12B C42B C41B 152.6(9) 2_656 . ?
C43B C42B C41B 119.8(7) . . ?
C3B C42B C41B 117.5(6) . . ?
C13B C42B C8B 64(4) 2_656 2_656 ?
C14B C42B C8B 106.6(8) 2_656 2_656 ?
C12B C42B C8B 118.5(8) 2_656 2_656 ?
C43B C42B C8B 150.9(8) . 2_656 ?
C3B C42B C8B 34.3(4) . 2_656 ?
C41B C42B C8B 84.1(6) . 2_656 ?
C13B C42B Nd2B 172(5) 2_656 2_656 ?
C14B C42B Nd2B 76.9(7) 2_656 2_656 ?
C12B C42B Nd2B 79.5(7) 2_656 2_656 ?
C43B C42B Nd2B 65.0(6) . 2_656 ?
C3B C42B Nd2B 105.8(8) . 2_656 ?
C41B C42B Nd2B 78.6(7) . 2_656 ?
C8B C42B Nd2B 108.4(8) 2_656 2_656 ?
C12B C43B C17B 108.6(12) 2_656 2_656 ?
C12B C43B C38B 163.1(11) 2_656 . ?
C17B C43B C38B 56.4(8) 2_656 . ?
C12B C43B C42B 71.0(9) 2_656 . ?
C17B C43B C42B 167.0(12) 2_656 . ?
C38B C43B C42B 121.6(6) . . ?
C12B C43B C44B 54.9(8) 2_656 . ?
C17B C43B C44B 54.6(7) 2_656 . ?
C38B C43B C44B 108.7(6) . . ?
C42B C43B C44B 121.2(6) . . ?
C12B C43B C13B 68.0(9) 2_656 2_656 ?
C17B C43B C13B 173.2(11) 2_656 2_656 ?
C38B C43B C13B 126.0(6) . 2_656 ?
C42B C43B C13B 7.6(10) . 2_656 ?
C44B C43B C13B 120.7(6) . 2_656 ?
C12B C43B C16B 166.0(12) 2_656 2_656 ?
C17B C43B C16B 59.5(8) 2_656 2_656 ?
C38B C43B C16B 3.1(7) . 2_656 ?
C42B C43B C16B 118.8(7) . 2_656 ?
C44B C43B C16B 111.8(7) . 2_656 ?
C13B C43B C16B 123.1(7) 2_656 2_656 ?
C12B C43B Nd2B 105.3(9) 2_656 2_656 ?
C17B C43B Nd2B 85.2(8) 2_656 2_656 ?
C38B C43B Nd2B 68.0(6) . 2_656 ?
C42B C43B Nd2B 82.5(6) . 2_656 ?
C44B C43B Nd2B 90.4(5) . 2_656 ?
C13B C43B Nd2B 90.1(6) 2_656 2_656 ?
C16B C43B Nd2B 68.2(6) 2_656 2_656 ?
C12B C43B Nd1B 108.0(9) 2_656 . ?
C17B C43B Nd1B 75.2(8) 2_656 . ?
C38B C43B Nd1B 62.7(6) . . ?
C42B C43B Nd1B 92.4(7) . . ?
C44B C43B Nd1B 84.5(5) . . ?
C13B C43B Nd1B 100.0(6) 2_656 . ?
C16B C43B Nd1B 63.5(7) 2_656 . ?
Nd2B C43B Nd1B 9.97(5) 2_656 . ?
C12B C44B C17B 76.4(8) 2_656 2_656 ?
C12B C44B C45B 88.1(7) 2_656 . ?
C17B C44B C45B 161.4(8) 2_656 . ?
C12B C44B C65B 144.4(8) 2_656 . ?
C17B C44B C65B 69.7(7) 2_656 . ?
C45B C44B C65B 122.9(6) . . ?
C12B C44B C43B 35.2(5) 2_656 . ?
C17B C44B C43B 41.6(6) 2_656 . ?
C45B C44B C43B 121.2(6) . . ?
C65B C44B C43B 109.4(6) . . ?
C12B C44B C11B 67.1(6) 2_656 2_656 ?
C17B C44B C11B 141.8(8) 2_656 2_656 ?
C45B C44B C11B 21.0(4) . 2_656 ?
C65B C44B C11B 142.0(7) . 2_656 ?
C43B C44B C11B 100.5(6) . 2_656 ?
C12B C44B C18B 138.1(10) 2_656 2_656 ?
C17B C44B C18B 65.8(8) 2_656 2_656 ?
C45B C44B C18B 124.5(8) . 2_656 ?
C65B C44B C18B 8.1(11) . 2_656 ?
C43B C44B C18B 103.9(8) . 2_656 ?
C11B C44B C18B 141.6(9) 2_656 2_656 ?
C12B C44B C72B 116.1(7) 2_656 2_656 ?
C17B C44B C72B 159.3(9) 2_656 2_656 ?
C45B C44B C72B 28.9(4) . 2_656 ?
C65B C44B C72B 94.0(5) . 2_656 ?
C43B C44B C72B 145.6(6) . 2_656 ?
C11B C44B C72B 49.5(4) 2_656 2_656 ?
C18B C44B C72B 96.3(7) 2_656 2_656 ?
C12B C44B C73B 157.8(8) 2_656 2_656 ?
C17B C44B C73B 114.2(7) 2_656 2_656 ?
C45B C44B C73B 77.3(5) . 2_656 ?
C65B C44B C73B 45.6(5) . 2_656 ?
C43B C44B C73B 147.3(7) . 2_656 ?
C11B C44B C73B 97.2(6) 2_656 2_656 ?
C18B C44B C73B 48.5(7) 2_656 2_656 ?
C72B C44B C73B 48.4(4) 2_656 2_656 ?
C12B C44B Nd2B 74.6(6) 2_656 2_656 ?
C17B C44B Nd2B 63.4(6) 2_656 2_656 ?
C45B C44B Nd2B 102.9(6) . 2_656 ?
C65B C44B Nd2B 81.0(6) . 2_656 ?
C43B C44B Nd2B 58.8(4) . 2_656 ?
C11B C44B Nd2B 95.7(5) 2_656 2_656 ?
C18B C44B Nd2B 72.9(8) 2_656 2_656 ?
C72B C44B Nd2B 102.6(4) 2_656 2_656 ?
C73B C44B Nd2B 92.4(4) 2_656 2_656 ?
C12B C44B Nd1B 85.3(6) 2_656 . ?
C17B C44B Nd1B 63.7(6) 2_656 . ?
C45B C44B Nd1B 105.4(6) . . ?
C65B C44B Nd1B 70.7(6) . . ?
C43B C44B Nd1B 66.9(4) . . ?
C11B C44B Nd1B 101.8(5) 2_656 . ?
C18B C44B Nd1B 62.7(8) 2_656 . ?
C72B C44B Nd1B 99.6(4) 2_656 . ?
C73B C44B Nd1B 82.8(4) 2_656 . ?
Nd2B C44B Nd1B 10.80(4) 2_656 . ?
C11B C45B C72B 161(2) 2_656 2_656 ?
C11B C45B C44B 90.2(14) 2_656 . ?
C72B C45B C44B 100.3(9) 2_656 . ?
C11B C45B C4B 29.0(12) 2_656 . ?
C72B C45B C4B 135.0(10) 2_656 . ?
C44B C45B C4B 117.8(6) . . ?
C11B C45B C46B 145.7(16) 2_656 . ?
C72B C45B C46B 18.2(7) 2_656 . ?
C44B C45B C46B 117.9(6) . . ?
C4B C45B C46B 117.4(6) . . ?
C11B C45B C10B 43.2(11) 2_656 2_656 ?
C72B C45B C10B 121.1(10) 2_656 2_656 ?
C44B C45B C10B 130.8(7) . 2_656 ?
C4B C45B C10B 14.3(4) . 2_656 ?
C46B C45B C10B 103.3(6) . 2_656 ?
C11B C45B C12B 49.5(12) 2_656 2_656 ?
C72B C45B C12B 139.4(10) 2_656 2_656 ?
C44B C45B C12B 40.7(4) . 2_656 ?
C4B C45B C12B 77.7(5) . 2_656 ?
C46B C45B C12B 154.2(8) . 2_656 ?
C10B C45B C12B 91.5(5) 2_656 2_656 ?
C11B C45B C70B 120.9(15) 2_656 2_656 ?
C72B C45B C70B 42.6(7) 2_656 2_656 ?
C44B C45B C70B 137.5(7) . 2_656 ?
C4B C45B C70B 92.6(5) . 2_656 ?
C46B C45B C70B 24.8(4) . 2_656 ?
C10B C45B C70B 78.5(5) 2_656 2_656 ?
C12B C45B C70B 154.8(8) 2_656 2_656 ?
C11B C45B C73B 145.6(17) 2_656 2_656 ?
C72B C45B C73B 40.0(7) 2_656 2_656 ?
C44B C45B C73B 60.4(5) . 2_656 ?
C4B C45B C73B 155.5(9) . 2_656 ?
C46B C45B C73B 57.5(4) . 2_656 ?
C10B C45B C73B 149.6(8) 2_656 2_656 ?
C12B C45B C73B 99.7(5) 2_656 2_656 ?
C70B C45B C73B 79.5(5) 2_656 2_656 ?
C11B C45B Nd4B 108.2(18) 2_656 2_656 ?
C72B C45B Nd4B 58.3(8) 2_656 2_656 ?
C44B C45B Nd4B 83.8(6) . 2_656 ?
C4B C45B Nd4B 101.0(7) . 2_656 ?
C46B C45B Nd4B 59.8(5) . 2_656 ?
C10B C45B Nd4B 95.6(6) 2_656 2_656 ?
C12B C45B Nd4B 98.2(5) 2_656 2_656 ?
C70B C45B Nd4B 60.5(4) 2_656 2_656 ?
C73B C45B Nd4B 55.0(3) 2_656 2_656 ?
C72B C46B C70B 129.5(15) 2_656 2_656 ?
C72B C46B C79B 140.9(11) 2_656 . ?
C70B C46B C79B 12.1(7) 2_656 . ?
C72B C46B C47B 99.7(10) 2_656 . ?
C70B C46B C47B 120.0(10) 2_656 . ?
C79B C46B C47B 109.0(6) . . ?
C72B C46B C45B 22.8(8) 2_656 . ?
C70B C46B C45B 107.8(9) 2_656 . ?
C79B C46B C45B 119.7(6) . . ?
C47B C46B C45B 121.4(6) . . ?
C72B C46B C73B 55.1(9) 2_656 2_656 ?
C70B C46B C73B 150.3(11) 2_656 2_656 ?
C79B C46B C73B 145.4(7) . 2_656 ?
C47B C46B C73B 44.6(4) . 2_656 ?
C45B C46B C73B 77.1(5) . 2_656 ?
C72B C46B C69B 149.2(13) 2_656 2_656 ?
C70B C46B C69B 50.4(8) 2_656 2_656 ?
C79B C46B C69B 39.4(5) . 2_656 ?
C47B C46B C69B 69.7(5) . 2_656 ?
C45B C46B C69B 144.5(8) . 2_656 ?
C73B C46B C69B 108.8(6) 2_656 2_656 ?
C72B C46B C11B 31.3(8) 2_656 2_656 ?
C70B C46B C11B 98.9(9) 2_656 2_656 ?
C79B C46B C11B 110.7(5) . 2_656 ?
C47B C46B C11B 127.8(5) . 2_656 ?
C45B C46B C11B 9.0(4) . 2_656 ?
C73B C46B C11B 84.3(5) 2_656 2_656 ?
C69B C46B C11B 137.2(6) 2_656 2_656 ?
C72B C46B C71B 99.4(10) 2_656 2_656 ?
C70B C46B C71B 30.9(7) 2_656 2_656 ?
C79B C46B C71B 43.0(4) . 2_656 ?
C47B C46B C71B 145.0(6) . 2_656 ?
C45B C46B C71B 77.1(4) . 2_656 ?
C73B C46B C71B 142.9(6) 2_656 2_656 ?
C69B C46B C71B 79.0(5) 2_656 2_656 ?
C11B C46B C71B 68.3(4) 2_656 2_656 ?
C72B C46B Nd4B 86.4(10) 2_656 2_656 ?
C70B C46B Nd4B 84.4(9) 2_656 2_656 ?
C79B C46B Nd4B 82.7(6) . 2_656 ?
C47B C46B Nd4B 64.4(4) . 2_656 ?
C45B C46B Nd4B 90.4(6) . 2_656 ?
C73B C46B Nd4B 66.1(4) 2_656 2_656 ?
C69B C46B Nd4B 62.8(5) 2_656 2_656 ?
C11B C46B Nd4B 88.5(4) 2_656 2_656 ?
C71B C46B Nd4B 87.9(4) 2_656 2_656 ?
C72B C46B Nd3B 83.6(10) 2_656 . ?
C70B C46B Nd3B 92.5(9) 2_656 . ?
C79B C46B Nd3B 90.0(6) . . ?
C47B C46B Nd3B 57.1(4) . . ?
C45B C46B Nd3B 90.9(5) . . ?
C73B C46B Nd3B 57.9(4) 2_656 . ?
C69B C46B Nd3B 66.2(5) 2_656 . ?
C11B C46B Nd3B 90.3(4) 2_656 . ?
C71B C46B Nd3B 96.4(4) 2_656 . ?
Nd4B C46B Nd3B 8.66(9) 2_656 . ?
C74B C47B C73B 80.2(10) 2_656 2_656 ?
C74B C47B C52B 80.0(9) 2_656 . ?
C73B C47B C52B 151.2(9) 2_656 . ?
C74B C47B C46B 151.9(10) 2_656 . ?
C73B C47B C46B 81.7(6) 2_656 . ?
C52B C47B C46B 107.5(6) . . ?
C74B C47B C48B 42.3(8) 2_656 . ?
C73B C47B C48B 39.0(5) 2_656 . ?
C52B C47B C48B 121.6(6) . . ?
C46B C47B C48B 120.0(6) . . ?
C74B C47B C75B 69.6(10) 2_656 2_656 ?
C73B C47B C75B 141.9(11) 2_656 2_656 ?
C52B C47B C75B 10.7(10) . 2_656 ?
C46B C47B C75B 115.3(8) . 2_656 ?
C48B C47B C75B 111.0(9) . 2_656 ?
C74B C47B C72B 132.9(10) 2_656 2_656 ?
C73B C47B C72B 57.5(6) 2_656 2_656 ?
C52B C47B C72B 128.3(6) . 2_656 ?
C46B C47B C72B 24.2(4) . 2_656 ?
C48B C47B C72B 96.0(5) . 2_656 ?
C75B C47B C72B 133.6(9) 2_656 2_656 ?
C74B C47B C69B 116.2(9) 2_656 2_656 ?
C73B C47B C69B 135.7(7) 2_656 2_656 ?
C52B C47B C69B 42.4(5) . 2_656 ?
C46B C47B C69B 65.1(5) . 2_656 ?
C48B C47B C69B 146.6(7) . 2_656 ?
C75B C47B C69B 50.4(7) 2_656 2_656 ?
C72B C47B C69B 86.5(5) 2_656 2_656 ?
C74B C47B C70B 147.3(9) 2_656 2_656 ?
C73B C47B C70B 99.9(6) 2_656 2_656 ?
C52B C47B C70B 86.0(5) . 2_656 ?
C46B C47B C70B 21.6(4) . 2_656 ?
C48B C47B C70B 135.2(6) . 2_656 ?
C75B C47B C70B 93.7(8) 2_656 2_656 ?
C72B C47B C70B 43.8(4) 2_656 2_656 ?
C69B C47B C70B 43.6(4) 2_656 2_656 ?
C74B C47B Nd4B 73.5(7) 2_656 2_656 ?
C73B C47B Nd4B 80.2(5) 2_656 2_656 ?
C52B C47B Nd4B 74.3(7) . 2_656 ?
C46B C47B Nd4B 82.3(5) . 2_656 ?
C48B C47B Nd4B 80.1(5) . 2_656 ?
C75B C47B Nd4B 69.5(8) 2_656 2_656 ?
C72B C47B Nd4B 79.4(4) 2_656 2_656 ?
C69B C47B Nd4B 67.5(5) 2_656 2_656 ?
C70B C47B Nd4B 74.3(3) 2_656 2_656 ?
C74B C47B Nd3B 61.0(7) 2_656 . ?
C73B C47B Nd3B 76.5(5) 2_656 . ?
C52B C47B Nd3B 75.7(7) . . ?
C46B C47B Nd3B 93.9(5) . . ?
C48B C47B Nd3B 69.4(4) . . ?
C75B C47B Nd3B 68.8(8) 2_656 . ?
C72B C47B Nd3B 87.8(4) 2_656 . ?
C69B C47B Nd3B 77.4(5) 2_656 . ?
C70B C47B Nd3B 87.0(4) 2_656 . ?
Nd4B C47B Nd3B 12.78(8) 2_656 . ?
C73B C48B C74B 99.0(11) 2_656 2_656 ?
C73B C48B C49B 159.1(10) 2_656 . ?
C74B C48B C49B 76.8(8) 2_656 . ?
C73B C48B C47B 58.5(8) 2_656 . ?
C74B C48B C47B 41.9(7) 2_656 . ?
C49B C48B C47B 118.5(5) . . ?
C73B C48B C18B 65.9(9) 2_656 2_656 ?
C74B C48B C18B 151.9(12) 2_656 2_656 ?
C49B C48B C18B 108.5(8) . 2_656 ?
C47B C48B C18B 122.9(7) . 2_656 ?
C73B C48B C65B 59.1(8) 2_656 . ?
C74B C48B C65B 152.8(10) 2_656 . ?
C49B C48B C65B 117.4(6) . . ?
C47B C48B C65B 117.3(5) . . ?
C18B C48B C65B 9.5(10) 2_656 . ?
C73B C48B C25B 148.6(10) 2_656 2_656 ?
C74B C48B C25B 61.6(9) 2_656 2_656 ?
C49B C48B C25B 16.0(5) . 2_656 ?
C47B C48B C25B 102.8(6) . 2_656 ?
C18B C48B C25B 119.1(10) 2_656 2_656 ?
C65B C48B C25B 128.6(7) . 2_656 ?
C73B C48B Nd3B 86.0(7) 2_656 . ?
C74B C48B Nd3B 65.8(7) 2_656 . ?
C49B C48B Nd3B 73.6(5) . . ?
C47B C48B Nd3B 76.1(4) . . ?
C18B C48B Nd3B 88.8(9) 2_656 . ?
C65B C48B Nd3B 94.8(6) . . ?
C25B C48B Nd3B 64.0(5) 2_656 . ?
C73B C48B Nd4B 74.9(7) 2_656 2_656 ?
C74B C48B Nd4B 63.3(7) 2_656 2_656 ?
C49B C48B Nd4B 85.1(5) . 2_656 ?
C47B C48B Nd4B 65.7(4) . 2_656 ?
C18B C48B Nd4B 89.3(8) 2_656 2_656 ?
C65B C48B Nd4B 93.5(6) . 2_656 ?
C25B C48B Nd4B 74.3(5) 2_656 2_656 ?
Nd3B C48B Nd4B 12.41(8) . 2_656 ?
C25B C49B C24B 119(3) 2_656 2_656 ?
C25B C49B C64B 115(2) 2_656 . ?
C24B C49B C64B 10.7(8) 2_656 . ?
C25B C49B C50B 16(2) 2_656 . ?
C24B C49B C50B 114.8(9) 2_656 . ?
C64B C49B C50B 108.0(6) . . ?
C25B C49B C48B 106(2) 2_656 . ?
C24B C49B C48B 111.0(9) 2_656 . ?
C64B C49B C48B 121.4(7) . . ?
C50B C49B C48B 120.6(6) . . ?
C25B C49B C74B 70(2) 2_656 2_656 ?
C24B C49B C74B 140.3(12) 2_656 2_656 ?
C64B C49B C74B 150.3(10) . 2_656 ?
C50B C49B C74B 83.0(6) . 2_656 ?
C48B C49B C74B 38.0(5) . 2_656 ?
C25B C49B C26B 16.3(19) 2_656 2_656 ?
C24B C49B C26B 107.2(10) 2_656 2_656 ?
C64B C49B C26B 101.2(7) . 2_656 ?
C50B C49B C26B 8.9(6) . 2_656 ?
C48B C49B C26B 122.5(7) . 2_656 ?
C74B C49B C26B 86.2(7) 2_656 2_656 ?
C25B C49B Nd3B 61(3) 2_656 . ?
C24B C49B Nd3B 87.4(9) 2_656 . ?
C64B C49B Nd3B 93.4(7) . . ?
C50B C49B Nd3B 74.9(6) . . ?
C48B C49B Nd3B 71.5(5) . . ?
C74B C49B Nd3B 62.2(5) 2_656 . ?
C26B C49B Nd3B 69.0(5) 2_656 . ?
C25B C49B Nd4B 62(3) 2_656 2_656 ?
C24B C49B Nd4B 94.2(10) 2_656 2_656 ?
C64B C49B Nd4B 100.8(7) . 2_656 ?
C50B C49B Nd4B 76.7(6) . 2_656 ?
C48B C49B Nd4B 64.1(5) . 2_656 ?
C74B C49B Nd4B 53.8(5) 2_656 2_656 ?
C26B C49B Nd4B 71.9(5) 2_656 2_656 ?
Nd3B C49B Nd4B 8.54(11) . 2_656 ?
C26B C50B C25B 143(3) 2_656 2_656 ?
C26B C50B C62B 48.3(17) 2_656 . ?
C25B C50B C62B 111.5(11) 2_656 . ?
C26B C50B C49B 146(2) 2_656 . ?
C25B C50B C49B 7.5(11) 2_656 . ?
C62B C50B C49B 108.3(6) . . ?
C26B C50B C51B 72.6(18) 2_656 . ?
C25B C50B C51B 113.2(11) 2_656 . ?
C62B C50B C51B 120.6(6) . . ?
C49B C50B C51B 120.0(6) . . ?
C26B C50B C76B 61.1(18) 2_656 2_656 ?
C25B C50B C76B 122.2(13) 2_656 2_656 ?
C62B C50B C76B 109.3(8) . 2_656 ?
C49B C50B C76B 129.4(8) . 2_656 ?
C51B C50B C76B 11.5(7) . 2_656 ?
C26B C50B C27B 32.2(16) 2_656 2_656 ?
C25B C50B C27B 122.3(12) 2_656 2_656 ?
C62B C50B C27B 16.5(4) . 2_656 ?
C49B C50B C27B 120.6(7) . 2_656 ?
C51B C50B C27B 104.2(6) . 2_656 ?
C76B C50B C27B 92.8(8) 2_656 2_656 ?
C26B C50B C74B 132(2) 2_656 2_656 ?
C25B C50B C74B 45.0(9) 2_656 2_656 ?
C62B C50B C74B 147.6(8) . 2_656 ?
C49B C50B C74B 51.1(5) . 2_656 ?
C51B C50B C74B 69.3(6) . 2_656 ?
C76B C50B C74B 79.6(7) 2_656 2_656 ?
C27B C50B C74B 145.7(8) 2_656 2_656 ?
C26B C50B Nd3B 85(2) 2_656 . ?
C25B C50B Nd3B 64.5(10) 2_656 . ?
C62B C50B Nd3B 94.2(6) . . ?
C49B C50B Nd3B 71.1(6) . . ?
C51B C50B Nd3B 72.7(7) . . ?
C76B C50B Nd3B 73.5(8) 2_656 . ?
C27B C50B Nd3B 88.3(5) 2_656 . ?
C74B C50B Nd3B 57.5(4) 2_656 . ?
C26B C50B Nd4B 86(2) 2_656 2_656 ?
C25B C50B Nd4B 66.9(10) 2_656 2_656 ?
C62B C50B Nd4B 101.2(6) . 2_656 ?
C49B C50B Nd4B 74.0(6) . 2_656 ?
C51B C50B Nd4B 64.8(6) . 2_656 ?
C76B C50B Nd4B 66.5(7) 2_656 2_656 ?
C27B C50B Nd4B 93.7(5) 2_656 2_656 ?
C74B C50B Nd4B 52.5(4) 2_656 2_656 ?
Nd3B C50B Nd4B 8.72(12) . 2_656 ?
C76B C51B C75B 119(4) 2_656 2_656 ?
C76B C51B C26B 100(3) 2_656 2_656 ?
C75B C51B C26B 132.3(13) 2_656 2_656 ?
C76B C51B C56B 2(3) 2_656 . ?
C75B C51B C56B 120.6(11) 2_656 . ?
C26B C51B C56B 97.8(7) 2_656 . ?
C76B C51B C50B 120(3) 2_656 . ?
C75B C51B C50B 115.0(11) 2_656 . ?
C26B C51B C50B 20.7(5) 2_656 . ?
C56B C51B C50B 118.4(6) . . ?
C76B C51B C52B 116(4) 2_656 . ?
C75B C51B C52B 4.2(13) 2_656 . ?
C26B C51B C52B 136.5(9) 2_656 . ?
C56B C51B C52B 117.8(6) . . ?
C50B C51B C52B 118.9(6) . . ?
C76B C51B C77B 12(4) 2_656 2_656 ?
C75B C51B C77B 108.8(11) 2_656 2_656 ?
C26B C51B C77B 104.5(8) 2_656 2_656 ?
C56B C51B C77B 13.3(6) . 2_656 ?
C50B C51B C77B 124.9(8) . 2_656 ?
C52B C51B C77B 106.4(7) . 2_656 ?
C76B C51B C74B 155(5) 2_656 2_656 ?
C75B C51B C74B 47.2(9) 2_656 2_656 ?
C26B C51B C74B 86.2(7) 2_656 2_656 ?
C56B C51B C74B 155.4(10) . 2_656 ?
C50B C51B C74B 67.9(5) . 2_656 ?
C52B C51B C74B 51.1(5) . 2_656 ?
C77B C51B C74B 142.8(9) 2_656 2_656 ?
C76B C51B Nd3B 100(5) 2_656 . ?
C75B C51B Nd3B 72.3(12) 2_656 . ?
C26B C51B Nd3B 74.1(8) 2_656 . ?
C56B C51B Nd3B 100.2(8) . . ?
C50B C51B Nd3B 73.0(6) . . ?
C52B C51B Nd3B 75.6(8) . . ?
C77B C51B Nd3B 90.9(7) 2_656 . ?
C74B C51B Nd3B 57.4(4) 2_656 . ?
C76B C51B Nd4B 98(5) 2_656 2_656 ?
C75B C51B Nd4B 62.8(12) 2_656 2_656 ?
C26B C51B Nd4B 86.3(8) 2_656 2_656 ?
C56B C51B Nd4B 98.1(8) . 2_656 ?
C50B C51B Nd4B 84.7(7) . 2_656 ?
C52B C51B Nd4B 65.7(7) . 2_656 ?
C77B C51B Nd4B 87.0(7) 2_656 2_656 ?
C74B C51B Nd4B 57.8(4) 2_656 2_656 ?
Nd3B C51B Nd4B 12.26(11) . 2_656 ?
C75B C52B C69B 134(7) 2_656 2_656 ?
C75B C52B C47B 103(5) 2_656 . ?
C69B C52B C47B 89.4(8) 2_656 . ?
C75B C52B C53B 130(5) 2_656 . ?
C69B C52B C53B 19.6(6) 2_656 . ?
C47B C52B C53B 108.6(7) . . ?
C75B C52B C51B 18(5) 2_656 . ?
C69B C52B C51B 132.3(12) 2_656 . ?
C47B C52B C51B 119.9(7) . . ?
C53B C52B C51B 120.8(7) . . ?
C75B C52B C74B 66(4) 2_656 2_656 ?
C69B C52B C74B 121.2(11) 2_656 2_656 ?
C47B C52B C74B 37.7(5) . 2_656 ?
C53B C52B C74B 140.4(10) . 2_656 ?
C51B C52B C74B 82.6(7) . 2_656 ?
C75B C52B C76B 28(4) 2_656 2_656 ?
C69B C52B C76B 121.4(13) 2_656 2_656 ?
C47B C52B C76B 129.9(10) . 2_656 ?
C53B C52B C76B 108.8(10) . 2_656 ?
C51B C52B C76B 12.1(8) . 2_656 ?
C74B C52B C76B 93.4(9) 2_656 2_656 ?
C75B C52B Nd4B 68(7) 2_656 2_656 ?
C69B C52B Nd4B 74.4(10) 2_656 2_656 ?
C47B C52B Nd4B 71.1(7) . 2_656 ?
C53B C52B Nd4B 85.2(8) . 2_656 ?
C51B C52B Nd4B 80.6(8) . 2_656 ?
C74B C52B Nd4B 66.4(7) 2_656 2_656 ?
C76B C52B Nd4B 80.1(9) 2_656 2_656 ?
C75B C52B Nd3B 57(7) 2_656 . ?
C69B C52B Nd3B 86.8(10) 2_656 . ?
C47B C52B Nd3B 71.6(7) . . ?
C53B C52B Nd3B 96.8(9) . . ?
C51B C52B Nd3B 70.6(7) . . ?
C74B C52B Nd3B 58.8(6) 2_656 . ?
C76B C52B Nd3B 72.0(9) 2_656 . ?
Nd4B C52B Nd3B 12.47(11) 2_656 . ?
C69B C53B C68B 128(3) 2_656 2_656 ?
C69B C53B C52B 62.8(17) 2_656 . ?
C68B C53B C52B 138.1(11) 2_656 . ?
C69B C53B C79B 46.4(17) 2_656 . ?
C68B C53B C79B 99.8(8) 2_656 . ?
C52B C53B C79B 107.8(6) . . ?
C69B C53B C54B 138(3) 2_656 . ?
C68B C53B C54B 20.8(7) 2_656 . ?
C52B C53B C54B 120.5(7) . . ?
C79B C53B C54B 120.2(6) . . ?
C69B C53B C75B 65.9(18) 2_656 2_656 ?
C68B C53B C75B 130.3(12) 2_656 2_656 ?
C52B C53B C75B 7.8(10) . 2_656 ?
C79B C53B C75B 112.0(9) . 2_656 ?
C54B C53B C75B 113.1(9) . 2_656 ?
C69B C53B C70B 30.3(16) 2_656 2_656 ?
C68B C53B C70B 112.2(9) 2_656 2_656 ?
C52B C53B C70B 91.7(6) . 2_656 ?
C79B C53B C70B 16.2(4) . 2_656 ?
C54B C53B C70B 131.1(7) . 2_656 ?
C75B C53B C70B 95.8(8) 2_656 2_656 ?
C69B C53B Nd4B 49(2) 2_656 2_656 ?
C68B C53B Nd4B 93.5(9) 2_656 2_656 ?
C52B C53B Nd4B 62.8(7) . 2_656 ?
C79B C53B Nd4B 78.8(5) . 2_656 ?
C54B C53B Nd4B 93.1(6) . 2_656 ?
C75B C53B Nd4B 58.8(8) 2_656 2_656 ?
C70B C53B Nd4B 68.6(4) 2_656 2_656 ?
C69B C53B Nd3B 51(2) 2_656 . ?
C68B C53B Nd3B 97.1(9) 2_656 . ?
C52B C53B Nd3B 55.6(7) . . ?
C79B C53B Nd3B 85.5(5) . . ?
C54B C53B Nd3B 93.8(6) . . ?
C75B C53B Nd3B 51.1(8) 2_656 . ?
C70B C53B Nd3B 74.2(4) 2_656 . ?
Nd4B C53B Nd3B 8.24(8) 2_656 . ?
C68B C54B C78B 155(2) 2_656 2_656 ?
C68B C54B C55B 150.5(18) 2_656 . ?
C78B C54B C55B 8.9(10) 2_656 . ?
C68B C54B C80B 81.1(16) 2_656 . ?
C78B C54B C80B 109.3(11) 2_656 . ?
C55B C54B C80B 118.2(6) . . ?
C68B C54B C53B 37.3(15) 2_656 . ?
C78B C54B C53B 125.6(11) 2_656 . ?
C55B C54B C53B 117.9(6) . . ?
C80B C54B C53B 118.3(6) . . ?
C68B C54B C67B 54.6(15) 2_656 2_656 ?
C78B C54B C67B 132.5(12) 2_656 2_656 ?
C55B C54B C67B 141.2(7) . 2_656 ?
C80B C54B C67B 26.5(4) . 2_656 ?
C53B C54B C67B 91.8(5) . 2_656 ?
C68B C54B C69B 34.9(15) 2_656 2_656 ?
C78B C54B C69B 123.9(12) 2_656 2_656 ?
C55B C54B C69B 117.2(6) . 2_656 ?
C80B C54B C69B 113.6(6) . 2_656 ?
C53B C54B C69B 10.0(6) . 2_656 ?
C67B C54B C69B 87.6(6) 2_656 2_656 ?
C68B C54B C40B 134.8(19) 2_656 2_656 ?
C78B C54B C40B 50.7(10) 2_656 2_656 ?
C55B C54B C40B 59.6(5) . 2_656 ?
C80B C54B C40B 58.7(5) . 2_656 ?
C53B C54B C40B 158.3(8) . 2_656 ?
C67B C54B C40B 83.4(6) 2_656 2_656 ?
C69B C54B C40B 148.4(8) 2_656 2_656 ?
C78B C55B C77B 135(2) 2_656 2_656 ?
C78B C55B C59B 105.9(18) 2_656 . ?
C77B C55B C59B 98.4(12) 2_656 . ?
C78B C55B C54B 15.5(17) 2_656 . ?
C77B C55B C54B 126.0(12) 2_656 . ?
C59B C55B C54B 121.4(6) . . ?
C78B C55B C56B 134(2) 2_656 . ?
C77B C55B C56B 11.6(10) 2_656 . ?
C59B C55B C56B 108.4(6) . . ?
C54B C55B C56B 121.5(6) . . ?
C78B C55B C40B 59.0(17) 2_656 2_656 ?
C77B C55B C40B 135.6(12) 2_656 2_656 ?
C59B C55B C40B 47.2(5) . 2_656 ?
C54B C55B C40B 74.4(6) . 2_656 ?
C56B C55B C40B 147.2(8) . 2_656 ?
C78B C55B C33B 144(2) 2_656 2_656 ?
C77B C55B C33B 41.6(11) 2_656 2_656 ?
C59B C55B C33B 56.9(5) . 2_656 ?
C54B C55B C33B 150.7(9) . 2_656 ?
C56B C55B C33B 51.5(5) . 2_656 ?
C40B C55B C33B 99.7(6) 2_656 2_656 ?
C78B C55B C68B 21.6(17) 2_656 2_656 ?
C77B C55B C68B 117.3(12) 2_656 2_656 ?
C59B C55B C68B 126.0(7) . 2_656 ?
C54B C55B C68B 8.8(5) . 2_656 ?
C56B C55B C68B 113.3(7) . 2_656 ?
C40B C55B C68B 80.0(6) 2_656 2_656 ?
C33B C55B C68B 144.2(8) 2_656 2_656 ?
C77B C56B C76B 127(3) 2_656 2_656 ?
C77B C56B C57B 88(2) 2_656 . ?
C76B C56B C57B 121.3(12) 2_656 . ?
C77B C56B C55B 21.7(18) 2_656 . ?
C76B C56B C55B 120.1(12) 2_656 . ?
C57B C56B C55B 107.5(6) . . ?
C77B C56B C51B 128(2) 2_656 . ?
C76B C56B C51B 0.7(13) 2_656 . ?
C57B C56B C51B 120.7(7) . . ?
C55B C56B C51B 120.7(7) . . ?
C77B C56B C33B 63.2(19) 2_656 2_656 ?
C76B C56B C33B 140.4(14) 2_656 2_656 ?
C57B C56B C33B 25.6(5) . 2_656 ?
C55B C56B C33B 81.9(6) . 2_656 ?
C51B C56B C33B 139.9(9) . 2_656 ?
C77B C56B C78B 27.1(18) 2_656 2_656 ?
C76B C56B C78B 108.2(13) 2_656 2_656 ?
C57B C56B C78B 115.4(7) . 2_656 ?
C55B C56B C78B 12.1(5) . 2_656 ?
C51B C56B C78B 108.8(7) . 2_656 ?
C33B C56B C78B 90.2(7) 2_656 2_656 ?
C77B C56B Nd3B 87(2) 2_656 . ?
C76B C56B Nd3B 52.4(12) 2_656 . ?
C57B C56B Nd3B 93.4(6) . . ?
C55B C56B Nd3B 95.3(6) . . ?
C51B C56B Nd3B 52.4(7) . . ?
C33B C56B Nd3B 96.3(6) 2_656 . ?
C78B C56B Nd3B 85.6(5) 2_656 . ?
C33B C57B C32B 111.8(14) 2_656 2_656 ?
C33B C57B C56B 88.7(12) 2_656 . ?
C32B C57B C56B 144.2(9) 2_656 . ?
C33B C57B C58B 19.2(11) 2_656 . ?
C32B C57B C58B 95.8(7) 2_656 . ?
C56B C57B C58B 107.8(6) . . ?
C33B C57B C61B 136.8(13) 2_656 . ?
C32B C57B C61B 27.0(6) 2_656 . ?
C56B C57B C61B 121.2(6) . . ?
C58B C57B C61B 122.4(6) . . ?
C33B C57B C77B 68.4(13) 2_656 2_656 ?
C32B C57B C77B 148.3(10) 2_656 2_656 ?
C56B C57B C77B 20.7(7) . 2_656 ?
C58B C57B C77B 87.6(8) . 2_656 ?
C61B C57B C77B 134.6(9) . 2_656 ?
C33B C57B C27B 145.9(14) 2_656 2_656 ?
C32B C57B C27B 46.9(6) 2_656 2_656 ?
C56B C57B C27B 100.0(5) . 2_656 ?
C58B C57B C27B 138.2(6) . 2_656 ?
C61B C57B C27B 21.2(4) . 2_656 ?
C77B C57B C27B 114.3(8) 2_656 2_656 ?
C34B C58B C33B 152.4(19) 2_656 2_656 ?
C34B C58B C59B 73.5(12) 2_656 . ?
C33B C58B C59B 93.4(11) 2_656 . ?
C34B C58B C57B 157.4(15) 2_656 . ?
C33B C58B C57B 15.5(9) 2_656 . ?
C59B C58B C57B 108.8(6) . . ?
C34B C58B C21B 49.0(12) 2_656 . ?
C33B C58B C21B 131.3(11) 2_656 . ?
C59B C58B C21B 121.2(6) . . ?
C57B C58B C21B 119.8(6) . . ?
C34B C58B C35B 54.1(11) 2_656 2_656 ?
C33B C58B C35B 127.2(12) 2_656 2_656 ?
C59B C58B C35B 126.2(7) . 2_656 ?
C57B C58B C35B 115.1(6) . 2_656 ?
C21B C58B C35B 5.1(6) . 2_656 ?
C34B C58B C32B 130.7(14) 2_656 2_656 ?
C33B C58B C32B 48.3(8) 2_656 2_656 ?
C59B C58B C32B 137.8(7) . 2_656 ?
C57B C58B C32B 34.5(4) . 2_656 ?
C21B C58B C32B 85.4(5) . 2_656 ?
C35B C58B C32B 80.7(6) 2_656 2_656 ?
C34B C58B C39B 33.1(11) 2_656 2_656 ?
C33B C58B C39B 128.0(11) 2_656 2_656 ?
C59B C58B C39B 40.5(4) . 2_656 ?
C57B C58B C39B 142.4(7) . 2_656 ?
C21B C58B C39B 81.1(5) . 2_656 ?
C35B C58B C39B 86.1(6) 2_656 2_656 ?
C32B C58B C39B 147.4(6) 2_656 2_656 ?
C34B C58B C77B 127.9(14) 2_656 2_656 ?
C33B C58B C77B 32.1(10) 2_656 2_656 ?
C59B C58B C77B 61.4(6) . 2_656 ?
C57B C58B C77B 47.5(5) . 2_656 ?
C21B C58B C77B 147.0(8) . 2_656 ?
C35B C58B C77B 146.0(8) 2_656 2_656 ?
C32B C58B C77B 78.5(6) 2_656 2_656 ?
C39B C58B C77B 97.4(6) 2_656 2_656 ?
C34B C58B Nd1B 56.9(11) 2_656 2_656 ?
C33B C58B Nd1B 97.3(10) 2_656 2_656 ?
C59B C58B Nd1B 79.1(5) . 2_656 ?
C57B C58B Nd1B 100.9(6) . 2_656 ?
C21B C58B Nd1B 61.8(6) . 2_656 ?
C35B C58B Nd1B 63.8(6) 2_656 2_656 ?
C32B C58B Nd1B 88.1(4) 2_656 2_656 ?
C39B C58B Nd1B 59.4(3) 2_656 2_656 ?
C77B C58B Nd1B 88.8(5) 2_656 2_656 ?
C34B C58B Nd2B 55.9(12) 2_656 . ?
C33B C58B Nd2B 96.8(10) 2_656 . ?
C59B C58B Nd2B 67.9(5) . . ?
C57B C58B Nd2B 103.2(6) . . ?
C21B C58B Nd2B 70.5(6) . . ?
C35B C58B Nd2B 73.1(6) 2_656 . ?
C32B C58B Nd2B 96.1(4) 2_656 . ?
C39B C58B Nd2B 51.5(3) 2_656 . ?
C77B C58B Nd2B 82.8(5) 2_656 . ?
Nd1B C58B Nd2B 11.21(4) 2_656 . ?
C39B C59B C40B 70.0(8) 2_656 2_656 ?
C39B C59B C34B 66.1(7) 2_656 2_656 ?
C40B C59B C34B 131.0(8) 2_656 2_656 ?
C39B C59B C58B 93.8(7) 2_656 . ?
C40B C59B C58B 151.5(9) 2_656 . ?
C34B C59B C58B 27.8(5) 2_656 . ?
C39B C59B C55B 144.7(8) 2_656 . ?
C40B C59B C55B 78.6(6) 2_656 . ?
C34B C59B C55B 131.9(8) 2_656 . ?
C58B C59B C55B 107.4(6) . . ?
C39B C59B C15B 27.6(5) 2_656 . ?
C40B C59B C15B 43.6(6) 2_656 . ?
C34B C59B C15B 93.4(6) 2_656 . ?
C58B C59B C15B 121.0(6) . . ?
C55B C59B C15B 121.8(6) . . ?
C39B C59B C78B 127.4(8) 2_656 2_656 ?
C40B C59B C78B 60.5(7) 2_656 2_656 ?
C34B C59B C78B 141.5(8) 2_656 2_656 ?
C58B C59B C78B 121.9(7) . 2_656 ?
C55B C59B C78B 18.2(5) . 2_656 ?
C15B C59B C78B 103.6(6) . 2_656 ?
C39B C59B C33B 119.3(8) 2_656 2_656 ?
C40B C59B C33B 143.1(8) 2_656 2_656 ?
C34B C59B C33B 55.8(6) 2_656 2_656 ?
C58B C59B C33B 29.4(5) . 2_656 ?
C55B C59B C33B 78.0(6) . 2_656 ?
C15B C59B C33B 143.2(7) . 2_656 ?
C78B C59B C33B 93.1(7) 2_656 2_656 ?
C39B C59B C77B 148.4(8) 2_656 2_656 ?
C40B C59B C77B 105.4(8) 2_656 2_656 ?
C34B C59B C77B 100.9(7) 2_656 2_656 ?
C58B C59B C77B 75.9(6) . 2_656 ?
C55B C59B C77B 31.5(5) . 2_656 ?
C15B C59B C77B 143.5(7) . 2_656 ?
C78B C59B C77B 47.1(6) 2_656 2_656 ?
C33B C59B C77B 46.5(6) 2_656 2_656 ?
C39B C59B Nd2B 56.7(5) 2_656 . ?
C40B C59B Nd2B 67.9(5) 2_656 . ?
C34B C59B Nd2B 70.5(5) 2_656 . ?
C58B C59B Nd2B 83.7(5) . . ?
C55B C59B Nd2B 97.2(6) . . ?
C15B C59B Nd2B 61.3(4) . . ?
C78B C59B Nd2B 87.8(5) 2_656 . ?
C33B C59B Nd2B 87.4(5) 2_656 . ?
C77B C59B Nd2B 92.1(5) 2_656 . ?
C39B C59B Nd1B 58.3(5) 2_656 2_656 ?
C40B C59B Nd1B 78.9(5) 2_656 2_656 ?
C34B C59B Nd1B 60.2(5) 2_656 2_656 ?
C58B C59B Nd1B 72.7(5) . 2_656 ?
C55B C59B Nd1B 101.0(6) . 2_656 ?
C15B C59B Nd1B 68.1(5) . 2_656 ?
C78B C59B Nd1B 94.4(5) 2_656 2_656 ?
C33B C59B Nd1B 78.2(5) 2_656 2_656 ?
C77B C59B Nd1B 90.2(5) 2_656 2_656 ?
Nd2B C59B Nd1B 11.05(4) . 2_656 ?
C31B C60B C30B 87.0(9) 2_656 2_656 ?
C31B C60B C32B 70.1(8) 2_656 2_656 ?
C30B C60B C32B 147.5(8) 2_656 2_656 ?
C31B C60B C29B 130.2(9) 2_656 . ?
C30B C60B C29B 44.9(6) 2_656 . ?
C32B C60B C29B 142.6(7) 2_656 . ?
C31B C60B C22B 22.7(7) 2_656 . ?
C30B C60B C22B 64.6(6) 2_656 . ?
C32B C60B C22B 92.3(6) 2_656 . ?
C29B C60B C22B 108.9(6) . . ?
C31B C60B C61B 97.7(8) 2_656 . ?
C30B C60B C61B 154.6(8) 2_656 . ?
C32B C60B C61B 27.6(5) 2_656 . ?
C29B C60B C61B 120.5(6) . . ?
C22B C60B C61B 119.5(6) . . ?
C31B C60B C29B 139.4(10) 2_656 2_656 ?
C30B C60B C29B 56.2(6) 2_656 2_656 ?
C32B C60B C29B 132.4(8) 2_656 2_656 ?
C29B C60B C29B 11.7(5) . 2_656 ?
C22B C60B C29B 119.3(6) . 2_656 ?
C61B C60B C29B 108.9(6) . 2_656 ?
C31B C60B C27B 118.4(9) 2_656 2_656 ?
C30B C60B C27B 136.1(7) 2_656 2_656 ?
C32B C60B C27B 50.2(5) 2_656 2_656 ?
C29B C60B C27B 96.7(5) . 2_656 ?
C22B C60B C27B 137.6(6) . 2_656 ?
C61B C60B C27B 23.9(4) . 2_656 ?
C29B C60B C27B 85.1(5) 2_656 2_656 ?
C31B C60B C28B 151.3(10) 2_656 2_656 ?
C30B C60B C28B 98.3(6) 2_656 2_656 ?
C32B C60B C28B 92.1(6) 2_656 2_656 ?
C29B C60B C28B 54.9(4) . 2_656 ?
C22B C60B C28B 151.3(7) . 2_656 ?
C61B C60B C28B 66.2(4) . 2_656 ?
C29B C60B C28B 43.1(4) 2_656 2_656 ?
C27B C60B C28B 42.4(4) 2_656 2_656 ?
C32B C61B C27B 155.7(18) 2_656 2_656 ?
C32B C61B C57B 44.9(10) 2_656 . ?
C27B C61B C57B 121.6(10) 2_656 . ?
C32B C61B C60B 73.5(11) 2_656 . ?
C27B C61B C60B 113.0(9) 2_656 . ?
C57B C61B C60B 118.1(6) . . ?
C32B C61B C62B 156.1(14) 2_656 . ?
C27B C61B C62B 4.3(7) 2_656 . ?
C57B C61B C62B 118.8(6) . . ?
C60B C61B C62B 117.0(5) . . ?
C32B C61B C31B 42.7(10) 2_656 2_656 ?
C27B C61B C31B 138.6(10) 2_656 2_656 ?
C57B C61B C31B 87.4(5) . 2_656 ?
C60B C61B C31B 30.8(4) . 2_656 ?
C62B C61B C31B 143.0(6) . 2_656 ?
C32B C61B C33B 33.3(10) 2_656 2_656 ?
C27B C61B C33B 129.0(10) 2_656 2_656 ?
C57B C61B C33B 13.5(4) . 2_656 ?
C60B C61B C33B 105.5(5) . 2_656 ?
C62B C61B C33B 127.0(6) . 2_656 ?
C31B C61B C33B 74.9(5) 2_656 2_656 ?
C32B C61B C28B 139.3(12) 2_656 2_656 ?
C27B C61B C28B 41.4(7) 2_656 2_656 ?
C57B C61B C28B 154.3(6) . 2_656 ?
C60B C61B C28B 71.7(4) . 2_656 ?
C62B C61B C28B 45.3(4) . 2_656 ?
C31B C61B C28B 99.9(5) 2_656 2_656 ?
C33B C61B C28B 150.4(6) 2_656 2_656 ?
C32B C61B C26B 125.6(13) 2_656 2_656 ?
C27B C61B C26B 36.9(8) 2_656 2_656 ?
C57B C61B C26B 84.8(5) . 2_656 ?
C60B C61B C26B 144.1(6) . 2_656 ?
C62B C61B C26B 34.0(4) . 2_656 ?
C31B C61B C26B 150.4(7) 2_656 2_656 ?
C33B C61B C26B 93.5(6) 2_656 2_656 ?
C28B C61B C26B 76.7(4) 2_656 2_656 ?
C27B C62B C26B 103.6(14) 2_656 2_656 ?
C27B C62B C28B 81.2(12) 2_656 2_656 ?
C26B C62B C28B 152.1(10) 2_656 2_656 ?
C27B C62B C63B 115.9(13) 2_656 . ?
C26B C62B C63B 125.2(8) 2_656 . ?
C28B C62B C63B 36.3(4) 2_656 . ?
C27B C62B C50B 123.1(13) 2_656 . ?
C26B C62B C50B 19.8(6) 2_656 . ?
C28B C62B C50B 142.2(7) 2_656 . ?
C63B C62B C50B 108.5(6) . . ?
C27B C62B C61B 6.0(11) 2_656 . ?
C26B C62B C61B 99.9(7) 2_656 . ?
C28B C62B C61B 86.7(5) 2_656 . ?
C63B C62B C61B 121.8(6) . . ?
C50B C62B C61B 119.6(6) . . ?
C27B C62B C25B 138.6(14) 2_656 2_656 ?
C26B C62B C25B 44.7(6) 2_656 2_656 ?
C28B C62B C25B 115.1(7) 2_656 2_656 ?
C63B C62B C25B 81.3(6) . 2_656 ?
C50B C62B C25B 27.4(5) . 2_656 ?
C61B C62B C25B 137.8(6) . 2_656 ?
C27B C62B Nd3B 92.8(13) 2_656 . ?
C26B C62B Nd3B 55.7(7) 2_656 . ?
C28B C62B Nd3B 97.0(5) 2_656 . ?
C63B C62B Nd3B 84.9(5) . . ?
C50B C62B Nd3B 57.1(5) . . ?
C61B C62B Nd3B 94.5(5) . . ?
C25B C62B Nd3B 49.4(4) 2_656 . ?
C23B C63B C28B 120.2(14) 2_656 2_656 ?
C23B C63B C62B 159.1(11) 2_656 . ?
C28B C63B C62B 71.6(8) 2_656 . ?
C23B C63B C30B 68.6(9) 2_656 . ?
C28B C63B C30B 51.7(7) 2_656 . ?
C62B C63B C30B 121.3(6) . . ?
C23B C63B C64B 55.1(9) 2_656 . ?
C28B C63B C64B 164.2(11) 2_656 . ?
C62B C63B C64B 108.5(6) . . ?
C30B C63B C64B 121.8(6) . . ?
C23B C63B C24B 60.2(8) 2_656 2_656 ?
C28B C63B C24B 157.1(11) 2_656 2_656 ?
C62B C63B C24B 101.9(6) . 2_656 ?
C30B C63B C24B 123.7(6) . 2_656 ?
C64B C63B C24B 8.8(8) . 2_656 ?
C23B C63B C27B 157.6(12) 2_656 2_656 ?
C28B C63B C27B 54.3(7) 2_656 2_656 ?
C62B C63B C27B 18.4(4) . 2_656 ?
C30B C63B C27B 102.9(5) . 2_656 ?
C64B C63B C27B 123.0(6) . 2_656 ?
C24B C63B C27B 115.3(7) 2_656 2_656 ?
C24B C64B C23B 139(5) 2_656 2_656 ?
C24B C64B C49B 42(3) 2_656 . ?
C23B C64B C49B 137.1(9) 2_656 . ?
C24B C64B C63B 129(4) 2_656 . ?
C23B C64B C63B 32.1(5) 2_656 . ?
C49B C64B C63B 106.8(6) . . ?
C24B C64B C36B 81(3) 2_656 . ?
C23B C64B C36B 90.2(7) 2_656 . ?
C49B C64B C36B 122.5(7) . . ?
C63B C64B C36B 121.2(7) . . ?
C24B C64B C19B 48(3) 2_656 2_656 ?
C23B C64B C19B 123.7(10) 2_656 2_656 ?
C49B C64B C19B 86.7(6) . 2_656 ?
C63B C64B C19B 149.0(10) . 2_656 ?
C36B C64B C19B 36.1(5) . 2_656 ?
C24B C64B C25B 50(2) 2_656 2_656 ?
C23B C64B C25B 122.4(10) 2_656 2_656 ?
C49B C64B C25B 14.8(5) . 2_656 ?
C63B C64B C25B 92.4(7) . 2_656 ?
C36B C64B C25B 131.5(8) . 2_656 ?
C19B C64B C25B 97.6(7) 2_656 2_656 ?
C24B C64B Nd3B 44(4) 2_656 . ?
C23B C64B Nd3B 97.3(8) 2_656 . ?
C49B C64B Nd3B 57.0(6) . . ?
C63B C64B Nd3B 86.3(6) . . ?
C36B C64B Nd3B 94.5(7) . . ?
C19B C64B Nd3B 77.9(6) 2_656 . ?
C25B C64B Nd3B 50.6(6) 2_656 . ?
C24B C64B Nd1B 58(4) 2_656 . ?
C23B C64B Nd1B 84.1(8) 2_656 . ?
C49B C64B Nd1B 92.2(7) . . ?
C63B C64B Nd1B 95.4(7) . . ?
C36B C64B Nd1B 55.9(5) . . ?
C19B C64B Nd1B 55.6(5) 2_656 . ?
C25B C64B Nd1B 90.1(7) 2_656 . ?
Nd3B C64B Nd1B 41.03(19) . . ?
C18B C65B C73B 108(6) 2_656 2_656 ?
C18B C65B C44B 119(6) 2_656 . ?
C73B C65B C44B 83.7(7) 2_656 . ?
C18B C65B C37B 44(5) 2_656 . ?
C73B C65B C37B 152.0(12) 2_656 . ?
C44B C65B C37B 107.5(6) . . ?
C18B C65B C17B 90(5) 2_656 2_656 ?
C73B C65B C17B 130.1(9) 2_656 2_656 ?
C44B C65B C17B 47.8(5) . 2_656 ?
C37B C65B C17B 61.0(6) . 2_656 ?
C18B C65B C48B 82(5) 2_656 . ?
C73B C65B C48B 37.3(5) 2_656 . ?
C44B C65B C48B 120.0(7) . . ?
C37B C65B C48B 121.5(7) . . ?
C17B C65B C48B 158.7(11) 2_656 . ?
C18B C65B C19B 25(5) 2_656 2_656 ?
C73B C65B C19B 120.4(9) 2_656 2_656 ?
C44B C65B C19B 136.8(9) . 2_656 ?
C37B C65B C19B 35.7(5) . 2_656 ?
C17B C65B C19B 95.2(7) 2_656 2_656 ?
C48B C65B C19B 86.0(6) . 2_656 ?
C18B C65B Nd1B 38(5) 2_656 . ?
C73B C65B Nd1B 97.9(8) 2_656 . ?
C44B C65B Nd1B 81.5(6) . . ?
C37B C65B Nd1B 60.0(6) . . ?
C17B C65B Nd1B 68.2(6) 2_656 . ?
C48B C65B Nd1B 94.2(7) . . ?
C19B C65B Nd1B 61.3(5) 2_656 . ?
C18B C65B Nd3B 54(6) 2_656 . ?
C73B C65B Nd3B 58.2(7) 2_656 . ?
C44B C65B Nd3B 91.3(7) . . ?
C37B C65B Nd3B 95.2(7) . . ?
C17B C65B Nd3B 105.1(8) 2_656 . ?
C48B C65B Nd3B 54.5(5) . . ?
C19B C65B Nd3B 76.1(6) 2_656 . ?
Nd1B C65B Nd3B 42.2(2) . . ?
C18B C65B Nd2B 49(5) 2_656 2_656 ?
C73B C65B Nd2B 99.4(8) 2_656 2_656 ?
C44B C65B Nd2B 70.7(6) . 2_656 ?
C37B C65B Nd2B 62.5(6) . 2_656 ?
C17B C65B Nd2B 58.7(6) 2_656 2_656 ?
C48B C65B Nd2B 102.3(7) . 2_656 ?
C19B C65B Nd2B 70.2(6) 2_656 2_656 ?
Nd1B C65B Nd2B 11.27(6) . 2_656 ?
Nd3B C65B Nd2B 48.3(2) . 2_656 ?
C18B C65B Nd4B 64(6) 2_656 2_656 ?
C73B C65B Nd4B 52.5(6) 2_656 2_656 ?
C44B C65B Nd4B 82.0(6) . 2_656 ?
C37B C65B Nd4B 102.6(8) . 2_656 ?
C17B C65B Nd4B 102.0(7) 2_656 2_656 ?
C48B C65B Nd4B 56.8(5) . 2_656 ?
C19B C65B Nd4B 86.3(6) 2_656 2_656 ?
Nd1B C65B Nd4B 45.5(2) . 2_656 ?
Nd3B C65B Nd4B 10.47(7) . 2_656 ?
Nd2B C65B Nd4B 49.1(2) 2_656 2_656 ?
C6B C66B C7B 133.8(15) 2_656 2_656 ?
C6B C66B C71B 19.0(9) 2_656 . ?
C7B C66B C71B 150.6(10) 2_656 . ?
C6B C66B C67B 104.4(10) 2_656 . ?
C7B C66B C67B 32.1(7) 2_656 . ?
C71B C66B C67B 118.9(6) . . ?
C6B C66B C2B 139.2(11) 2_656 . ?
C7B C66B C2B 86.9(8) 2_656 . ?
C71B C66B C2B 121.8(6) . . ?
C67B C66B C2B 115.7(5) . . ?
C6B C66B C5B 60.0(9) 2_656 2_656 ?
C7B C66B C5B 166.2(10) 2_656 2_656 ?
C71B C66B C5B 42.8(4) . 2_656 ?
C67B C66B C5B 158.6(6) . 2_656 ?
C2B C66B C5B 79.3(5) . 2_656 ?
C6B C66B C8B 173.3(13) 2_656 2_656 ?
C7B C66B C8B 51.0(7) 2_656 2_656 ?
C71B C66B C8B 154.7(7) . 2_656 ?
C67B C66B C8B 78.8(5) . 2_656 ?
C2B C66B C8B 36.9(4) . 2_656 ?
C5B C66B C8B 115.2(6) 2_656 2_656 ?
C80B C67B C7B 124.6(15) 2_656 2_656 ?
C80B C67B C68B 83.2(11) 2_656 . ?
C7B C67B C68B 149.8(10) 2_656 . ?
C80B C67B C41B 29.7(10) 2_656 . ?
C7B C67B C41B 96.8(9) 2_656 . ?
C68B C67B C41B 107.1(8) . . ?
C80B C67B C66B 150.9(12) 2_656 . ?
C7B C67B C66B 31.1(7) 2_656 . ?
C68B C67B C66B 118.7(6) . . ?
C41B C67B C66B 121.2(6) . . ?
C80B C67B C54B 62.0(10) 2_656 2_656 ?
C7B C67B C54B 166.8(10) 2_656 2_656 ?
C68B C67B C54B 21.2(5) . 2_656 ?
C41B C67B C54B 86.7(6) . 2_656 ?
C66B C67B C54B 137.9(6) . 2_656 ?
C80B C67B C6B 168.5(13) 2_656 2_656 ?
C7B C67B C6B 53.8(7) 2_656 2_656 ?
C68B C67B C6B 96.5(6) . 2_656 ?
C41B C67B C6B 142.5(6) . 2_656 ?
C66B C67B C6B 23.6(4) . 2_656 ?
C54B C67B C6B 117.1(6) 2_656 2_656 ?
C80B C67B C14B 27.7(8) 2_656 2_656 ?
C7B C67B C14B 98.7(9) 2_656 2_656 ?
C68B C67B C14B 105.5(7) . 2_656 ?
C41B C67B C14B 2.0(5) . 2_656 ?
C66B C67B C14B 123.2(5) . 2_656 ?
C54B C67B C14B 85.0(5) 2_656 2_656 ?
C6B C67B C14B 144.4(6) 2_656 2_656 ?
C54B C68B C53B 122(2) 2_656 2_656 ?
C54B C68B C67B 104.1(18) 2_656 . ?
C53B C68B C67B 133.7(10) 2_656 . ?
C54B C68B C69B 130.5(19) 2_656 . ?
C53B C68B C69B 15.9(8) 2_656 . ?
C67B C68B C69B 121.7(7) . . ?
C54B C68B C80B 74.8(16) 2_656 2_656 ?
C53B C68B C80B 162.8(11) 2_656 2_656 ?
C67B C68B C80B 29.3(5) . 2_656 ?
C69B C68B C80B 148.7(8) . 2_656 ?
C54B C68B C78B 15.4(14) 2_656 . ?
C53B C68B C78B 113.1(12) 2_656 . ?
C67B C68B C78B 110.4(10) . . ?
C69B C68B C78B 118.5(10) . . ?
C80B C68B C78B 82.1(8) 2_656 . ?
C54B C68B C79B 166.3(19) 2_656 2_656 ?
C53B C68B C79B 47.8(6) 2_656 2_656 ?
C67B C68B C79B 86.0(6) . 2_656 ?
C69B C68B C79B 37.0(5) . 2_656 ?
C80B C68B C79B 115.0(7) 2_656 2_656 ?
C78B C68B C79B 151.5(9) . 2_656 ?
C54B C68B C55B 20.8(13) 2_656 2_656 ?
C53B C68B C55B 105.5(10) 2_656 2_656 ?
C67B C68B C55B 117.7(8) . 2_656 ?
C69B C68B C55B 111.2(8) . 2_656 ?
C80B C68B C55B 89.6(6) 2_656 2_656 ?
C78B C68B C55B 7.6(6) . 2_656 ?
C79B C68B C55B 145.6(8) 2_656 2_656 ?
C54B C68B Nd4B 102.2(18) 2_656 . ?
C53B C68B Nd4B 65.8(8) 2_656 . ?
C67B C68B Nd4B 101.9(6) . . ?
C69B C68B Nd4B 53.7(6) . . ?
C80B C68B Nd4B 108.9(7) 2_656 . ?
C78B C68B Nd4B 87.0(6) . . ?
C79B C68B Nd4B 66.3(4) 2_656 . ?
C55B C68B Nd4B 83.7(5) 2_656 . ?
C53B C69B C79B 116(2) 2_656 2_656 ?
C53B C69B C52B 97.6(18) 2_656 2_656 ?
C79B C69B C52B 143.2(12) 2_656 2_656 ?
C53B C69B C68B 36.3(19) 2_656 . ?
C79B C69B C68B 96.9(8) 2_656 . ?
C52B C69B C68B 119.6(10) 2_656 . ?
C53B C69B C70B 140(2) 2_656 . ?
C79B C69B C70B 24.0(5) 2_656 . ?
C52B C69B C70B 120.1(9) 2_656 . ?
C68B C69B C70B 118.2(7) . . ?
C53B C69B C75B 96.9(19) 2_656 . ?
C79B C69B C75B 146.2(11) 2_656 . ?
C52B C69B C75B 7.9(13) 2_656 . ?
C68B C69B C75B 114.8(10) . . ?
C70B C69B C75B 122.3(10) . . ?
C53B C69B C46B 162(3) 2_656 2_656 ?
C79B C69B C46B 50.4(6) 2_656 2_656 ?
C52B C69B C46B 93.3(8) 2_656 2_656 ?
C68B C69B C46B 143.5(7) . 2_656 ?
C70B C69B C46B 26.8(4) . 2_656 ?
C75B C69B C46B 95.8(9) . 2_656 ?
C53B C69B C54B 32(2) 2_656 2_656 ?
C79B C69B C54B 111.4(9) 2_656 2_656 ?
C52B C69B C54B 105.1(9) 2_656 2_656 ?
C68B C69B C54B 14.6(5) . 2_656 ?
C70B C69B C54B 131.7(7) . 2_656 ?
C75B C69B C54B 100.3(9) . 2_656 ?
C46B C69B C54B 154.8(8) 2_656 2_656 ?
C53B C69B C47B 144.2(19) 2_656 2_656 ?
C79B C69B C47B 95.4(8) 2_656 2_656 ?
C52B C69B C47B 48.2(6) 2_656 2_656 ?
C68B C69B C47B 160.7(10) . 2_656 ?
C70B C69B C47B 71.9(6) . 2_656 ?
C75B C69B C47B 50.9(7) . 2_656 ?
C46B C69B C47B 45.2(4) 2_656 2_656 ?
C54B C69B C47B 148.4(8) 2_656 2_656 ?
C53B C69B Nd4B 122(3) 2_656 . ?
C79B C69B Nd4B 97.1(8) 2_656 . ?
C52B C69B Nd4B 74.6(9) 2_656 . ?
C68B C69B Nd4B 98.3(8) . . ?
C70B C69B Nd4B 83.1(6) . . ?
C75B C69B Nd4B 68.4(9) . . ?
C46B C69B Nd4B 74.2(5) 2_656 . ?
C54B C69B Nd4B 93.9(6) 2_656 . ?
C47B C69B Nd4B 65.4(4) 2_656 . ?
C53B C69B Nd3B 121(3) 2_656 2_656 ?
C79B C69B Nd3B 104.7(8) 2_656 2_656 ?
C52B C69B Nd3B 65.8(9) 2_656 2_656 ?
C68B C69B Nd3B 101.5(8) . 2_656 ?
C70B C69B Nd3B 88.8(6) . 2_656 ?
C75B C69B Nd3B 59.5(8) . 2_656 ?
C46B C69B Nd3B 76.6(5) 2_656 2_656 ?
C54B C69B Nd3B 95.1(6) 2_656 2_656 ?
C47B C69B Nd3B 60.8(4) 2_656 2_656 ?
Nd4B C69B Nd3B 8.87(10) . 2_656 ?
C79B C70B C46B 151.0(18) 2_656 2_656 ?
C79B C70B C71B 78.5(12) 2_656 . ?
C46B C70B C71B 130.5(9) 2_656 . ?
C79B C70B C72B 170.1(16) 2_656 . ?
C46B C70B C72B 22.8(7) 2_656 . ?
C71B C70B C72B 108.3(6) . . ?
C79B C70B C69B 50.8(12) 2_656 . ?
C46B C70B C69B 102.9(10) 2_656 . ?
C71B C70B C69B 121.6(6) . . ?
C72B C70B C69B 119.5(8) . . ?
C79B C70B C6B 55.1(11) 2_656 2_656 ?
C46B C70B C6B 153.3(10) 2_656 2_656 ?
C71B C70B C6B 24.0(4) . 2_656 ?
C72B C70B C6B 130.5(6) . 2_656 ?
C69B C70B C6B 98.3(6) . 2_656 ?
C79B C70B C53B 41.3(10) 2_656 2_656 ?
C46B C70B C53B 111.8(10) 2_656 2_656 ?
C71B C70B C53B 114.5(6) . 2_656 ?
C72B C70B C53B 129.2(7) . 2_656 ?
C69B C70B C53B 9.7(5) . 2_656 ?
C6B C70B C53B 90.7(5) 2_656 2_656 ?
C79B C70B C45B 160.7(15) 2_656 2_656 ?
C46B C70B C45B 47.4(7) 2_656 2_656 ?
C71B C70B C45B 83.3(5) . 2_656 ?
C72B C70B C45B 25.0(4) . 2_656 ?
C69B C70B C45B 139.2(8) . 2_656 ?
C6B C70B C45B 106.1(6) 2_656 2_656 ?
C53B C70B C45B 148.5(7) 2_656 2_656 ?
C79B C70B C47B 114.4(13) 2_656 2_656 ?
C46B C70B C47B 38.4(7) 2_656 2_656 ?
C71B C70B C47B 157.4(6) . 2_656 ?
C72B C70B C47B 56.9(5) . 2_656 ?
C69B C70B C47B 64.5(5) . 2_656 ?
C6B C70B C47B 155.5(6) 2_656 2_656 ?
C53B C70B C47B 73.6(4) 2_656 2_656 ?
C45B C70B C47B 81.0(4) 2_656 2_656 ?
C79B C70B Nd4B 97.3(14) 2_656 . ?
C46B C70B Nd4B 77.0(8) 2_656 . ?
C71B C70B Nd4B 102.3(5) . . ?
C72B C70B Nd4B 74.4(5) . . ?
C69B C70B Nd4B 64.0(6) . . ?
C6B C70B Nd4B 98.4(5) 2_656 . ?
C53B C70B Nd4B 70.9(4) 2_656 . ?
C45B C70B Nd4B 80.2(4) 2_656 . ?
C47B C70B Nd4B 59.0(3) 2_656 . ?
C6B C71B C5B 97.8(11) 2_656 2_656 ?
C6B C71B C70B 106.8(10) 2_656 . ?
C5B C71B C70B 151.0(8) 2_656 . ?
C6B C71B C79B 81.6(9) 2_656 2_656 ?
C5B C71B C79B 169.8(9) 2_656 2_656 ?
C70B C71B C79B 25.7(4) . 2_656 ?
C6B C71B C66B 19.6(9) 2_656 . ?
C5B C71B C66B 80.5(6) 2_656 . ?
C70B C71B C66B 120.1(6) . . ?
C79B C71B C66B 96.9(6) 2_656 . ?
C6B C71B C10B 141.0(11) 2_656 . ?
C5B C71B C10B 44.9(5) 2_656 . ?
C70B C71B C10B 107.2(5) . . ?
C79B C71B C10B 132.7(6) 2_656 . ?
C66B C71B C10B 121.9(6) . . ?
C6B C71B C4B 145.7(11) 2_656 2_656 ?
C5B C71B C4B 51.2(5) 2_656 2_656 ?
C70B C71B C4B 100.6(5) . 2_656 ?
C79B C71B C4B 126.0(6) 2_656 2_656 ?
C66B C71B C4B 126.2(6) . 2_656 ?
C10B C71B C4B 6.8(5) . 2_656 ?
C6B C71B C46B 124.8(10) 2_656 2_656 ?
C5B C71B C46B 133.1(7) 2_656 2_656 ?
C70B C71B C46B 18.6(4) . 2_656 ?
C79B C71B C46B 44.4(4) 2_656 2_656 ?
C66B C71B C46B 135.7(5) . 2_656 ?
C10B C71B C46B 88.7(5) . 2_656 ?
C4B C71B C46B 82.1(4) 2_656 2_656 ?
C46B C72B C45B 139.0(15) 2_656 2_656 ?
C46B C72B C11B 133.5(11) 2_656 . ?
C45B C72B C11B 7.1(8) 2_656 . ?
C46B C72B C70B 27.7(9) 2_656 . ?
C45B C72B C70B 112.4(9) 2_656 . ?
C11B C72B C70B 106.4(6) . . ?
C46B C72B C73B 101.7(11) 2_656 . ?
C45B C72B C73B 117.4(9) 2_656 . ?
C11B C72B C73B 120.7(6) . . ?
C70B C72B C73B 122.9(7) . . ?
C46B C72B C47B 56.1(9) 2_656 2_656 ?
C45B C72B C47B 160.3(10) 2_656 2_656 ?
C11B C72B C47B 159.3(7) . 2_656 ?
C70B C72B C47B 79.3(5) . 2_656 ?
C73B C72B C47B 45.6(5) . 2_656 ?
C46B C72B C44B 165.7(12) 2_656 2_656 ?
C45B C72B C44B 50.8(7) 2_656 2_656 ?
C11B C72B C44B 54.9(4) . 2_656 ?
C70B C72B C44B 153.2(6) . 2_656 ?
C73B C72B C44B 66.8(5) . 2_656 ?
C47B C72B C44B 111.9(5) 2_656 2_656 ?
C46B C72B C79B 26.3(8) 2_656 2_656 ?
C45B C72B C79B 114.5(9) 2_656 2_656 ?
C11B C72B C79B 108.3(5) . 2_656 ?
C70B C72B C79B 3.0(5) . 2_656 ?
C73B C72B C79B 120.0(6) . 2_656 ?
C47B C72B C79B 76.7(4) 2_656 2_656 ?
C44B C72B C79B 153.0(6) 2_656 2_656 ?
C46B C72B Nd4B 78.1(10) 2_656 . ?
C45B C72B Nd4B 105.3(9) 2_656 . ?
C11B C72B Nd4B 100.4(5) . . ?
C70B C72B Nd4B 74.7(5) . . ?
C73B C72B Nd4B 67.0(4) . . ?
C47B C72B Nd4B 61.3(4) 2_656 . ?
C44B C72B Nd4B 89.2(4) 2_656 . ?
C79B C72B Nd4B 72.2(4) 2_656 . ?
C46B C72B Nd3B 82.7(10) 2_656 2_656 ?
C45B C72B Nd3B 107.2(9) 2_656 2_656 ?
C11B C72B Nd3B 103.2(5) . 2_656 ?
C70B C72B Nd3B 82.6(5) . 2_656 ?
C73B C72B Nd3B 57.9(4) . 2_656 ?
C47B C72B Nd3B 57.1(3) 2_656 2_656 ?
C44B C72B Nd3B 83.8(4) 2_656 2_656 ?
C79B C72B Nd3B 79.9(4) 2_656 2_656 ?
Nd4B C72B Nd3B 9.32(10) . 2_656 ?
C48B C73B C47B 82.6(9) 2_656 2_656 ?
C48B C73B C65B 83.6(10) 2_656 2_656 ?
C47B C73B C65B 164.9(10) 2_656 2_656 ?
C48B C73B C18B 77.2(10) 2_656 . ?
C47B C73B C18B 155.7(10) 2_656 . ?
C65B C73B C18B 9.8(12) 2_656 . ?
C48B C73B C74B 42.1(7) 2_656 . ?
C47B C73B C74B 41.6(6) 2_656 . ?
C65B C73B C74B 123.6(10) 2_656 . ?
C18B C73B C74B 115.4(10) . . ?
C48B C73B C72B 157.2(10) 2_656 . ?
C47B C73B C72B 76.9(7) 2_656 . ?
C65B C73B C72B 115.5(7) 2_656 . ?
C18B C73B C72B 119.8(7) . . ?
C74B C73B C72B 115.6(9) . . ?
C48B C73B C46B 135.3(10) 2_656 2_656 ?
C47B C73B C46B 53.7(6) 2_656 2_656 ?
C65B C73B C46B 138.3(8) 2_656 2_656 ?
C18B C73B C46B 141.2(7) . 2_656 ?
C74B C73B C46B 93.2(7) . 2_656 ?
C72B C73B C46B 23.2(4) . 2_656 ?
C48B C73B C44B 132.7(10) 2_656 2_656 ?
C47B C73B C44B 140.7(8) 2_656 2_656 ?
C65B C73B C44B 50.7(6) 2_656 2_656 ?
C18B C73B C44B 55.8(6) . 2_656 ?
C74B C73B C44B 157.8(7) . 2_656 ?
C72B C73B C44B 64.8(5) . 2_656 ?
C46B C73B C44B 87.7(5) 2_656 2_656 ?
C48B C73B C45B 165.2(9) 2_656 2_656 ?
C47B C73B C45B 98.9(7) 2_656 2_656 ?
C65B C73B C45B 93.0(6) 2_656 2_656 ?
C18B C73B C45B 97.4(6) . 2_656 ?
C74B C73B C45B 134.7(8) . 2_656 ?
C72B C73B C45B 22.5(4) . 2_656 ?
C46B C73B C45B 45.4(4) 2_656 2_656 ?
C44B C73B C45B 42.4(4) 2_656 2_656 ?
C48B C73B Nd4B 84.0(7) 2_656 . ?
C47B C73B Nd4B 69.9(5) 2_656 . ?
C65B C73B Nd4B 102.8(8) 2_656 . ?
C18B C73B Nd4B 94.6(9) . . ?
C74B C73B Nd4B 65.1(5) . . ?
C72B C73B Nd4B 79.7(5) . . ?
C46B C73B Nd4B 73.3(4) 2_656 . ?
C44B C73B Nd4B 94.0(4) 2_656 . ?
C45B C73B Nd4B 82.7(4) 2_656 . ?
C48B C73B Nd3B 72.5(7) 2_656 2_656 ?
C47B C73B Nd3B 74.6(5) 2_656 2_656 ?
C65B C73B Nd3B 95.6(8) 2_656 2_656 ?
C18B C73B Nd3B 86.6(9) . 2_656 ?
C74B C73B Nd3B 60.2(5) . 2_656 ?
C72B C73B Nd3B 92.3(5) . 2_656 ?
C46B C73B Nd3B 85.7(4) 2_656 2_656 ?
C44B C73B Nd3B 97.7(4) 2_656 2_656 ?
C45B C73B Nd3B 93.6(4) 2_656 2_656 ?
Nd4B C73B Nd3B 12.75(8) . 2_656 ?
C47B C74B C48B 95.8(11) 2_656 2_656 ?
C47B C74B C73B 58.2(8) 2_656 . ?
C48B C74B C73B 38.9(7) 2_656 . ?
C47B C74B C25B 168.3(12) 2_656 . ?
C48B C74B C25B 82.1(10) 2_656 . ?
C73B C74B C25B 116.9(11) . . ?
C47B C74B C75B 72.2(11) 2_656 . ?
C48B C74B C75B 162.6(13) 2_656 . ?
C73B C74B C75B 125.5(11) . . ?
C25B C74B C75B 107.1(11) . . ?
C47B C74B C49B 160.0(13) 2_656 2_656 ?
C48B C74B C49B 65.2(9) 2_656 2_656 ?
C73B C74B C49B 101.9(9) . 2_656 ?
C25B C74B C49B 17.7(5) . 2_656 ?
C75B C74B C49B 124.7(10) . 2_656 ?
C47B C74B C52B 62.4(9) 2_656 2_656 ?
C48B C74B C52B 156.1(11) 2_656 2_656 ?
C73B C74B C52B 117.3(9) . 2_656 ?
C25B C74B C52B 117.2(9) . 2_656 ?
C75B C74B C52B 10.1(9) . 2_656 ?
C49B C74B C52B 134.9(9) 2_656 2_656 ?
C47B C74B C50B 150.8(11) 2_656 2_656 ?
C48B C74B C50B 110.7(10) 2_656 2_656 ?
C73B C74B C50B 143.0(9) . 2_656 ?
C25B C74B C50B 28.6(6) . 2_656 ?
C75B C74B C50B 79.2(9) . 2_656 ?
C49B C74B C50B 45.9(5) 2_656 2_656 ?
C52B C74B C50B 89.2(7) 2_656 2_656 ?
C47B C74B C51B 108.3(10) 2_656 2_656 ?
C48B C74B C51B 151.1(11) 2_656 2_656 ?
C73B C74B C51B 152.3(8) . 2_656 ?
C25B C74B C51B 71.0(7) . 2_656 ?
C75B C74B C51B 36.3(8) . 2_656 ?
C49B C74B C51B 88.6(6) 2_656 2_656 ?
C52B C74B C51B 46.3(6) 2_656 2_656 ?
C50B C74B C51B 42.9(4) 2_656 2_656 ?
C47B C74B Nd3B 96.0(8) 2_656 2_656 ?
C48B C74B Nd3B 90.0(8) 2_656 2_656 ?
C73B C74B Nd3B 84.7(6) . 2_656 ?
C25B C74B Nd3B 72.5(7) . 2_656 ?
C75B C74B Nd3B 79.0(9) . 2_656 ?
C49B C74B Nd3B 78.9(6) 2_656 2_656 ?
C52B C74B Nd3B 83.3(8) 2_656 2_656 ?
C50B C74B Nd3B 72.7(5) 2_656 2_656 ?
C51B C74B Nd3B 72.2(5) 2_656 2_656 ?
C47B C74B Nd4B 82.2(7) 2_656 . ?
C48B C74B Nd4B 94.1(8) 2_656 . ?
C73B C74B Nd4B 79.7(5) . . ?
C25B C74B Nd4B 86.4(7) . . ?
C75B C74B Nd4B 72.2(8) . . ?
C49B C74B Nd4B 92.8(6) 2_656 . ?
C52B C74B Nd4B 74.4(7) 2_656 . ?
C50B C74B Nd4B 83.8(5) 2_656 . ?
C51B C74B Nd4B 74.2(5) 2_656 . ?
Nd3B C74B Nd4B 14.05(10) 2_656 . ?
C52B C75B C51B 158(6) 2_656 2_656 ?
C52B C75B C76B 147(5) 2_656 . ?
C51B C75B C76B 13.8(10) 2_656 . ?
C52B C75B C74B 104(4) 2_656 . ?
C51B C75B C74B 96.5(13) 2_656 . ?
C76B C75B C74B 108.9(14) . . ?
C52B C75B C69B 38(6) 2_656 . ?
C51B C75B C69B 137.8(15) 2_656 . ?
C76B C75B C69B 124.4(13) . . ?
C74B C75B C69B 113.7(12) . . ?
C52B C75B C47B 67(4) 2_656 2_656 ?
C51B C75B C47B 134.5(15) 2_656 2_656 ?
C76B C75B C47B 145.8(15) . 2_656 ?
C74B C75B C47B 38.2(6) . 2_656 ?
C69B C75B C47B 78.6(10) . 2_656 ?
C52B C75B C53B 43(5) 2_656 2_656 ?
C51B C75B C53B 125.4(13) 2_656 2_656 ?
C76B C75B C53B 111.6(12) . 2_656 ?
C74B C75B C53B 130.9(13) . 2_656 ?
C69B C75B C53B 17.2(5) . 2_656 ?
C47B C75B C53B 95.1(11) 2_656 2_656 ?
C52B C75B Nd4B 105(7) 2_656 . ?
C51B C75B Nd4B 89.8(13) 2_656 . ?
C76B C75B Nd4B 88.3(11) . . ?
C74B C75B Nd4B 70.2(8) . . ?
C69B C75B Nd4B 74.7(9) . . ?
C47B C75B Nd4B 73.0(8) 2_656 . ?
C53B C75B Nd4B 84.2(9) 2_656 . ?
C52B C75B Nd3B 117(7) 2_656 2_656 ?
C51B C75B Nd3B 79.4(13) 2_656 2_656 ?
C76B C75B Nd3B 80.3(10) . 2_656 ?
C74B C75B Nd3B 63.7(8) . 2_656 ?
C69B C75B Nd3B 88.0(9) . 2_656 ?
C47B C75B Nd3B 75.4(8) 2_656 2_656 ?
C53B C75B Nd3B 97.1(9) 2_656 2_656 ?
Nd4B C75B Nd3B 13.36(13) . 2_656 ?
C51B C76B C56B 178(5) 2_656 2_656 ?
C51B C76B C75B 47(3) 2_656 . ?
C56B C76B C75B 135.0(18) 2_656 . ?
C51B C76B C77B 165(5) 2_656 . ?
C56B C76B C77B 17.0(9) 2_656 . ?
C75B C76B C77B 119.6(15) . . ?
C51B C76B C26B 66(3) 2_656 . ?
C56B C76B C26B 111.8(14) 2_656 . ?
C75B C76B C26B 107.9(13) . . ?
C77B C76B C26B 119.9(13) . . ?
C51B C76B C52B 52(3) 2_656 2_656 ?
C56B C76B C52B 130.5(17) 2_656 2_656 ?
C75B C76B C52B 5.3(9) . 2_656 ?
C77B C76B C52B 115.6(13) . 2_656 ?
C26B C76B C52B 113.2(11) . 2_656 ?
C51B C76B C50B 48(3) 2_656 2_656 ?
C56B C76B C50B 129.2(15) 2_656 2_656 ?
C75B C76B C50B 91.9(11) . 2_656 ?
C77B C76B C50B 136.7(13) . 2_656 ?
C26B C76B C50B 17.4(5) . 2_656 ?
C52B C76B C50B 97.1(10) 2_656 2_656 ?
C51B C76B Nd3B 71(4) 2_656 2_656 ?
C56B C76B Nd3B 108.7(14) 2_656 2_656 ?
C75B C76B Nd3B 66.7(9) . 2_656 ?
C77B C76B Nd3B 96.8(10) . 2_656 ?
C26B C76B Nd3B 69.5(7) . 2_656 ?
C52B C76B Nd3B 69.9(8) 2_656 2_656 ?
C50B C76B Nd3B 67.5(7) 2_656 2_656 ?
C51B C76B Nd4B 74(4) 2_656 . ?
C56B C76B Nd4B 106.5(14) 2_656 . ?
C75B C76B Nd4B 59.6(9) . . ?
C77B C76B Nd4B 92.3(10) . . ?
C26B C76B Nd4B 81.3(7) . . ?
C52B C76B Nd4B 62.0(8) 2_656 . ?
C50B C76B Nd4B 78.2(7) 2_656 . ?
Nd3B C76B Nd4B 11.92(11) 2_656 . ?
C56B C77B C55B 147(3) 2_656 2_656 ?
C56B C77B C33B 97(2) 2_656 . ?
C55B C77B C33B 110.9(16) 2_656 . ?
C56B C77B C78B 143(2) 2_656 . ?
C55B C77B C78B 15.6(8) 2_656 . ?
C33B C77B C78B 119.7(13) . . ?
C56B C77B C76B 36(2) 2_656 . ?
C55B C77B C76B 127.8(15) 2_656 . ?
C33B C77B C76B 120.3(13) . . ?
C78B C77B C76B 115.5(12) . . ?
C56B C77B C57B 71.0(18) 2_656 2_656 ?
C55B C77B C57B 137.2(17) 2_656 2_656 ?
C33B C77B C57B 26.5(5) . 2_656 ?
C78B C77B C57B 146.0(13) . 2_656 ?
C76B C77B C57B 94.8(11) . 2_656 ?
C56B C77B C51B 39(2) 2_656 2_656 ?
C55B C77B C51B 125.6(14) 2_656 2_656 ?
C33B C77B C51B 121.8(11) . 2_656 ?
C78B C77B C51B 112.9(10) . 2_656 ?
C76B C77B C51B 3.3(10) . 2_656 ?
C57B C77B C51B 96.8(9) 2_656 2_656 ?
C56B C77B C59B 154(3) 2_656 2_656 ?
C55B C77B C59B 50.0(10) 2_656 2_656 ?
C33B C77B C59B 61.0(8) . 2_656 ?
C78B C77B C59B 59.6(8) . 2_656 ?
C76B C77B C59B 167.5(11) . 2_656 ?
C57B C77B C59B 87.5(8) 2_656 2_656 ?
C51B C77B C59B 164.5(9) 2_656 2_656 ?
C56B C77B C58B 115(2) 2_656 2_656 ?
C55B C77B C58B 92.7(13) 2_656 2_656 ?
C33B C77B C58B 18.3(6) . 2_656 ?
C78B C77B C58B 101.5(10) . 2_656 ?
C76B C77B C58B 137.6(11) . 2_656 ?
C57B C77B C58B 44.9(5) 2_656 2_656 ?
C51B C77B C58B 138.7(9) 2_656 2_656 ?
C59B C77B C58B 42.7(5) 2_656 2_656 ?
C56B C77B Nd4B 91(2) 2_656 . ?
C55B C77B Nd4B 98.1(10) 2_656 . ?
C33B C77B Nd4B 105.8(7) . . ?
C78B C77B Nd4B 83.1(7) . . ?
C76B C77B Nd4B 60.1(8) . . ?
C57B C77B Nd4B 100.5(7) 2_656 . ?
C51B C77B Nd4B 57.2(6) 2_656 . ?
C59B C77B Nd4B 107.5(6) 2_656 . ?
C58B C77B Nd4B 107.6(5) 2_656 . ?
C56B C77B Nd3B 84(2) 2_656 2_656 ?
C55B C77B Nd3B 108.2(10) 2_656 2_656 ?
C33B C77B Nd3B 99.5(7) . 2_656 ?
C78B C77B Nd3B 93.3(7) . 2_656 ?
C76B C77B Nd3B 55.8(8) . 2_656 ?
C57B C77B Nd3B 91.3(7) 2_656 2_656 ?
C51B C77B Nd3B 53.2(6) 2_656 2_656 ?
C59B C77B Nd3B 112.0(6) 2_656 2_656 ?
C58B C77B Nd3B 104.3(5) 2_656 2_656 ?
Nd4B C77B Nd3B 10.31(7) . 2_656 ?
C55B C78B C54B 156(3) 2_656 2_656 ?
C55B C78B C77B 29.1(17) 2_656 . ?
C54B C78B C77B 133.8(14) 2_656 . ?
C55B C78B C68B 151(2) 2_656 . ?
C54B C78B C68B 10.1(9) 2_656 . ?
C77B C78B C68B 125.3(11) . . ?
C55B C78B C40B 103.3(19) 2_656 . ?
C54B C78B C40B 101.0(12) 2_656 . ?
C77B C78B C40B 118.4(11) . . ?
C68B C78B C40B 104.9(10) . . ?
C55B C78B C59B 55.9(15) 2_656 2_656 ?
C54B C78B C59B 148.5(14) 2_656 2_656 ?
C77B C78B C59B 73.3(9) . 2_656 ?
C68B C78B C59B 150.2(10) . 2_656 ?
C40B C78B C59B 47.7(6) . 2_656 ?
C55B C78B C56B 34.3(16) 2_656 2_656 ?
C54B C78B C56B 125.6(13) 2_656 2_656 ?
C77B C78B C56B 9.9(7) . 2_656 ?
C68B C78B C56B 117.9(9) . 2_656 ?
C40B C78B C56B 128.3(8) . 2_656 ?
C59B C78B C56B 82.8(6) 2_656 2_656 ?
C55B C78B C80B 160(2) 2_656 2_656 ?
C54B C78B C80B 44.3(8) 2_656 2_656 ?
C77B C78B C80B 156.3(9) . 2_656 ?
C68B C78B C80B 48.6(6) . 2_656 ?
C40B C78B C80B 56.8(6) . 2_656 ?
C59B C78B C80B 104.3(7) 2_656 2_656 ?
C56B C78B C80B 157.7(7) 2_656 2_656 ?
C70B C79B C69B 105.2(15) 2_656 2_656 ?
C70B C79B C71B 75.7(12) 2_656 2_656 ?
C69B C79B C71B 149.8(12) 2_656 2_656 ?
C70B C79B C46B 16.9(11) 2_656 . ?
C69B C79B C46B 90.3(8) 2_656 . ?
C71B C79B C46B 92.7(6) 2_656 . ?
C70B C79B C53B 122.6(13) 2_656 . ?
C69B C79B C53B 17.4(6) 2_656 . ?
C71B C79B C53B 147.8(8) 2_656 . ?
C46B C79B C53B 107.2(6) . . ?
C70B C79B C6B 104.8(13) 2_656 . ?
C69B C79B C6B 132.4(9) 2_656 . ?
C71B C79B C6B 29.7(4) 2_656 . ?
C46B C79B C6B 121.6(6) . . ?
C53B C79B C6B 121.9(6) . . ?
C70B C79B C68B 143.7(16) 2_656 2_656 ?
C69B C79B C68B 46.1(7) 2_656 2_656 ?
C71B C79B C68B 116.9(7) 2_656 2_656 ?
C46B C79B C68B 133.4(7) . 2_656 ?
C53B C79B C68B 32.4(5) . 2_656 ?
C6B C79B C68B 89.6(6) . 2_656 ?
C70B C79B C72B 6.9(11) 2_656 2_656 ?
C69B C79B C72B 98.5(8) 2_656 2_656 ?
C71B C79B C72B 80.6(5) 2_656 2_656 ?
C46B C79B C72B 12.8(4) . 2_656 ?
C53B C79B C72B 115.9(6) . 2_656 ?
C6B C79B C72B 109.0(5) . 2_656 ?
C68B C79B C72B 137.0(6) 2_656 2_656 ?
C70B C79B Nd4B 70.2(14) 2_656 2_656 ?
C69B C79B Nd4B 58.4(7) 2_656 2_656 ?
C71B C79B Nd4B 95.4(6) 2_656 2_656 ?
C46B C79B Nd4B 67.1(5) . 2_656 ?
C53B C79B Nd4B 70.7(5) . 2_656 ?
C6B C79B Nd4B 99.7(6) . 2_656 ?
C68B C79B Nd4B 74.6(5) 2_656 2_656 ?
C72B C79B Nd4B 64.4(3) 2_656 2_656 ?
C67B C80B C41B 126.4(16) 2_656 2_656 ?
C67B C80B C14B 138.4(12) 2_656 . ?
C41B C80B C14B 12.0(8) 2_656 . ?
C67B C80B C7B 30.5(9) 2_656 . ?
C41B C80B C7B 97.9(10) 2_656 . ?
C14B C80B C7B 109.6(6) . . ?
C67B C80B C54B 91.5(10) 2_656 . ?
C41B C80B C54B 128.8(11) 2_656 . ?
C14B C80B C54B 120.7(6) . . ?
C7B C80B C54B 121.1(6) . . ?
C67B C80B C68B 67.5(10) 2_656 2_656 ?
C41B C80B C68B 145.6(12) 2_656 2_656 ?
C14B C80B C68B 141.3(8) . 2_656 ?
C7B C80B C68B 97.3(6) . 2_656 ?
C54B C80B C68B 24.1(5) . 2_656 ?
C67B C80B C40B 153.3(13) 2_656 2_656 ?
C41B C80B C40B 56.3(9) 2_656 2_656 ?
C14B C80B C40B 46.5(5) . 2_656 ?
C7B C80B C40B 147.8(7) . 2_656 ?
C54B C80B C40B 74.4(5) . 2_656 ?
C68B C80B C40B 96.9(7) 2_656 2_656 ?
C67B C80B C78B 115.2(11) 2_656 2_656 ?
C41B C80B C78B 102.9(10) 2_656 2_656 ?
C14B C80B C78B 94.3(6) . 2_656 ?
C7B C80B C78B 141.3(7) . 2_656 ?
C54B C80B C78B 26.4(5) . 2_656 ?
C68B C80B C78B 49.3(5) 2_656 2_656 ?
C40B C80B C78B 48.0(5) 2_656 2_656 ?
C81B C81B F6 140(10) 2_656 2_656 ?
C81B C81B F5 139(10) 2_656 . ?
F6 C81B F5 58.9(13) 2_656 . ?
C81B C81B F6 29(9) 2_656 . ?
F6 C81B F6 129.9(11) 2_656 . ?
F5 C81B F6 111(3) . . ?
C81B C81B F4 97(10) 2_656 . ?
F6 C81B F4 48(2) 2_656 . ?
F5 C81B F4 105.6(15) . . ?
F6 C81B F4 105(2) . . ?
C81B C81B F4 67(10) 2_656 2_656 ?
F6 C81B F4 119(2) 2_656 2_656 ?
F5 C81B F4 73(2) . 2_656 ?
F6 C81B F4 42.0(13) . 2_656 ?
F4 C81B F4 133.1(10) . 2_656 ?
C81B C81B C1B 89.7(16) 2_656 . ?
F6 C81B C1B 116(2) 2_656 . ?
F5 C81B C1B 113.6(18) . . ?
F6 C81B C1B 112.5(12) . . ?
F4 C81B C1B 108(3) . . ?
F4 C81B C1B 116(2) 2_656 . ?
C81B C81B F5 32(10) 2_656 2_656 ?
F6 C81B F5 110(3) 2_656 2_656 ?
F5 C81B F5 142.1(10) . 2_656 ?
F6 C81B F5 45.3(9) . 2_656 ?
F4 C81B F5 66(2) . 2_656 ?
F4 C81B F5 86.8(12) 2_656 2_656 ?
C1B C81B F5 103.8(16) . 2_656 ?
C81B C81B C1B 76.4(15) 2_656 2_656 ?
F6 C81B C1B 133(2) 2_656 2_656 ?
F5 C81B C1B 118(2) . 2_656 ?
F6 C81B C1B 96.7(12) . 2_656 ?
F4 C81B C1B 119(3) . 2_656 ?
F4 C81B C1B 101(2) 2_656 2_656 ?
C1B C81B C1B 16.6(4) . 2_656 ?
F5 C81B C1B 96.4(12) 2_656 2_656 ?
F6 F4 C81B 48.8(10) 2_656 . ?
F6 F4 C81B 63.3(13) 2_656 2_656 ?
C81B F4 C81B 15.4(18) . 2_656 ?
F6 F4 F5 108.9(9) 2_656 2_656 ?
C81B F4 F5 64.6(9) . 2_656 ?
C81B F4 F5 49.3(10) 2_656 2_656 ?
F6 F5 C81B 49(2) 2_656 . ?
F6 F5 C81B 55.2(17) 2_656 2_656 ?
C81B F5 C81B 9(3) . 2_656 ?
F6 F5 F4 99.0(7) 2_656 2_656 ?
C81B F5 F4 58.2(18) . 2_656 ?
C81B F5 F4 49.3(16) 2_656 2_656 ?
F4 F6 C81B 83(3) 2_656 2_656 ?
F4 F6 F5 151.9(11) 2_656 2_656 ?
C81B F6 F5 72(3) 2_656 2_656 ?
F4 F6 C81B 75(2) 2_656 . ?
C81B F6 C81B 11(3) 2_656 . ?
F5 F6 C81B 80(2) 2_656 . ?
N3 Ni1 N1 177.16(13) . . ?
N3 Ni1 N2 90.15(12) . . ?
N1 Ni1 N2 89.83(12) . . ?
N3 Ni1 N4 89.84(12) . . ?
N1 Ni1 N4 90.10(12) . . ?
N2 Ni1 N4 178.37(13) . . ?
C4 N1 C1 104.5(3) . . ?
C4 N1 Ni1 127.5(2) . . ?
C1 N1 Ni1 128.0(2) . . ?
C16 N2 C19 104.1(3) . . ?
C16 N2 Ni1 127.7(2) . . ?
C19 N2 Ni1 128.2(2) . . ?
C11 N3 C14 103.8(3) . . ?
C11 N3 Ni1 128.1(2) . . ?
C14 N3 Ni1 128.0(2) . . ?
C9 N4 C6 104.3(3) . . ?
C9 N4 Ni1 127.9(2) . . ?
C6 N4 Ni1 127.8(2) . . ?
C20 C1 N1 124.9(3) . . ?
C20 C1 C2 123.9(3) . . ?
N1 C1 C2 111.2(3) . . ?
C3 C2 C1 106.5(3) . . ?
C3 C2 C21 128.0(3) . . ?
C1 C2 C21 125.3(3) . . ?
C2 C3 C4 106.2(3) . . ?
C2 C3 C23 129.7(3) . . ?
C4 C3 C23 124.0(3) . . ?
N1 C4 C5 125.5(3) . . ?
N1 C4 C3 111.6(3) . . ?
C5 C4 C3 122.9(3) . . ?
C6 C5 C4 124.4(3) . . ?
C6 C5 H5 117.8 . . ?
C4 C5 H5 117.8 . . ?
C5 C6 N4 124.6(3) . . ?
C5 C6 C7 123.8(3) . . ?
N4 C6 C7 111.5(3) . . ?
C8 C7 C6 106.1(3) . . ?
C8 C7 C25 127.9(3) . . ?
C6 C7 C25 125.9(3) . . ?
C7 C8 C9 106.9(3) . . ?
C7 C8 C27 128.1(3) . . ?
C9 C8 C27 125.1(3) . . ?
C10 C9 N4 125.0(3) . . ?
C10 C9 C8 123.8(3) . . ?
N4 C9 C8 111.2(3) . . ?
C9 C10 C11 124.0(3) . . ?
C9 C10 H10 118.0 . . ?
C11 C10 H10 118.0 . . ?
C10 C11 N3 125.1(3) . . ?
C10 C11 C12 123.2(3) . . ?
N3 C11 C12 111.7(3) . . ?
C13 C12 C11 106.4(3) . . ?
C13 C12 C29 128.9(3) . . ?
C11 C12 C29 124.7(3) . . ?
C12 C13 C14 106.5(3) . . ?
C12 C13 C31 128.6(3) . . ?
C14 C13 C31 124.7(3) . . ?
C15 C14 N3 124.9(3) . . ?
C15 C14 C13 123.4(3) . . ?
N3 C14 C13 111.7(3) . . ?
C14 C15 C16 124.1(3) . . ?
C14 C15 H15 118.0 . . ?
C16 C15 H15 118.0 . . ?
N2 C16 C15 125.1(3) . . ?
N2 C16 C17 111.9(3) . . ?
C15 C16 C17 123.0(3) . . ?
C18 C17 C16 106.0(3) . . ?
C18 C17 C33 129.4(3) . . ?
C16 C17 C33 124.6(3) . . ?
C17 C18 C19 106.5(3) . . ?
C17 C18 C35 127.9(3) . . ?
C19 C18 C35 125.5(3) . . ?
C20 C19 N2 124.7(3) . . ?
C20 C19 C18 123.8(3) . . ?
N2 C19 C18 111.4(3) . . ?
C1 C20 C19 124.5(3) . . ?
C1 C20 H20 117.8 . . ?
C19 C20 H20 117.8 . . ?
C2 C21 C22 111.8(3) . . ?
C2 C21 H21A 109.2 . . ?
C22 C21 H21A 109.2 . . ?
C2 C21 H21B 109.2 . . ?
C22 C21 H21B 109.2 . . ?
H21A C21 H21B 107.9 . . ?
C21 C22 H22A 109.5 . . ?
C21 C22 H22B 109.5 . . ?
H22A C22 H22B 109.5 . . ?
C21 C22 H22C 109.5 . . ?
H22A C22 H22C 109.5 . . ?
H22B C22 H22C 109.5 . . ?
C3 C23 C24 111.3(3) . . ?
C3 C23 H23A 109.4 . . ?
C24 C23 H23A 109.4 . . ?
C3 C23 H23B 109.4 . . ?
C24 C23 H23B 109.4 . . ?
H23A C23 H23B 108.0 . . ?
C23 C24 H24A 109.5 . . ?
C23 C24 H24B 109.5 . . ?
H24A C24 H24B 109.5 . . ?
C23 C24 H24C 109.5 . . ?
H24A C24 H24C 109.5 . . ?
H24B C24 H24C 109.5 . . ?
C7 C25 C26 112.4(3) . . ?
C7 C25 H25A 109.1 . . ?
C26 C25 H25A 109.1 . . ?
C7 C25 H25B 109.1 . . ?
C26 C25 H25B 109.1 . . ?
H25A C25 H25B 107.9 . . ?
C25 C26 H26A 109.5 . . ?
C25 C26 H26B 109.5 . . ?
H26A C26 H26B 109.5 . . ?
C25 C26 H26C 109.5 . . ?
H26A C26 H26C 109.5 . . ?
H26B C26 H26C 109.5 . . ?
C8 C27 C28 112.8(4) . . ?
C8 C27 H27A 109.0 . . ?
C28 C27 H27A 109.0 . . ?
C8 C27 H27B 109.0 . . ?
C28 C27 H27B 109.0 . . ?
H27A C27 H27B 107.8 . . ?
C27 C28 H28A 109.5 . . ?
C27 C28 H28B 109.5 . . ?
H28A C28 H28B 109.5 . . ?
C27 C28 H28C 109.5 . . ?
H28A C28 H28C 109.5 . . ?
H28B C28 H28C 109.5 . . ?
C12 C29 C30 112.4(3) . . ?
C12 C29 H29A 109.1 . . ?
C30 C29 H29A 109.1 . . ?
C12 C29 H29B 109.1 . . ?
C30 C29 H29B 109.1 . . ?
H29A C29 H29B 107.9 . . ?
C29 C30 H30A 109.5 . . ?
C29 C30 H30B 109.5 . . ?
H30A C30 H30B 109.5 . . ?
C29 C30 H30C 109.5 . . ?
H30A C30 H30C 109.5 . . ?
H30B C30 H30C 109.5 . . ?
C13 C31 C32 112.1(3) . . ?
C13 C31 H31A 109.2 . . ?
C32 C31 H31A 109.2 . . ?
C13 C31 H31B 109.2 . . ?
C32 C31 H31B 109.2 . . ?
H31A C31 H31B 107.9 . . ?
C31 C32 H32A 109.5 . . ?
C31 C32 H32B 109.5 . . ?
H32A C32 H32B 109.5 . . ?
C31 C32 H32C 109.5 . . ?
H32A C32 H32C 109.5 . . ?
H32B C32 H32C 109.5 . . ?
C17 C33 C34 113.2(3) . . ?
C17 C33 H33A 108.9 . . ?
C34 C33 H33A 108.9 . . ?
C17 C33 H33B 108.9 . . ?
C34 C33 H33B 108.9 . . ?
H33A C33 H33B 107.7 . . ?
C33 C34 H34A 109.5 . . ?
C33 C34 H34B 109.5 . . ?
H34A C34 H34B 109.5 . . ?
C33 C34 H34C 109.5 . . ?
H34A C34 H34C 109.5 . . ?
H34B C34 H34C 109.5 . . ?
C18 C35 C36 112.2(4) . . ?
C18 C35 H35A 109.2 . . ?
C36 C35 H35A 109.2 . . ?
C18 C35 H35B 109.2 . . ?
C36 C35 H35B 109.2 . . ?
H35A C35 H35B 107.9 . . ?
C35 C36 H36A 109.5 . . ?
C35 C36 H36B 109.5 . . ?
H36A C36 H36B 109.5 . . ?
C35 C36 H36C 109.5 . . ?
H36A C36 H36C 109.5 . . ?
H36B C36 H36C 109.5 . . ?
N6 Ni2 N8 176.33(12) . . ?
N6 Ni2 N5 90.11(12) . . ?
N8 Ni2 N5 89.82(12) . . ?
N6 Ni2 N7 90.19(12) . . ?
N8 Ni2 N7 89.83(12) . . ?
N5 Ni2 N7 178.92(13) . . ?
C40 N5 C37 103.8(3) . . ?
C40 N5 Ni2 128.1(2) . . ?
C37 N5 Ni2 128.0(2) . . ?
C42 N6 C45 104.2(3) . . ?
C42 N6 Ni2 127.9(2) . . ?
C45 N6 Ni2 127.9(2) . . ?
C50 N7 C47 104.6(3) . . ?
C50 N7 Ni2 128.2(2) . . ?
C47 N7 Ni2 127.2(2) . . ?
C52 N8 C55 104.3(3) . . ?
C52 N8 Ni2 127.8(2) . . ?
C55 N8 Ni2 127.9(2) . . ?
C56 C37 N5 124.8(3) . . ?
C56 C37 C38 123.5(3) . . ?
N5 C37 C38 111.6(3) . . ?
C39 C38 C37 106.3(3) . . ?
C39 C38 C57 128.8(3) . . ?
C37 C38 C57 124.7(3) . . ?
C38 C39 C40 106.2(3) . . ?
C38 C39 C59 128.4(3) . . ?
C40 C39 C59 125.3(3) . . ?
N5 C40 C41 124.7(3) . . ?
N5 C40 C39 112.0(3) . . ?
C41 C40 C39 123.3(3) . . ?
C42 C41 C40 123.9(3) . . ?
C42 C41 H41 118.1 . . ?
C40 C41 H41 118.1 . . ?
C41 C42 N6 125.3(3) . . ?
C41 C42 C43 123.2(3) . . ?
N6 C42 C43 111.5(3) . . ?
C44 C43 C42 106.7(3) . . ?
C44 C43 C61 128.7(3) . . ?
C42 C43 C61 124.6(3) . . ?
C43 C44 C45 106.1(3) . . ?
C43 C44 C63 128.7(3) . . ?
C45 C44 C63 125.1(3) . . ?
C46 C45 N6 124.9(3) . . ?
C46 C45 C44 123.6(3) . . ?
N6 C45 C44 111.5(3) . . ?
C47 C46 C45 123.6(3) . . ?
C47 C46 H46 118.2 . . ?
C45 C46 H46 118.2 . . ?
C46 C47 N7 125.9(3) . . ?
C46 C47 C48 122.7(3) . . ?
N7 C47 C48 111.3(3) . . ?
C49 C48 C47 106.3(3) . . ?
C49 C48 C65 129.7(3) . . ?
C47 C48 C65 123.9(3) . . ?
C48 C49 C50 106.5(3) . . ?
C48 C49 C67 128.4(3) . . ?
C50 C49 C67 124.9(3) . . ?
N7 C50 C51 125.1(3) . . ?
N7 C50 C49 111.4(3) . . ?
C51 C50 C49 123.5(3) . . ?
C50 C51 C52 123.7(3) . . ?
C50 C51 H51 118.1 . . ?
C52 C51 H51 118.1 . . ?
N8 C52 C51 125.3(3) . . ?
N8 C52 C53 111.6(3) . . ?
C51 C52 C53 123.0(3) . . ?
C54 C53 C52 106.2(3) . . ?
C54 C53 C69 128.2(3) . . ?
C52 C53 C69 125.5(3) . . ?
C53 C54 C55 106.3(3) . . ?
C53 C54 C71 129.4(3) . . ?
C55 C54 C71 124.2(3) . . ?
C56 C55 N8 125.1(3) . . ?
C56 C55 C54 123.3(3) . . ?
N8 C55 C54 111.5(3) . . ?
C55 C56 C37 124.3(3) . . ?
C55 C56 H56 117.8 . . ?
C37 C56 H56 117.8 . . ?
C38 C57 C58 111.8(3) . . ?
C38 C57 H57A 109.3 . . ?
C58 C57 H57A 109.3 . . ?
C38 C57 H57B 109.3 . . ?
C58 C57 H57B 109.3 . . ?
H57A C57 H57B 107.9 . . ?
C57 C58 H58A 109.5 . . ?
C57 C58 H58B 109.5 . . ?
H58A C58 H58B 109.5 . . ?
C57 C58 H58C 109.5 . . ?
H58A C58 H58C 109.5 . . ?
H58B C58 H58C 109.5 . . ?
C39 C59 C60 112.1(3) . . ?
C39 C59 H59A 109.2 . . ?
C60 C59 H59A 109.2 . . ?
C39 C59 H59B 109.2 . . ?
C60 C59 H59B 109.2 . . ?
H59A C59 H59B 107.9 . . ?
C59 C60 H60A 109.5 . . ?
C59 C60 H60B 109.5 . . ?
H60A C60 H60B 109.5 . . ?
C59 C60 H60C 109.5 . . ?
H60A C60 H60C 109.5 . . ?
H60B C60 H60C 109.5 . . ?
C43 C61 C62 111.9(3) . . ?
C43 C61 H61A 109.2 . . ?
C62 C61 H61A 109.2 . . ?
C43 C61 H61B 109.2 . . ?
C62 C61 H61B 109.2 . . ?
H61A C61 H61B 107.9 . . ?
C61 C62 H62A 109.5 . . ?
C61 C62 H62B 109.5 . . ?
H62A C62 H62B 109.5 . . ?
C61 C62 H62C 109.5 . . ?
H62A C62 H62C 109.5 . . ?
H62B C62 H62C 109.5 . . ?
C44 C63 C64 112.5(3) . . ?
C44 C63 H63A 109.1 . . ?
C64 C63 H63A 109.1 . . ?
C44 C63 H63B 109.1 . . ?
C64 C63 H63B 109.1 . . ?
H63A C63 H63B 107.8 . . ?
C63 C64 H64A 109.5 . . ?
C63 C64 H64B 109.5 . . ?
H64A C64 H64B 109.5 . . ?
C63 C64 H64C 109.5 . . ?
H64A C64 H64C 109.5 . . ?
H64B C64 H64C 109.5 . . ?
C48 C65 C66 112.0(3) . . ?
C48 C65 H65A 109.2 . . ?
C66 C65 H65A 109.2 . . ?
C48 C65 H65B 109.2 . . ?
C66 C65 H65B 109.2 . . ?
H65A C65 H65B 107.9 . . ?
C65 C66 H66A 109.5 . . ?
C65 C66 H66B 109.5 . . ?
H66A C66 H66B 109.5 . . ?
C65 C66 H66C 109.5 . . ?
H66A C66 H66C 109.5 . . ?
H66B C66 H66C 109.5 . . ?
C49 C67 C68 111.5(3) . . ?
C49 C67 H67A 109.3 . . ?
C68 C67 H67A 109.3 . . ?
C49 C67 H67B 109.3 . . ?
C68 C67 H67B 109.3 . . ?
H67A C67 H67B 108.0 . . ?
C67 C68 H68A 109.5 . . ?
C67 C68 H68B 109.5 . . ?
H68A C68 H68B 109.5 . . ?
C67 C68 H68C 109.5 . . ?
H68A C68 H68C 109.5 . . ?
H68B C68 H68C 109.5 . . ?
C53 C69 C70 112.0(3) . . ?
C53 C69 H69A 109.2 . . ?
C70 C69 H69A 109.2 . . ?
C53 C69 H69B 109.2 . . ?
C70 C69 H69B 109.2 . . ?
H69A C69 H69B 107.9 . . ?
C69 C70 H70A 109.5 . . ?
C69 C70 H70B 109.5 . . ?
H70A C70 H70B 109.5 . . ?
C69 C70 H70C 109.5 . . ?
H70A C70 H70C 109.5 . . ?
H70B C70 H70C 109.5 . . ?
C54 C71 C72 113.4(3) . . ?
C54 C71 H71A 108.9 . . ?
C72 C71 H71A 108.9 . . ?
C54 C71 H71B 108.9 . . ?
C72 C71 H71B 108.9 . . ?
H71A C71 H71B 107.7 . . ?
C71 C72 H72A 109.5 . . ?
C71 C72 H72B 109.5 . . ?
H72A C72 H72B 109.5 . . ?
C71 C72 H72C 109.5 . . ?
H72A C72 H72C 109.5 . . ?
H72B C72 H72C 109.5 . . ?
N11 Ni3 N9 176.36(12) . . ?
N11 Ni3 N12 89.91(12) . . ?
N9 Ni3 N12 90.11(12) . . ?
N11 Ni3 N10 89.86(12) . . ?
N9 Ni3 N10 90.08(12) . . ?
N12 Ni3 N10 179.35(13) . . ?
C76 N9 C73 104.4(3) . . ?
C76 N9 Ni3 127.7(2) . . ?
C73 N9 Ni3 127.9(2) . . ?
C78 N10 C81 104.0(3) . . ?
C78 N10 Ni3 127.9(2) . . ?
C81 N10 Ni3 128.0(2) . . ?
C86 N11 C83 104.4(3) . . ?
C86 N11 Ni3 127.7(2) . . ?
C83 N11 Ni3 127.9(2) . . ?
C88 N12 C91 104.0(3) . . ?
C88 N12 Ni3 128.1(2) . . ?
C91 N12 Ni3 128.0(2) . . ?
C92 C73 N9 125.1(3) . . ?
C92 C73 C74 123.9(3) . . ?
N9 C73 C74 110.9(3) . . ?
C75 C74 C73 106.3(3) . . ?
C75 C74 C93 127.9(3) . . ?
C73 C74 C93 125.7(3) . . ?
C74 C75 C76 106.6(3) . . ?
C74 C75 C95 128.6(3) . . ?
C76 C75 C95 124.5(3) . . ?
N9 C76 C77 125.7(3) . . ?
N9 C76 C75 111.7(3) . . ?
C77 C76 C75 122.6(3) . . ?
C78 C77 C76 123.9(3) . . ?
C78 C77 H77 118.0 . . ?
C76 C77 H77 118.0 . . ?
C77 C78 N10 124.8(3) . . ?
C77 C78 C79 123.4(3) . . ?
N10 C78 C79 111.8(3) . . ?
C80 C79 C78 106.1(3) . . ?
C80 C79 C97 128.5(3) . . ?
C78 C79 C97 125.4(3) . . ?
C79 C80 C81 106.4(3) . . ?
C79 C80 C99 128.1(3) . . ?
C81 C80 C99 125.5(3) . . ?
C82 C81 N10 124.7(3) . . ?
C82 C81 C80 123.5(3) . . ?
N10 C81 C80 111.7(3) . . ?
C81 C82 C83 124.3(3) . . ?
C81 C82 H82 117.9 . . ?
C83 C82 H82 117.9 . . ?
C82 C83 N11 125.2(3) . . ?
C82 C83 C84 123.6(3) . . ?
N11 C83 C84 111.3(3) . . ?
C85 C84 C83 106.4(3) . . ?
C85 C84 C101 127.8(3) . . ?
C83 C84 C101 125.6(3) . . ?
C84 C85 C86 106.4(3) . . ?
C84 C85 C103 128.8(3) . . ?
C86 C85 C103 124.7(3) . . ?
N11 C86 C87 125.4(3) . . ?
N11 C86 C85 111.5(3) . . ?
C87 C86 C85 123.1(3) . . ?
C88 C87 C86 124.0(3) . . ?
C88 C87 H87 118.0 . . ?
C86 C87 H87 118.0 . . ?
C87 C88 N12 124.7(3) . . ?
C87 C88 C89 123.2(3) . . ?
N12 C88 C89 111.9(3) . . ?
C90 C89 C88 106.1(3) . . ?
C90 C89 C105 128.7(3) . . ?
C88 C89 C105 125.2(3) . . ?
C89 C90 C91 106.6(3) . . ?
C89 C90 C107 128.4(3) . . ?
C91 C90 C107 124.9(3) . . ?
N12 C91 C92 124.9(3) . . ?
N12 C91 C90 111.4(3) . . ?
C92 C91 C90 123.8(3) . . ?
C73 C92 C91 124.0(3) . . ?
C73 C92 H92 118.0 . . ?
C91 C92 H92 118.0 . . ?
C74 C93 C94 111.1(4) . . ?
C74 C93 H93A 109.4 . . ?
C94 C93 H93A 109.4 . . ?
C74 C93 H93B 109.4 . . ?
C94 C93 H93B 109.4 . . ?
H93A C93 H93B 108.0 . . ?
C93 C94 H94A 109.5 . . ?
C93 C94 H94B 109.5 . . ?
H94A C94 H94B 109.5 . . ?
C93 C94 H94C 109.5 . . ?
H94A C94 H94C 109.5 . . ?
H94B C94 H94C 109.5 . . ?
C75 C95 C96 111.9(3) . . ?
C75 C95 H95A 109.2 . . ?
C96 C95 H95A 109.2 . . ?
C75 C95 H95B 109.2 . . ?
C96 C95 H95B 109.2 . . ?
H95A C95 H95B 107.9 . . ?
C95 C96 H96A 109.5 . . ?
C95 C96 H96B 109.5 . . ?
H96A C96 H96B 109.5 . . ?
C95 C96 H96C 109.5 . . ?
H96A C96 H96C 109.5 . . ?
H96B C96 H96C 109.5 . . ?
C79 C97 C98 112.7(3) . . ?
C79 C97 H97A 109.0 . . ?
C98 C97 H97A 109.0 . . ?
C79 C97 H97B 109.0 . . ?
C98 C97 H97B 109.0 . . ?
H97A C97 H97B 107.8 . . ?
C97 C98 H98A 109.5 . . ?
C97 C98 H98B 109.5 . . ?
H98A C98 H98B 109.5 . . ?
C97 C98 H98C 109.5 . . ?
H98A C98 H98C 109.5 . . ?
H98B C98 H98C 109.5 . . ?
C80 C99 C100 112.2(3) . . ?
C80 C99 H99A 109.2 . . ?
C100 C99 H99A 109.2 . . ?
C80 C99 H99B 109.2 . . ?
C100 C99 H99B 109.2 . . ?
H99A C99 H99B 107.9 . . ?
C99 C100 H10A 109.5 . . ?
C99 C100 H10B 109.5 . . ?
H10A C100 H10B 109.5 . . ?
C99 C100 H10C 109.5 . . ?
H10A C100 H10C 109.5 . . ?
H10B C100 H10C 109.5 . . ?
C84 C101 C102 111.3(3) . . ?
C84 C101 H10D 109.4 . . ?
C102 C101 H10D 109.4 . . ?
C84 C101 H10E 109.4 . . ?
C102 C101 H10E 109.4 . . ?
H10D C101 H10E 108.0 . . ?
C101 C102 H10F 109.5 . . ?
C101 C102 H10G 109.5 . . ?
H10F C102 H10G 109.5 . . ?
C101 C102 H10H 109.5 . . ?
H10F C102 H10H 109.5 . . ?
H10G C102 H10H 109.5 . . ?
C85 C103 C104 111.6(3) . . ?
C85 C103 H10I 109.3 . . ?
C104 C103 H10I 109.3 . . ?
C85 C103 H10J 109.3 . . ?
C104 C103 H10J 109.3 . . ?
H10I C103 H10J 108.0 . . ?
C103 C104 H10K 109.5 . . ?
C103 C104 H10L 109.5 . . ?
H10K C104 H10L 109.5 . . ?
C103 C104 H10M 109.5 . . ?
H10K C104 H10M 109.5 . . ?
H10L C104 H10M 109.5 . . ?
C89 C105 C106 112.7(3) . . ?
C89 C105 H10N 109.1 . . ?
C106 C105 H10N 109.1 . . ?
C89 C105 H10O 109.1 . . ?
C106 C105 H10O 109.1 . . ?
H10N C105 H10O 107.8 . . ?
C105 C106 H10P 109.5 . . ?
C105 C106 H10Q 109.5 . . ?
H10P C106 H10Q 109.5 . . ?
C105 C106 H10R 109.5 . . ?
H10P C106 H10R 109.5 . . ?
H10Q C106 H10R 109.5 . . ?
[truncated: 11,623,328 more chars]
